# Supplementary material for: A case of T-cell acute lymphoblastic leukemia in retroviral gene therapy for ADA-SCID
Source: Nat Commun. 2024 Apr 30;15:3662. doi: 10.1038/s41467-024-47866-5 (PMC11061298; doi:10.1038/s41467-024-47866-5)
Supplement: Supplementary file 4 — Supplementary Data 1 [file 41467_2024_47866_MOESM4_ESM.xlsx]

## Sheet: CellDistr_Cluster_intraGroup
Cluster	Leukemia	PreGT_BM_CD34p	PostGT_BM_CD34p	PostGT_BM_MNC_2y	PostGT_BM_MNC_3y
0	17.82	2.36	0.2	0.81	0.65
1	16.16	4.51	0.1	0.26	0.53
13	11.83	1.03	0.13	0.39	0.78
10	11.07	2.04	0.3	0.71	1.26
11	10.25	2.95	1.65	0.19	0.42
15	8.23	1.86	0.4	0.1	0.36
24	4.1	0.23	0.49	0.52	0.25
9	3.45	10.93	2.04	0.14	0.15
7	3.45	8.16	13.28	0.26	0.04
2	3.18	0.05	0.1	6.82	30.2
3	3.02	1.6	0.36	12.7	10.48
16	2.04	0.67	0.13	10	2.18
14	1.14	11.52	2.41	0.32	0.04
8	1.05	12.17	1.75	2.33	0.5
4	0.77	9.55	26.2	0.76	0.19
6	0.51	1.06	1.58	14.06	9.18
18	0.38	0.01	0.36	4.45	10.46
19	0.37	0.45	2.14	6.91	1.24
5	0.25	12.73	13.88	0.11	0.02
23	0.24	0	0.03	1.73	10.44
27	0.16	1.12	2.5	2.08	0.32
20	0.14	0.05	0.07	6.35	4.89
25	0.11	0.04	0.13	4.16	3.55
28	0.09	0.36	4.38	0.44	0.17
12	0.06	0.05	0.96	14.52	9.33
21	0.04	6.08	0.73	0.45	0.13
17	0.04	7.3	12.03	0.05	0
26	0.03	0.79	10.98	0.17	0.02
22	0.02	0.11	0.1	7.71	1.91
29	0	0.19	0.59	0.5	0.27
30	0	0	0	0.01	0.04

## Sheet: 0 - T-ALL
p_val	avg_logFC	pct.1	pct.2	p_val_adj	cluster	gene
0	1.11095	0.871	0.42	0	0	TRBC2
0	1.04774	0.89	0.5	0	0	HIST1H4C
0	0.956711	0.712	0.242	0	0	CHI3L2
0	0.935677	0.795	0.321	0	0	CD3D
0	0.904009	0.894	0.573	0	0	SOX4
0	0.880481	0.665	0.27	0	0	GTF3C5
0	0.852668	0.683	0.274	0	0	TCF7
0	0.82519	0.688	0.336	0	0	JPT1
0	0.824679	0.669	0.354	0	0	SELENOW
0	0.821038	0.669	0.273	0	0	LCK
0	0.817328	0.659	0.281	0	0	PGGHG
0	0.813759	0.877	0.546	0	0	TUBB
0	0.802346	0.592	0.209	0	0	ZNF385D
0	0.79102	0.741	0.409	0	0	PTTG1IP
0	0.789227	0.809	0.351	0	0	IL32
0	0.760592	0.821	0.538	0	0	MIF
0	0.743956	0.691	0.295	0	0	BCL11B
0	0.740018	0.558	0.236	0	0	AC002454.1
1.82199e-297	0.737597	0.644	0.34	3.88358e-293	0	ATP2A3
6.38721e-304	0.737327	0.582	0.272	1.36143e-299	0	PLIN2
6.66984e-276	0.71809	0.497	0.211	1.42168e-271	0	HIST1H3B
0	0.717896	0.463	0.17	0	0	MAL
0	0.715982	0.591	0.257	0	0	ITM2A
0	0.713709	0.64	0.286	0	0	CD3E
0	0.712785	0.984	0.917	0	0	PTMA
0	0.703512	0.864	0.572	0	0	TUBA1B
2.53926e-253	0.702893	0.485	0.222	5.41244e-249	0	GNA15
4.71921e-258	0.697128	0.65	0.384	1.0059e-253	0	CCND3
1.24815e-217	0.696007	0.498	0.255	2.66043e-213	0	CDK2AP2
0	0.692706	0.812	0.571	0	0	CD99
8.56195e-268	0.691508	0.705	0.439	1.82498e-263	0	C12orf57
3.60734e-248	0.678008	0.512	0.248	7.68904e-244	0	CD82
1.00098e-236	0.673439	0.472	0.211	2.13359e-232	0	LAT
2.81908e-236	0.66477	0.446	0.194	6.00886e-232	0	VAT1
3.44117e-267	0.657602	0.758	0.517	7.33484e-263	0	GSTP1
5.94341e-228	0.654498	0.701	0.493	1.26684e-223	0	PET100
1.53716e-205	0.642263	0.56	0.322	3.27646e-201	0	TRIM28
2.79285e-264	0.641122	0.651	0.33	5.95295e-260	0	CASC15
4.78524e-225	0.636895	0.657	0.414	1.01997e-220	0	DSTN
3.05554e-235	0.636065	0.406	0.162	6.51288e-231	0	HPGD
6.84226e-217	0.631929	0.436	0.194	1.45843e-212	0	MED12L
2.82139e-178	0.63103	0.538	0.321	6.01379e-174	0	CAPG
9.40969e-211	0.624868	0.644	0.409	2.00568e-206	0	TUBA1A
7.20265e-197	0.618414	0.569	0.327	1.53524e-192	0	MCM7
3.86441e-171	0.617804	0.486	0.274	8.23698e-167	0	SIVA1
1.07347e-200	0.616527	0.562	0.318	2.2881e-196	0	CLEC11A
3.60541e-260	0.616309	0.769	0.512	7.68493e-256	0	CALR
0	0.615919	0.902	0.716	0	0	GAPDH
8.99956e-280	0.615048	0.772	0.46	1.91826e-275	0	MZB1
6.83394e-189	0.611436	0.571	0.338	1.45665e-184	0	MYO1G
6.20423e-179	0.610483	0.554	0.325	1.32243e-174	0	HIST1H1C
2.33784e-162	0.606021	0.465	0.263	4.98311e-158	0	LSM4
3.14288e-196	0.60535	0.623	0.397	6.69906e-192	0	HNRNPAB
1.59094e-289	0.604471	0.851	0.66	3.39109e-285	0	MYL6
7.56245e-182	0.59707	0.657	0.472	1.61194e-177	0	NDUFA13
2.56126e-156	0.595155	0.439	0.238	5.45933e-152	0	DDX39A
3.78322e-219	0.591936	0.639	0.368	8.06393e-215	0	IL2RG
4.47673e-206	0.590468	0.33	0.123	9.54214e-202	0	MYO7B
6.56887e-158	0.589947	0.361	0.171	1.40016e-153	0	MAD2L2
1.90335e-306	0.586159	0.766	0.444	4.05699e-302	0	JUN
4.7748e-160	0.585905	0.454	0.246	1.01775e-155	0	MARCKSL1
1.20687e-166	0.583503	0.368	0.17	2.57245e-162	0	EPHB6
5.03464e-231	0.582262	0.553	0.259	1.07313e-226	0	CD3G
1.02569e-296	0.576697	0.886	0.756	2.18627e-292	0	TRA2B
4.75699e-154	0.566347	0.486	0.28	1.01395e-149	0	ARMH1
9.34183e-151	0.565508	0.399	0.203	1.99121e-146	0	LDLR
4.38053e-182	0.562927	0.481	0.246	9.3371e-178	0	C21orf58
4.13493e-137	0.558183	0.448	0.257	8.8136e-133	0	CARHSP1
7.49156e-138	0.557355	0.41	0.226	1.59683e-133	0	SNHG15
5.06456e-196	0.556581	0.745	0.555	1.07951e-191	0	ATP5ME
2.01356e-126	0.553621	0.415	0.236	4.29191e-122	0	KIF22
2.96586e-152	0.551693	0.377	0.178	6.32174e-148	0	ZAP70
3.41597e-157	0.548842	0.647	0.473	7.28115e-153	0	LSM7
1.71949e-134	0.544806	0.531	0.344	3.66508e-130	0	ELOVL5
6.85419e-139	0.543805	0.572	0.389	1.46097e-134	0	EZR
3.20615e-122	0.542839	0.583	0.433	6.8339e-118	0	SSR4
2.3414e-172	0.542739	0.29	0.11	4.99069e-168	0	IGFBP5
2.5996e-176	0.537424	0.535	0.29	5.54104e-172	0	PALM2-AKAP2
2.07399e-126	0.536959	0.522	0.352	4.42071e-122	0	MAZ
6.90677e-129	0.535348	0.445	0.264	1.47218e-124	0	FDPS
6.35702e-162	0.534827	0.346	0.152	1.355e-157	0	UBE2C
1.36481e-145	0.533093	0.35	0.165	2.90908e-141	0	ZBTB16
1.45085e-117	0.532426	0.33	0.169	3.09248e-113	0	PAFAH1B3
2.43298e-124	0.528095	0.571	0.413	5.18589e-120	0	COX8A
3.66732e-128	0.528033	0.4	0.22	7.81689e-124	0	MCM5
3.46029e-181	0.52557	0.738	0.554	7.3756e-177	0	UBB
1.06068e-116	0.521943	0.432	0.261	2.26084e-112	0	DDAH2
7.21172e-116	0.520602	0.531	0.379	1.53718e-111	0	NDUFB11
1.27534e-128	0.520288	0.326	0.158	2.71839e-124	0	HACD1
3.1519e-131	0.519897	0.423	0.236	6.71829e-127	0	UBE2S
3.03416e-105	0.519085	0.389	0.233	6.46732e-101	0	SNRPA
4.46462e-126	0.517537	0.631	0.482	9.51633e-122	0	ELOB
6.02628e-115	0.516189	0.36	0.195	1.2845e-110	0	ZNRF1
2.38357e-160	0.515872	0.408	0.196	5.08059e-156	0	GTSE1
1.05457e-212	0.514831	0.784	0.49	2.24781e-208	0	STMN1
3.32326e-111	0.513745	0.43	0.262	7.08353e-107	0	PTPN7
4.25546e-246	0.510311	0.888	0.742	9.07051e-242	0	JUND
4.41586e-115	0.51005	0.572	0.419	9.41241e-111	0	SF3B2
2.34449e-228	0.507254	0.849	0.685	4.99729e-224	0	PFN1
6.7751e-147	0.506966	0.324	0.143	1.44411e-142	0	TSPAN7
4.50801e-94	0.50119	0.377	0.227	9.60882e-90	0	FADS1
2.33393e-98	0.500985	0.423	0.27	4.97478e-94	0	IDH2
2.10065e-128	0.49963	0.333	0.159	4.47754e-124	0	CRNDE
4.44587e-105	0.499127	0.52	0.375	9.47637e-101	0	SNRPB
1.50249e-136	0.498565	0.341	0.16	3.20255e-132	0	SPON2
1.88343e-156	0.497636	0.468	0.239	4.01454e-152	0	TRAC
3.33465e-121	0.495103	0.418	0.238	7.10781e-117	0	RHOH
9.20538e-116	0.49217	0.432	0.251	1.96213e-111	0	BTG3
3.37026e-128	0.491998	0.332	0.16	7.1837e-124	0	BIRC5
1.46012e-122	0.491326	0.616	0.459	3.11226e-118	0	PA2G4
5.17066e-83	0.488163	0.486	0.366	1.10213e-78	0	NDUFA11
1.26015e-87	0.487336	0.51	0.389	2.68601e-83	0	NDUFA3
1.94504e-185	0.485797	0.789	0.594	4.14585e-181	0	NUCKS1
4.31916e-105	0.485682	0.524	0.375	9.20628e-101	0	GUK1
5.3696e-149	0.484992	0.465	0.246	1.14453e-144	0	TYMS
4.87298e-106	0.484676	0.308	0.157	1.03868e-101	0	CDT1
1.26016e-120	0.48396	0.33	0.161	2.68603e-116	0	AURKB
3.67562e-123	0.483392	0.313	0.147	7.83458e-119	0	CD6
2.46128e-181	0.483124	0.806	0.644	5.24623e-177	0	UBC
1.43587e-82	0.482539	0.388	0.257	3.06055e-78	0	ANAPC11
1.72367e-123	0.482129	0.297	0.137	3.67401e-119	0	MYBL2
1.06489e-100	0.481691	0.334	0.181	2.26981e-96	0	MFHAS1
1.56996e-145	0.480521	0.673	0.489	3.34637e-141	0	H1FX
6.60062e-107	0.479673	0.573	0.428	1.40692e-102	0	ATP5MF
2.37555e-89	0.478599	0.529	0.406	5.06348e-85	0	UQCR10
9.43684e-112	0.476088	0.591	0.442	2.01146e-107	0	SEC61B
4.07308e-88	0.473075	0.486	0.355	8.68177e-84	0	NDUFS6
1.16355e-153	0.472949	0.746	0.578	2.4801e-149	0	ANP32B
9.60344e-137	0.472901	0.267	0.109	2.04697e-132	0	BEX1
1.98973e-75	0.472426	0.455	0.339	4.24111e-71	0	GPX4
7.54059e-97	0.471536	0.555	0.425	1.60728e-92	0	NDUFS5
2.81329e-85	0.471383	0.44	0.304	5.99654e-81	0	RALY
1.35194e-94	0.470926	0.29	0.151	2.88166e-90	0	CCDC167
5.51074e-102	0.470669	0.344	0.186	1.17461e-97	0	STAM
3.04205e-122	0.469723	0.227	0.09	6.48413e-118	0	SIX6
1.78474e-132	0.468557	0.725	0.574	3.80418e-128	0	SLC38A2
1.92911e-76	0.46851	0.342	0.213	4.11189e-72	0	ZNF428
2.85351e-89	0.468099	0.344	0.198	6.08226e-85	0	CKS2
5.85467e-219	0.467592	0.88	0.598	1.24792e-214	0	CDK6
1.48908e-85	0.467258	0.464	0.333	3.17397e-81	0	SF3B5
4.82611e-117	0.464828	0.648	0.507	1.02869e-112	0	GMFG
2.94408e-94	0.464573	0.415	0.26	6.27531e-90	0	VPS37B
2.02135e-155	0.463302	0.771	0.618	4.30851e-151	0	EEF1D
1.03719e-113	0.461274	0.337	0.169	2.21077e-109	0	SH2D1A
2.27918e-96	0.458677	0.568	0.435	4.85807e-92	0	PPIB
1.80869e-108	0.457125	0.611	0.467	3.85522e-104	0	SNRPD2
2.05852e-87	0.456165	0.324	0.186	4.38774e-83	0	SAMD1
2.42576e-145	0.453718	0.73	0.549	5.1705e-141	0	SEPTIN6
4.00579e-148	0.452405	0.777	0.629	8.53835e-144	0	YBX1
8.24391e-106	0.451243	0.419	0.255	1.75719e-101	0	PRDX2
3.09522e-93	0.450405	0.45	0.29	6.59746e-89	0	HIST1H1D
5.3002e-101	0.45009	0.611	0.476	1.12974e-96	0	NDUFB1
1.27524e-92	0.449674	0.327	0.181	2.71817e-88	0	CHAF1A
6.2677e-106	0.448867	0.331	0.172	1.33596e-101	0	TOX
1.62091e-128	0.448744	0.539	0.333	3.45498e-124	0	SERINC5
3.38708e-89	0.446525	0.309	0.169	7.21956e-85	0	SPRY1
2.54379e-89	0.446301	0.557	0.426	5.42208e-85	0	UBE2I
1.75039e-104	0.446241	0.254	0.116	3.73097e-100	0	DBN1
2.1551e-68	0.445657	0.385	0.269	4.5936e-64	0	C9orf16
2.27521e-84	0.445641	0.376	0.235	4.8496e-80	0	STAT5A
1.28461e-99	0.443935	0.609	0.474	2.73815e-95	0	TAGLN2
3.181e-88	0.443177	0.551	0.433	6.7803e-84	0	COX6A1
6.97708e-74	0.441129	0.428	0.303	1.48716e-69	0	MRPL57
4.48467e-82	0.440562	0.348	0.211	9.55907e-78	0	BEX3
3.27313e-77	0.439913	0.369	0.234	6.97668e-73	0	MAPK6
3.66735e-162	0.439439	0.648	0.386	7.81697e-158	0	ETS1
2.61231e-92	0.438873	0.592	0.464	5.56813e-88	0	SNRNP70
4.62119e-79	0.438292	0.506	0.374	9.85006e-75	0	RNF130
1.03055e-118	0.438087	0.21	0.08	2.19662e-114	0	CREB3L3
1.01539e-65	0.43706	0.33	0.216	2.16431e-61	0	ETFB
2.03748e-101	0.436057	0.583	0.419	4.34288e-97	0	H2AFZ
6.44715e-119	0.435473	0.676	0.527	1.37421e-114	0	TLE5
7.24049e-115	0.433932	0.235	0.098	1.54331e-110	0	IGFBP2
8.30041e-115	0.433775	0.203	0.077	1.76923e-110	0	KRT72
9.6964e-97	0.433695	0.382	0.221	2.06679e-92	0	PRC1
3.41708e-48	0.433372	0.38	0.294	7.2835e-44	0	PSMB3
5.51161e-54	0.43152	0.345	0.246	1.1748e-49	0	PSMB6
1.09212e-100	0.430654	0.247	0.113	2.32785e-96	0	GRAP2
1.16132e-109	0.429565	0.225	0.093	2.47535e-105	0	TMSB15A
1.37752e-58	0.429245	0.33	0.222	2.93619e-54	0	C17orf49
2.95746e-59	0.424789	0.334	0.223	6.30383e-55	0	SURF4
2.0397e-124	0.424456	0.721	0.584	4.34761e-120	0	HNRNPM
3.41698e-69	0.424363	0.328	0.204	7.28329e-65	0	IP6K2
1.50792e-72	0.423674	0.375	0.245	3.21413e-68	0	ZNF433-AS1
1.08041e-71	0.423194	0.428	0.301	2.30288e-67	0	PRRC2A
1.96266e-130	0.422955	0.684	0.495	4.18341e-126	0	RUNX1
9.57844e-87	0.422236	0.348	0.202	2.04164e-82	0	RFWD3
5.1127e-91	0.421576	0.557	0.425	1.08977e-86	0	RTF1
1.37432e-106	0.421552	0.217	0.089	2.92936e-102	0	ENO2
2.36232e-67	0.421485	0.333	0.213	5.03529e-63	0	CBX1
9.60439e-153	0.421173	0.818	0.661	2.04718e-148	0	SERF2
1.44703e-65	0.420395	0.443	0.323	3.08434e-61	0	ATXN2L
6.36182e-58	0.418555	0.362	0.254	1.35602e-53	0	ZSCAN16-AS1
2.54681e-54	0.418102	0.368	0.269	5.42853e-50	0	NDUFS8
1.69648e-80	0.417726	0.348	0.204	3.61605e-76	0	SMIM24
7.49876e-52	0.416835	0.302	0.2	1.59836e-47	0	B3GNT2
1.17164e-79	0.41588	0.558	0.444	2.49736e-75	0	TRIR
6.91985e-53	0.414618	0.369	0.269	1.47497e-48	0	PSMC3
7.30628e-77	0.414126	0.297	0.165	1.55733e-72	0	GPR174
2.41349e-91	0.413223	0.597	0.454	5.14436e-87	0	EMP3
3.58446e-83	0.413208	0.584	0.467	7.64027e-79	0	CLIC1
5.07832e-62	0.412185	0.277	0.168	1.08244e-57	0	MYL6B
3.90448e-76	0.411319	0.408	0.269	8.32239e-72	0	BCL7A
1.01692e-121	0.410502	0.607	0.386	2.16756e-117	0	MIR181A1HG
1.61809e-68	0.41012	0.424	0.302	3.44895e-64	0	HDGF
2.53643e-87	0.410119	0.552	0.403	5.4064e-83	0	NFATC2IP
4.56103e-69	0.409633	0.38	0.255	9.72184e-65	0	PPP6R1
8.8944e-75	0.409078	0.383	0.24	1.89584e-70	0	PCLAF
4.81963e-50	0.408808	0.349	0.249	1.0273e-45	0	PPP1R14B
5.62156e-64	0.408228	0.251	0.142	1.19824e-59	0	GALNT6
1.84428e-99	0.407204	0.55	0.387	3.93109e-95	0	SMARCA4
1.18644e-192	0.406789	0.9	0.788	2.52889e-188	0	H3F3A
3.76886e-93	0.404261	0.222	0.098	8.03332e-89	0	NDST3
5.08601e-50	0.403651	0.3	0.202	1.08408e-45	0	AIP
4.58757e-103	0.403296	0.441	0.258	9.7784e-99	0	NUSAP1
5.96098e-69	0.402675	0.343	0.216	1.27058e-64	0	MCM4
2.30945e-52	0.402388	0.372	0.271	4.92259e-48	0	SNRNP27
1.4533e-39	0.401488	0.307	0.225	3.09771e-35	0	MLF2
6.14819e-104	0.400733	0.727	0.589	1.31049e-99	0	COX4I1
9.70399e-52	0.400442	0.343	0.242	2.06841e-47	0	TSTD1
1.71922e-60	0.400131	0.385	0.268	3.66452e-56	0	ACAP1
6.14376e-53	0.399699	0.365	0.266	1.30954e-48	0	PSMD8
4.05139e-47	0.399193	0.325	0.23	8.63553e-43	0	SSRP1
2.66528e-92	0.398396	0.259	0.125	5.68104e-88	0	CAMK4
1.20944e-69	0.398153	0.252	0.135	2.57792e-65	0	FOXM1
8.18085e-64	0.397961	0.217	0.114	1.74375e-59	0	CDCA4
3.2019e-59	0.397435	0.506	0.412	6.82486e-55	0	COX5B
1.0288e-85	0.396865	0.415	0.254	2.19288e-81	0	MYEF2
3.89277e-131	0.395836	0.793	0.645	8.29745e-127	0	CFL1
8.88761e-89	0.395616	0.604	0.473	1.89439e-84	0	PSMA7
3.94127e-64	0.395199	0.411	0.289	8.40082e-60	0	SNHG3
2.00281e-98	0.395001	0.694	0.563	4.26898e-94	0	RHOA
8.97296e-66	0.394904	0.287	0.17	1.91259e-61	0	POLD2
4.1055e-54	0.394709	0.438	0.341	8.75086e-50	0	C9orf78
1.16529e-50	0.394396	0.322	0.221	2.48382e-46	0	DYNLL2
7.99826e-49	0.393508	0.297	0.2	1.70483e-44	0	TECR
3.65776e-47	0.393402	0.419	0.335	7.79651e-43	0	EIF5A
2.58372e-78	0.392523	0.591	0.477	5.5072e-74	0	COX6B1
7.58406e-48	0.392134	0.266	0.171	1.61654e-43	0	HMG20B
2.9765e-55	0.392026	0.257	0.155	6.3444e-51	0	BEX2
2.16314e-50	0.391194	0.38	0.279	4.61074e-46	0	CTBP1
1.92325e-80	0.389947	0.21	0.098	4.09941e-76	0	CENPV
2.24502e-54	0.389907	0.397	0.298	4.78526e-50	0	CSNK2B
1.57432e-52	0.389886	0.312	0.208	3.35567e-48	0	NXF1
3.0339e-48	0.389692	0.406	0.318	6.46676e-44	0	ZNHIT1
4.84536e-91	0.389546	0.356	0.2	1.03279e-86	0	TPX2
4.652e-56	0.3891	0.265	0.16	9.91575e-52	0	SREBF2
1.84156e-68	0.388845	0.553	0.449	3.92529e-64	0	UQCR11
4.64753e-47	0.388037	0.369	0.277	9.90621e-43	0	SUMO3
4.53045e-60	0.387194	0.347	0.227	9.65666e-56	0	C12orf75
1.20706e-69	0.384984	0.511	0.378	2.57285e-65	0	GLUL
2.00385e-62	0.384917	0.246	0.138	4.2712e-58	0	MAP1A
5.87193e-38	0.383848	0.328	0.25	1.2516e-33	0	PRDX5
4.66699e-73	0.383285	0.545	0.426	9.94769e-69	0	UBE2G2
6.0189e-194	0.382835	0.939	0.778	1.28293e-189	0	RPL35
9.49626e-45	0.38279	0.444	0.365	2.02413e-40	0	TPI1
1.80482e-49	0.3825	0.371	0.273	3.84698e-45	0	RANBP1
4.38886e-38	0.382453	0.284	0.203	9.35485e-34	0	PHPT1
2.83393e-51	0.379837	0.472	0.38	6.04053e-47	0	TALDO1
1.69287e-95	0.379293	0.658	0.508	3.60836e-91	0	STT3B
6.4551e-50	0.377976	0.454	0.361	1.3759e-45	0	CFDP1
4.04818e-42	0.377154	0.346	0.26	8.62871e-38	0	PSMB2
9.57837e-63	0.376848	0.258	0.147	2.04163e-58	0	SLC7A5
5.80103e-58	0.376728	0.358	0.242	1.23649e-53	0	CBFA2T3
1.97768e-56	0.376486	0.498	0.4	4.21543e-52	0	PTPN2
1.63894e-226	0.37575	0.973	0.841	3.4934e-222	0	RPL10
5.59243e-45	0.375651	0.405	0.319	1.19203e-40	0	CKLF
3.11465e-33	0.37493	0.297	0.226	6.63887e-29	0	PFDN2
4.77923e-49	0.37483	0.437	0.346	1.01869e-44	0	SNHG9
5.91424e-68	0.374766	0.249	0.133	1.26062e-63	0	HIST1H1B
2.27182e-102	0.37443	0.758	0.619	4.84239e-98	0	TMA7
3.38146e-57	0.373929	0.532	0.435	7.20758e-53	0	ATP6V0C
7.62482e-56	0.373695	0.275	0.169	1.62523e-51	0	CKS1B
2.00908e-59	0.373649	0.248	0.141	4.28235e-55	0	PTTG1
4.32864e-54	0.373442	0.238	0.14	9.2265e-50	0	SDF2L1
2.08059e-43	0.373348	0.329	0.237	4.43478e-39	0	ALYREF
3.1372e-78	0.373277	0.6	0.475	6.68695e-74	0	YWHAE
1.02777e-57	0.372288	0.271	0.162	2.19069e-53	0	KCNK6
3.596e-97	0.371956	0.595	0.415	7.66487e-93	0	KDM5B
2.82187e-60	0.371536	0.268	0.155	6.01482e-56	0	PGM2L1
1.4652e-51	0.370982	0.265	0.165	3.12308e-47	0	SNRPN
1.44777e-36	0.370627	0.332	0.256	3.08592e-32	0	CUTA
4.4727e-57	0.37011	0.257	0.15	9.53356e-53	0	ADA
6.71069e-76	0.369892	0.558	0.427	1.43038e-71	0	SMARCC1
5.22979e-81	0.369454	0.492	0.335	1.11473e-76	0	NSD2
6.50707e-64	0.369236	0.254	0.142	1.38698e-59	0	PRMT7
2.56438e-52	0.369004	0.217	0.122	5.46598e-48	0	MFGE8
4.13326e-61	0.368987	0.455	0.335	8.81004e-57	0	CTCF
4.77468e-102	0.368526	0.739	0.598	1.01772e-97	0	SRP14
9.48675e-51	0.368138	0.412	0.31	2.0221e-46	0	USP22
1.80926e-46	0.367003	0.397	0.295	3.85643e-42	0	SNHG1
3.29245e-36	0.366097	0.279	0.2	7.01787e-32	0	POLR2G
2.80312e-33	0.36584	0.365	0.298	5.97485e-29	0	COPE
4.141e-39	0.365779	0.408	0.335	8.82653e-35	0	KRTCAP2
5.82238e-48	0.365042	0.295	0.196	1.24104e-43	0	FAM117A
5.91007e-63	0.364679	0.583	0.485	1.25973e-58	0	UBL5
4.02404e-41	0.364442	0.399	0.317	8.57724e-37	0	RPN2
6.81512e-96	0.363547	0.648	0.467	1.45264e-91	0	NUCB2
2.51941e-34	0.363364	0.347	0.275	5.37013e-30	0	GNB2
3.75208e-157	0.36283	0.91	0.748	7.99755e-153	0	RPS9
5.04834e-85	0.362817	0.707	0.58	1.07605e-80	0	ATP5MC2
9.92744e-44	0.362538	0.313	0.22	2.11603e-39	0	AP2A2
9.55055e-38	0.362457	0.296	0.215	2.0357e-33	0	UBA1
1.82631e-51	0.361735	0.213	0.119	3.89279e-47	0	NCAPH2
7.1806e-66	0.361462	0.592	0.49	1.53055e-61	0	CHCHD2
4.46159e-42	0.361281	0.366	0.281	9.50987e-38	0	MRPL52
2.52794e-36	0.360523	0.336	0.258	5.3883e-32	0	NHP2
4.59043e-68	0.360486	0.609	0.503	9.78449e-64	0	COX6C
1.39455e-40	0.359426	0.264	0.176	2.97249e-36	0	HYOU1
7.14586e-43	0.359407	0.394	0.307	1.52314e-38	0	CALM3
9.91418e-64	0.359231	0.218	0.113	2.11321e-59	0	AC000065.1
3.28056e-58	0.359159	0.245	0.139	6.99252e-54	0	ARHGAP32
3.65777e-49	0.358596	0.491	0.409	7.79655e-45	0	ATP5F1B
3.26157e-61	0.357478	0.207	0.106	6.95204e-57	0	WDR62
1.43335e-51	0.356845	0.522	0.44	3.05518e-47	0	RBM8A
4.31065e-47	0.355843	0.486	0.402	9.18815e-43	0	TMEM258
1.34839e-53	0.35525	0.348	0.235	2.8741e-49	0	ZNF445
4.48742e-34	0.353164	0.244	0.166	9.56494e-30	0	PRPF19
1.05015e-34	0.352611	0.382	0.315	2.2384e-30	0	DRAP1
1.25643e-46	0.352285	0.294	0.195	2.67809e-42	0	DNAJC9
7.82186e-25	0.351521	0.316	0.261	1.66723e-20	0	NDUFB7
6.70639e-56	0.351175	0.274	0.165	1.42947e-51	0	LIME1
6.58303e-52	0.350812	0.224	0.129	1.40317e-47	0	PHGDH
6.35483e-45	0.350412	0.242	0.15	1.35453e-40	0	PRR11
1.16085e-63	0.35004	0.544	0.422	2.47436e-59	0	GNAQ
1.22868e-101	0.349582	0.795	0.679	2.61894e-97	0	PPIA
1.62255e-22	0.348784	0.242	0.185	3.45847e-18	0	POLR2I
3.83916e-55	0.348666	0.567	0.484	8.18316e-51	0	BRD2
8.76165e-30	0.348268	0.302	0.231	1.86755e-25	0	HCFC1
1.17462e-41	0.348259	0.373	0.285	2.50371e-37	0	MLEC
1.07772e-35	0.346638	0.291	0.211	2.29717e-31	0	FDFT1
1.07247e-33	0.345769	0.315	0.239	2.28597e-29	0	NUDC
2.21154e-35	0.345194	0.409	0.341	4.7139e-31	0	NDUFB4
4.10639e-62	0.344032	0.482	0.356	8.75277e-58	0	DLG1
2.86807e-42	0.342781	0.384	0.296	6.11329e-38	0	HNRNPUL2
1.83897e-75	0.342568	0.71	0.611	3.91977e-71	0	SERBP1
1.46789e-61	0.342393	0.428	0.301	3.12881e-57	0	TTF1
5.50652e-73	0.342094	0.289	0.159	1.17372e-68	0	CD7
7.69055e-34	0.342089	0.329	0.252	1.63924e-29	0	CTNNBL1
8.63792e-110	0.340632	0.812	0.667	1.84117e-105	0	HSP90AB1
2.62449e-61	0.339703	0.593	0.492	5.5941e-57	0	CHD4
9.83538e-34	0.339616	0.422	0.361	2.09641e-29	0	SSR2
2.68714e-45	0.339429	0.312	0.215	5.72763e-41	0	CD84
6.72154e-34	0.339132	0.237	0.16	1.4327e-29	0	MCRIP1
1.12576e-34	0.338841	0.263	0.185	2.39956e-30	0	BUD23
3.75993e-43	0.338717	0.48	0.401	8.01429e-39	0	SEC61G
2.5675e-26	0.338634	0.299	0.238	5.47263e-22	0	PDAP1
2.0477e-29	0.338582	0.349	0.286	4.36466e-25	0	UBE2L3
3.09614e-41	0.338561	0.501	0.431	6.59943e-37	0	ATP5MD
1.79085e-50	0.3382	0.358	0.245	3.8172e-46	0	GIHCG
7.90339e-63	0.337134	0.528	0.418	1.68461e-58	0	BRD7
1.11303e-26	0.337014	0.279	0.215	2.37242e-22	0	UQCRC1
8.76917e-31	0.336036	0.28	0.209	1.86915e-26	0	TMEM160
1.05965e-169	0.335975	0.957	0.809	2.25864e-165	0	RPLP2
1.60444e-30	0.335762	0.33	0.261	3.41986e-26	0	SNRPC
7.78865e-37	0.335653	0.428	0.357	1.66015e-32	0	AP2B1
3.27251e-30	0.335484	0.248	0.177	6.97536e-26	0	NUDT1
1.18823e-64	0.335167	0.642	0.549	2.5327e-60	0	RBBP4
2.96024e-49	0.335005	0.227	0.133	6.30974e-45	0	H2AFX
2.52144e-30	0.334995	0.252	0.181	5.37446e-26	0	RPA3
5.43327e-38	0.333742	0.415	0.339	1.1581e-33	0	PTPRA
1.46821e-28	0.332613	0.286	0.217	3.12949e-24	0	ACADVL
1.26272e-37	0.331945	0.23	0.151	2.69149e-33	0	ANAPC15
4.0767e-46	0.331739	0.417	0.318	8.68949e-42	0	DDB1
1.38243e-30	0.33127	0.394	0.328	2.94665e-26	0	ARPC4
1.70782e-32	0.330265	0.224	0.151	3.64021e-28	0	PMF1
2.85705e-32	0.329503	0.209	0.137	6.0898e-28	0	DTYMK
1.29529e-23	0.329321	0.269	0.212	2.7609e-19	0	GADD45GIP1
4.60935e-31	0.329062	0.308	0.232	9.82483e-27	0	RABL6
3.42928e-115	0.329006	0.803	0.67	7.30951e-111	0	HMGN2
4.74443e-32	0.328969	0.208	0.137	1.01128e-27	0	A1BG
5.23539e-22	0.327817	0.288	0.235	1.11592e-17	0	BCAP31
4.76936e-40	0.327622	0.489	0.418	1.01659e-35	0	RNPS1
1.03605e-49	0.327002	0.533	0.438	2.20835e-45	0	ST13
1.09318e-30	0.326227	0.276	0.203	2.33011e-26	0	RAB1B
6.8995e-51	0.326205	0.224	0.128	1.47063e-46	0	WDR34
7.64046e-32	0.326144	0.227	0.154	1.62856e-27	0	MRPL4
2.32776e-23	0.326141	0.326	0.275	4.96161e-19	0	C19orf53
2.36267e-53	0.325985	0.506	0.394	5.03602e-49	0	DUT
3.07155e-38	0.325745	0.285	0.197	6.54701e-34	0	ACSF3
6.17668e-23	0.325323	0.236	0.179	1.31656e-18	0	CIAO2B
1.44876e-56	0.325322	0.306	0.187	3.08803e-52	0	IKZF2
3.69756e-32	0.325227	0.43	0.37	7.88135e-28	0	NDUFB2
1.45501e-24	0.325218	0.268	0.206	3.10136e-20	0	RNASEH2C
4.27774e-35	0.325059	0.309	0.223	9.11801e-31	0	BSDC1
1.17086e-118	0.324094	0.891	0.732	2.49569e-114	0	RPS16
6.07489e-35	0.324026	0.373	0.294	1.29486e-30	0	HM13
6.73202e-72	0.32399	0.308	0.173	1.43493e-67	0	PXDN
8.89621e-40	0.323789	0.268	0.178	1.89623e-35	0	KRI1
1.11839e-111	0.323761	0.861	0.716	2.38385e-107	0	RPSA
3.23451e-31	0.323622	0.337	0.264	6.89436e-27	0	PGD
1.09398e-23	0.323483	0.285	0.227	2.33181e-19	0	DYNC1LI1
4.67005e-45	0.32284	0.245	0.15	9.95421e-41	0	LBH
1.18159e-48	0.322021	0.225	0.131	2.51855e-44	0	CENPL
1.21192e-24	0.321903	0.227	0.165	2.58321e-20	0	OCIAD2
5.69017e-168	0.321861	0.973	0.828	1.21286e-163	0	RPL37A
3.34903e-29	0.321813	0.342	0.273	7.13845e-25	0	UBALD2
1.72527e-35	0.321493	0.456	0.393	3.67741e-31	0	EDF1
2.11433e-31	0.321479	0.227	0.155	4.50669e-27	0	RNF187
2.88411e-33	0.321319	0.201	0.128	6.14748e-29	0	SPNS3
8.00825e-30	0.320978	0.425	0.366	1.70696e-25	0	HNRNPA0
1.01973e-56	0.320973	0.328	0.208	2.17355e-52	0	CLSPN
5.29414e-25	0.320441	0.312	0.254	1.12845e-20	0	SCAND1
4.42523e-63	0.320435	0.653	0.557	9.43237e-59	0	SRSF2
8.33547e-45	0.32041	0.326	0.224	1.7767e-40	0	PCNA
6.46422e-31	0.31989	0.379	0.312	1.37785e-26	0	VCP
7.90863e-27	0.31904	0.232	0.166	1.68572e-22	0	BABAM1
1.95843e-21	0.318735	0.296	0.246	4.17439e-17	0	KRT10
7.67761e-31	0.318586	0.264	0.191	1.63648e-26	0	VAMP5
3.19117e-18	0.317138	0.246	0.199	6.80198e-14	0	CCT7
3.67608e-119	0.31693	0.861	0.684	7.83556e-115	0	RPS5
1.19617e-30	0.316913	0.442	0.385	2.54964e-26	0	PTBP1
3.18732e-28	0.316894	0.254	0.184	6.79378e-24	0	ILF3-DT
9.47877e-33	0.316481	0.389	0.32	2.0204e-28	0	FBL
1.74745e-21	0.316242	0.387	0.348	3.7247e-17	0	NEDD8
4.33577e-37	0.315697	0.249	0.166	9.2417e-33	0	NCAPD2
9.04466e-25	0.315459	0.286	0.222	1.92787e-20	0	CIB1
3.23947e-28	0.315412	0.333	0.265	6.90493e-24	0	DAZAP1
4.6818e-34	0.315061	0.202	0.127	9.97927e-30	0	PPARA
1.06638e-64	0.315027	0.655	0.562	2.273e-60	0	HP1BP3
2.17858e-34	0.314784	0.44	0.369	4.64365e-30	0	CPT1A
1.36039e-30	0.314702	0.256	0.183	2.89968e-26	0	GARS
1.30267e-29	0.314595	0.363	0.296	2.77664e-25	0	HMGA1
4.32683e-31	0.314281	0.331	0.256	9.22264e-27	0	CD81
2.90078e-32	0.313932	0.234	0.158	6.18302e-28	0	MINDY2
4.81968e-31	0.313862	0.241	0.166	1.02731e-26	0	KPNA2
2.76325e-109	0.31333	0.866	0.705	5.88987e-105	0	FAU
2.76317e-31	0.312139	0.265	0.188	5.88969e-27	0	SIGIRR
1.47104e-34	0.31117	0.315	0.232	3.13552e-30	0	TACC3
1.26533e-20	0.310734	0.29	0.241	2.69706e-16	0	DAD1
2.21484e-26	0.310573	0.275	0.211	4.72094e-22	0	GLO1
2.13417e-38	0.3103	0.354	0.265	4.54898e-34	0	SPTAN1
3.23071e-22	0.310256	0.349	0.299	6.88626e-18	0	PPP1CA
3.90298e-27	0.310144	0.351	0.29	8.3192e-23	0	PPM1G
5.31836e-26	0.310075	0.398	0.346	1.13361e-21	0	SNU13
9.17377e-32	0.309447	0.27	0.192	1.95539e-27	0	FAM53C
1.0223e-19	0.309421	0.263	0.212	2.17904e-15	0	NDUFS7
1.34907e-22	0.309395	0.336	0.286	2.87555e-18	0	SLIRP
1.20855e-26	0.30907	0.27	0.204	2.57603e-22	0	MRPS34
3.30979e-34	0.308226	0.208	0.134	7.05482e-30	0	CCDC124
3.02374e-37	0.308041	0.354	0.264	6.4451e-33	0	HDAC7
4.70995e-35	0.306595	0.241	0.161	1.00393e-30	0	TNS3
2.65517e-21	0.306232	0.281	0.229	5.6595e-17	0	ATP5MC1
3.21098e-57	0.306225	0.505	0.391	6.8442e-53	0	DNMT1
3.82062e-73	0.305938	0.78	0.67	8.14365e-69	0	EEF2
1.6857e-45	0.305571	0.361	0.256	3.59308e-41	0	PCNT
9.17877e-39	0.305293	0.233	0.147	1.95645e-34	0	IRGQ
4.149e-29	0.305002	0.223	0.152	8.8436e-25	0	SMPD4
1.08837e-50	0.304982	0.288	0.18	2.31986e-46	0	ORC6
3.24573e-64	0.303515	0.704	0.61	6.91827e-60	0	ARHGDIB
5.5235e-40	0.30291	0.559	0.488	1.17733e-35	0	RNASEK
4.9039e-23	0.302787	0.37	0.324	1.04527e-18	0	ROMO1
7.06428e-22	0.302296	0.214	0.159	1.50575e-17	0	STOML2
1.86361e-23	0.302113	0.347	0.292	3.97229e-19	0	P4HB
6.44095e-31	0.301731	0.486	0.434	1.37289e-26	0	EIF3K
3.35196e-113	0.301348	0.886	0.791	7.1447e-109	0	HSP90AA1
1.03362e-33	0.301162	0.224	0.147	2.20315e-29	0	PGPEP1
1.7142e-32	0.300605	0.421	0.351	3.65382e-28	0	ARL6IP1
1.37389e-33	0.300568	0.344	0.262	2.92845e-29	0	HMGXB4
2.46075e-19	0.299868	0.339	0.295	5.2451e-15	0	NAA38
1.32365e-35	0.299681	0.501	0.434	2.82137e-31	0	KHDRBS1
7.89653e-22	0.299681	0.251	0.193	1.68315e-17	0	C8orf33
1.65211e-53	0.299566	0.669	0.582	3.52146e-49	0	PTP4A2
1.53069e-24	0.299026	0.238	0.174	3.26267e-20	0	YY1AP1
8.52995e-18	0.298736	0.291	0.248	1.81816e-13	0	CCT3
1.80445e-20	0.298503	0.24	0.186	3.84618e-16	0	MRPL16
1.08889e-29	0.297503	0.301	0.225	2.32097e-25	0	DNMT3A
7.13227e-24	0.297457	0.206	0.146	1.52024e-19	0	LRRC59
5.51531e-19	0.297031	0.278	0.229	1.17559e-14	0	TXNL4A
1.27376e-21	0.296718	0.412	0.372	2.71501e-17	0	IK
6.72694e-31	0.296716	0.376	0.299	1.43385e-26	0	SERTAD2
5.97024e-17	0.296246	0.291	0.25	1.27256e-12	0	PSMB7
2.49389e-19	0.296213	0.249	0.199	5.31573e-15	0	SPINT2
5.40283e-61	0.296205	0.603	0.496	1.15161e-56	0	ILF3
2.523e-19	0.295515	0.266	0.214	5.37777e-15	0	TDG
1.34732e-98	0.294152	0.881	0.716	2.87182e-94	0	UBA52
6.38196e-24	0.294022	0.29	0.228	1.36032e-19	0	SNHG17
8.21698e-31	0.292267	0.299	0.22	1.75145e-26	0	CDK5RAP3
4.96857e-24	0.292173	0.388	0.341	1.05905e-19	0	XRCC6
1.44804e-24	0.291902	0.247	0.182	3.0865e-20	0	DEF6
3.34122e-25	0.291847	0.393	0.338	7.12182e-21	0	CYCS
1.00906e-23	0.291666	0.333	0.275	2.15082e-19	0	ILF2
3.94597e-53	0.291388	0.648	0.536	8.41083e-49	0	SNHG6
2.6615e-111	0.291222	0.907	0.732	5.67299e-107	0	RPL18
6.25648e-24	0.290589	0.238	0.176	1.33357e-19	0	SMARCD1
2.36742e-124	0.290311	0.935	0.761	5.04616e-120	0	RPS15
7.50061e-16	0.289755	0.244	0.2	1.59876e-11	0	BUD31
3.45993e-18	0.289669	0.298	0.254	7.37485e-14	0	VPS28
1.49488e-44	0.289583	0.491	0.39	3.18634e-40	0	SUGP2
1.59621e-23	0.289464	0.402	0.349	3.40232e-19	0	SNRPE
4.10607e-19	0.289118	0.365	0.33	8.75209e-15	0	SELENOH
1.33252e-20	0.288953	0.327	0.279	2.84027e-16	0	PSMD7
6.5731e-97	0.288207	0.877	0.756	1.40106e-92	0	RACK1
5.33751e-16	0.288016	0.295	0.256	1.13769e-11	0	PHB2
1.04057e-11	0.287381	0.247	0.217	2.21797e-07	0	KDELR1
3.38889e-21	0.287313	0.424	0.387	7.22343e-17	0	POLR2L
1.39644e-28	0.286572	0.252	0.179	2.97652e-24	0	WDR6
7.60352e-54	0.286163	0.634	0.546	1.62069e-49	0	TRA2A
9.54496e-20	0.28594	0.214	0.162	2.03451e-15	0	PIN1
5.9582e-64	0.285652	0.741	0.638	1.26999e-59	0	CALM2
2.2203e-108	0.285295	0.886	0.741	4.73256e-104	0	RPLP0
8.15007e-24	0.285247	0.454	0.408	1.73719e-19	0	UQCRH
1.37148e-19	0.284497	0.344	0.297	2.9233e-15	0	PPA1
4.32719e-24	0.284474	0.272	0.21	9.2234e-20	0	U2AF2
1.04104e-13	0.284266	0.312	0.282	2.21898e-09	0	TRMT112
2.21486e-52	0.284098	0.678	0.583	4.72098e-48	0	HMGN1
1.23317e-29	0.284067	0.355	0.281	2.62849e-25	0	E2F3
1.48694e-19	0.28348	0.267	0.214	3.1694e-15	0	HDAC1
5.19687e-12	0.28337	0.292	0.265	1.10771e-07	0	NDUFB8
1.02727e-14	0.283209	0.334	0.303	2.18963e-10	0	FRG1
1.47362e-18	0.283026	0.286	0.237	3.14102e-14	0	SZRD1
1.58487e-28	0.282633	0.239	0.167	3.37814e-24	0	SEPTIN1
4.89344e-25	0.282403	0.425	0.371	1.04304e-20	0	DYNLL1
2.07616e-28	0.282301	0.413	0.348	4.42534e-24	0	VAMP2
5.79507e-20	0.282258	0.222	0.168	1.23522e-15	0	METTL26
1.50178e-16	0.281853	0.268	0.223	3.20104e-12	0	BAG1
2.21145e-21	0.28161	0.316	0.261	4.71372e-17	0	SLC9A3R1
9.11292e-16	0.281104	0.295	0.251	1.94242e-11	0	KDM1A
1.42703e-25	0.281089	0.229	0.165	3.04172e-21	0	ITGAE
1.57894e-29	0.280794	0.387	0.313	3.3655e-25	0	ANP32E
1.72581e-24	0.280023	0.282	0.218	3.67857e-20	0	PTOV1
1.26861e-19	0.279869	0.419	0.377	2.70405e-15	0	SNRPF
5.02878e-37	0.27979	0.33	0.237	1.07188e-32	0	SCAI
1.87363e-25	0.279627	0.3	0.232	3.99364e-21	0	STAT5B
7.19318e-20	0.279576	0.316	0.265	1.53323e-15	0	MAX
2.18683e-25	0.279472	0.421	0.36	4.66124e-21	0	TXN
2.05264e-26	0.27928	0.227	0.159	4.37521e-22	0	HMGCS1
2.07191e-24	0.279113	0.379	0.321	4.41628e-20	0	RCC2
2.26914e-29	0.279082	0.438	0.363	4.83668e-25	0	EVL
3.98351e-73	0.278895	0.691	0.509	8.49085e-69	0	AIF1
3.46546e-87	0.277975	0.473	0.292	7.38662e-83	0	TOP2A
2.4895e-17	0.277703	0.217	0.167	5.30638e-13	0	ISY1
2.46298e-58	0.276812	0.612	0.488	5.24984e-54	0	NASP
2.30851e-14	0.276349	0.232	0.191	4.92058e-10	0	LSM2
6.4028e-17	0.276347	0.398	0.368	1.36476e-12	0	DNAJC8
1.74854e-14	0.275861	0.288	0.252	3.72702e-10	0	TUFM
2.24907e-22	0.275854	0.338	0.279	4.79388e-18	0	TUBB4B
2.75509e-26	0.275675	0.235	0.165	5.87248e-22	0	AC002558.3
1.11191e-14	0.2755	0.221	0.179	2.37003e-10	0	MYDGF
1.40269e-21	0.275302	0.387	0.34	2.98984e-17	0	ARHGDIA
7.9575e-26	0.275257	0.452	0.401	1.69614e-21	0	DNAJC7
1.29566e-21	0.275232	0.237	0.179	2.7617e-17	0	RAB11B
8.22214e-14	0.274369	0.221	0.182	1.75255e-09	0	NDUFA7
5.62643e-32	0.274132	0.564	0.509	1.19927e-27	0	SUMO2
3.40224e-27	0.272905	0.387	0.321	7.25188e-23	0	NUMA1
2.43418e-13	0.272771	0.223	0.183	5.18845e-09	0	NDUFV1
3.32705e-36	0.272286	0.267	0.178	7.09161e-32	0	POLE
2.21321e-88	0.272125	0.873	0.697	4.71745e-84	0	ATP5F1E
2.87253e-23	0.271913	0.283	0.223	6.12281e-19	0	PSMD2
3.24965e-18	0.271813	0.395	0.363	6.92663e-14	0	SEM1
2.31322e-23	0.271648	0.385	0.33	4.93062e-19	0	ABCF1
3.8545e-21	0.271398	0.39	0.344	8.21587e-17	0	MZT2B
1.40623e-13	0.27135	0.289	0.255	2.99738e-09	0	TRAPPC1
1.30783e-21	0.271162	0.214	0.157	2.78765e-17	0	MANF
5.85463e-21	0.271063	0.237	0.178	1.24791e-16	0	RNASEH1
1.24617e-12	0.271049	0.354	0.333	2.65622e-08	0	COPS9
2.29267e-39	0.270908	0.528	0.443	4.88682e-35	0	JARID2
9.82498e-44	0.27053	0.421	0.309	2.09419e-39	0	ATAD2
5.36722e-23	0.270445	0.215	0.155	1.14402e-18	0	NME4
8.13431e-33	0.270396	0.426	0.343	1.73383e-28	0	CYFIP2
2.07493e-17	0.270388	0.27	0.223	4.42272e-13	0	RABAC1
4.47985e-23	0.270253	0.446	0.4	9.54879e-19	0	UQCRQ
2.9309e-19	0.270114	0.247	0.193	6.2472e-15	0	SMARCB1
8.93664e-50	0.269812	0.703	0.609	1.90484e-45	0	SET
1.13073e-10	0.269631	0.205	0.172	2.41016e-06	0	SMDT1
3.65344e-27	0.269406	0.459	0.4	7.7873e-23	0	RBM4
9.62404e-36	0.269102	0.366	0.277	2.05136e-31	0	MT2A
3.69624e-20	0.268612	0.381	0.335	7.87854e-16	0	APEX1
7.53052e-16	0.268003	0.23	0.185	1.60513e-11	0	BAG6
7.59263e-104	0.267385	0.58	0.359	1.61837e-99	0	MKI67
7.16008e-17	0.267143	0.264	0.215	1.52617e-12	0	OTUB1
1.91654e-15	0.266642	0.235	0.19	4.08511e-11	0	MRPS16
1.234e-24	0.266306	0.33	0.262	2.63028e-20	0	RNF168
2.78707e-87	0.266111	0.874	0.749	5.94064e-83	0	ACTG1
1.57326e-24	0.266109	0.457	0.411	3.3534e-20	0	ADAR
8.47235e-83	0.266086	0.774	0.639	1.80588e-78	0	HMGB2
7.12067e-11	0.266067	0.255	0.225	1.51777e-06	0	GTF2F1
1.10611e-14	0.265853	0.259	0.217	2.35767e-10	0	GANAB
5.14086e-37	0.265552	0.548	0.475	1.09577e-32	0	RAD21
5.24572e-24	0.265186	0.36	0.297	1.11813e-19	0	LRRC58
3.2368e-14	0.265016	0.395	0.374	6.89923e-10	0	SAP18
1.75958e-28	0.264847	0.545	0.489	3.75054e-24	0	ENO1
1.04079e-15	0.264282	0.307	0.265	2.21845e-11	0	PPP4C
3.36278e-24	0.264169	0.47	0.422	7.16776e-20	0	RAC1
1.24283e-26	0.263908	0.227	0.157	2.6491e-22	0	SFI1
7.3215e-26	0.263691	0.297	0.229	1.56058e-21	0	ORAI2
1.31839e-22	0.263467	0.286	0.221	2.81015e-18	0	CSNK1E
3.12412e-24	0.263167	0.375	0.312	6.65906e-20	0	CHD8
2.88697e-12	0.263018	0.292	0.262	6.15358e-08	0	AP2S1
8.40584e-14	0.262536	0.232	0.19	1.7917e-09	0	CALU
9.01037e-13	0.26239	0.218	0.179	1.92056e-08	0	SEC61A1
5.4627e-17	0.262336	0.275	0.227	1.16437e-12	0	WIPI2
5.98291e-15	0.26233	0.205	0.16	1.27526e-10	0	CCDC57
1.74404e-16	0.262263	0.266	0.219	3.71741e-12	0	SASH3
1.2136e-48	0.262171	0.569	0.466	2.58679e-44	0	HSPA5
1.56699e-22	0.262035	0.43	0.383	3.34004e-18	0	ATP5IF1
2.21069e-18	0.261782	0.322	0.275	4.71208e-14	0	GPS2
1.03025e-32	0.26077	0.208	0.131	2.19597e-28	0	CD96
2.95827e-16	0.26075	0.234	0.188	6.30554e-12	0	PLIN3
1.12957e-10	0.260494	0.289	0.265	2.40767e-06	0	MRPS21
1.88575e-35	0.260102	0.542	0.472	4.01947e-31	0	DNAJB6
2.72651e-19	0.259738	0.427	0.393	5.81155e-15	0	ARF1
4.68145e-34	0.259456	0.543	0.479	9.9785e-30	0	WNK1
8.55517e-72	0.259345	0.549	0.389	1.82353e-67	0	CRIP1
1.06268e-18	0.259303	0.436	0.401	2.2651e-14	0	HSPA9
5.3613e-10	0.259088	0.214	0.184	1.14276e-05	0	RNF181
6.33608e-20	0.258889	0.275	0.217	1.35054e-15	0	AKT2
6.38696e-09	0.258503	0.291	0.274	0.000136138	0	BRK1
2.91313e-25	0.258262	0.521	0.471	6.20934e-21	0	GNAI2
2.78048e-32	0.258147	0.555	0.505	5.9266e-28	0	ATF4
3.96846e-30	0.258146	0.51	0.455	8.45878e-26	0	DDX39B
5.07971e-17	0.25809	0.381	0.342	1.08274e-12	0	DBI
4.4023e-33	0.258052	0.438	0.352	9.3835e-29	0	NOP56
4.5863e-94	0.257663	0.913	0.748	9.7757e-90	0	RPL24
1.07812e-11	0.257355	0.224	0.189	2.29802e-07	0	FAAP20
6.14396e-68	0.25681	0.831	0.746	1.30959e-63	0	HNRNPA1
4.95526e-19	0.256452	0.419	0.384	1.05621e-14	0	HNRNPUL1
1.00753e-20	0.256393	0.211	0.153	2.14755e-16	0	USP11
8.04985e-22	0.256298	0.326	0.265	1.71583e-17	0	ITGAL
4.26348e-16	0.256066	0.245	0.196	9.08761e-12	0	GNL1
2.4645e-87	0.255922	0.829	0.753	5.25309e-83	0	PLCG2
1.00466e-08	0.255606	0.226	0.201	0.000214142	0	PSMC5
2.08522e-16	0.255225	0.201	0.154	4.44464e-12	0	HIST2H2AC
3.31714e-23	0.254729	0.501	0.465	7.07049e-19	0	SYF2
9.54166e-19	0.254702	0.456	0.418	2.03381e-14	0	NDUFA4
1.05742e-17	0.254571	0.21	0.16	2.25389e-13	0	STIP1
6.92623e-20	0.253384	0.377	0.332	1.47633e-15	0	SNRPD1
5.18461e-20	0.253304	0.27	0.212	1.1051e-15	0	RBM14
3.1565e-18	0.253133	0.262	0.21	6.72809e-14	0	RRP7A
1.29526e-15	0.25306	0.227	0.182	2.76084e-11	0	SND1
5.11177e-14	0.252235	0.222	0.18	1.08957e-09	0	PIN4
7.80664e-17	0.252215	0.204	0.154	1.66399e-12	0	VGLL4
3.50158e-13	0.252185	0.233	0.195	7.46361e-09	0	TBCB
2.14174e-23	0.252149	0.217	0.154	4.56511e-19	0	RBM10
1.97338e-11	0.25123	0.228	0.193	4.20626e-07	0	PDIA4
8.58123e-20	0.251192	0.308	0.251	1.82909e-15	0	CDKN2D
1.14233e-20	0.251175	0.242	0.181	2.43489e-16	0	LIG1
1.93695e-40	0.251003	0.523	0.43	4.12862e-36	0	ERGIC1
2.30072e-23	0.250685	0.259	0.192	4.90399e-19	0	CENPU
5.14666e-18	0.250657	0.237	0.183	1.09701e-13	0	TMED8
1.05569e-12	0.250598	0.215	0.176	2.2502e-08	0	PRMT1
1.25532e-09	0.250555	0.287	0.267	2.67571e-05	0	NDUFB10
2.86108e-21	0.250306	0.206	0.148	6.09839e-17	0	TESPA1

## Sheet: 1 - TALL
p_val	avg_logFC	pct.1	pct.2	p_val_adj	cluster	gene
0	0.963077	0.798	0.425	0	1	TRBC2
0	0.958148	0.82	0.505	0	1	HIST1H4C
0	0.820621	0.714	0.242	0	1	CHI3L2
0	0.801996	0.85	0.576	0	1	SOX4
0	0.792505	0.764	0.323	0	1	CD3D
0	0.752248	0.839	0.549	0	1	TUBB
0	0.750213	0.701	0.273	0	1	TCF7
0	0.744997	0.659	0.252	0	1	ITM2A
0	0.72736	0.702	0.271	0	1	LCK
0	0.712294	0.644	0.268	0	1	PLIN2
0	0.688484	0.637	0.206	0	1	ZNF385D
0	0.686001	0.618	0.232	0	1	AC002454.1
0	0.679569	0.675	0.269	0	1	GTF3C5
0	0.674424	0.536	0.165	0	1	MAL
0	0.671085	0.747	0.409	0	1	PTTG1IP
0	0.666083	0.698	0.335	0	1	JPT1
0	0.660047	0.846	0.573	0	1	TUBA1B
0	0.656088	0.695	0.352	0	1	SELENOW
0	0.646669	0.709	0.294	0	1	BCL11B
0	0.629529	0.53	0.189	0	1	VAT1
0	0.627823	0.675	0.284	0	1	CD3E
0	0.625245	0.657	0.281	0	1	PGGHG
0	0.62319	0.563	0.207	0	1	HIST1H3B
0	0.611893	0.765	0.354	0	1	IL32
0	0.607292	0.958	0.919	0	1	PTMA
3.08287e-272	0.598671	0.798	0.572	6.57114e-268	1	CD99
5.18041e-252	0.583928	0.771	0.512	1.1042e-247	1	CALR
2.30663e-253	0.579561	0.781	0.541	4.91659e-249	1	MIF
7.17426e-271	0.567029	0.516	0.22	1.52919e-266	1	GNA15
2.50372e-263	0.565126	0.556	0.24	5.33668e-259	1	TYMS
0	0.562049	0.47	0.158	0	1	HPGD
6.81625e-295	0.561552	0.7	0.327	1.45288e-290	1	CASC15
0	0.558984	0.541	0.207	0	1	LAT
1.23243e-245	0.557657	0.681	0.382	2.62693e-241	1	CCND3
6.66593e-239	0.549706	0.674	0.366	1.42084e-234	1	IL2RG
3.18605e-213	0.547629	0.605	0.322	6.79106e-209	1	HIST1H1C
2.85849e-240	0.543178	0.53	0.241	6.09288e-236	1	MARCKSL1
2.17898e-256	0.542436	0.663	0.339	4.64449e-252	1	ATP2A3
2.44962e-232	0.540682	0.55	0.27	5.22136e-228	1	SIVA1
8.08875e-252	0.537999	0.614	0.285	1.72412e-247	1	PALM2-AKAP2
5.96662e-227	0.534007	0.605	0.319	1.27179e-222	1	TRIM28
1.51982e-221	0.532299	0.619	0.324	3.2395e-217	1	MCM7
1.35531e-252	0.532232	0.811	0.489	2.88885e-248	1	STMN1
0	0.529528	0.585	0.231	0	1	TRAC
5.71603e-210	0.52843	0.669	0.394	1.21837e-205	1	HNRNPAB
1.43211e-257	0.526083	0.555	0.251	3.05253e-253	1	CDK2AP2
2.80523e-224	0.523052	0.715	0.439	5.97934e-220	1	C12orf57
8.47928e-204	0.521864	0.518	0.26	1.80736e-199	1	LSM4
6.24502e-265	0.520852	0.857	0.719	1.33113e-260	1	GAPDH
4.32312e-204	0.514545	0.677	0.407	9.21473e-200	1	TUBA1A
5.97628e-255	0.514145	0.877	0.598	1.27384e-250	1	CDK6
1.00704e-288	0.512493	0.411	0.137	2.14652e-284	1	TSPAN7
2.04269e-240	0.510939	0.476	0.198	4.35399e-236	1	LDLR
3.56288e-188	0.504633	0.666	0.413	7.59428e-184	1	DSTN
2.46922e-201	0.503731	0.757	0.517	5.26314e-197	1	GSTP1
0	0.50182	0.391	0.119	0	1	MYO7B
3.34263e-234	0.501228	0.537	0.246	7.12481e-230	1	CD82
3.36719e-264	0.495772	0.601	0.256	7.17718e-260	1	CD3G
3.26782e-234	0.494241	0.422	0.167	6.96537e-230	1	MAD2L2
2.33049e-244	0.493567	0.475	0.191	4.96744e-240	1	MED12L
4.32946e-242	0.492508	0.428	0.166	9.22825e-238	1	EPHB6
1.08132e-220	0.487003	0.438	0.18	2.30483e-216	1	STAM
1.32203e-222	0.486704	0.842	0.759	2.81791e-218	1	TRA2B
9.56917e-190	0.482931	0.461	0.216	2.03967e-185	1	MCM5
3.24644e-261	0.482909	0.427	0.152	6.91978e-257	1	CRNDE
8.85306e-235	0.482762	0.403	0.152	1.88703e-230	1	HACD1
2.02257e-202	0.480683	0.81	0.593	4.3111e-198	1	NUCKS1
6.08331e-181	0.478434	0.576	0.318	1.29666e-176	1	CAPG
1.38002e-197	0.475121	0.488	0.232	2.94152e-193	1	UBE2S
1.79188e-209	0.469919	0.411	0.166	3.8194e-205	1	TOX
1.17974e-211	0.469839	0.763	0.461	2.51462e-207	1	MZB1
1.21739e-187	0.468889	0.603	0.336	2.59486e-183	1	MYO1G
8.12911e-277	0.467221	0.35	0.106	1.73272e-272	1	IGFBP5
1.03382e-228	0.467012	0.426	0.163	2.2036e-224	1	SH2D1A
1.64486e-165	0.466899	0.665	0.413	3.50602e-161	1	H2AFZ
1.54161e-169	0.465723	0.756	0.553	3.28595e-165	1	UBB
1.25262e-207	0.455801	0.4	0.158	2.66996e-203	1	GPR174
2.94536e-184	0.455708	0.481	0.231	6.27804e-180	1	KIF22
8.92475e-155	0.455562	0.698	0.494	1.90231e-150	1	PET100
4.26377e-195	0.455228	0.475	0.221	9.08823e-191	1	FADS1
3.02552e-177	0.455216	0.366	0.153	6.4489e-173	1	CDT1
6.95375e-174	0.454833	0.595	0.34	1.48219e-169	1	ELOVL5
1.0245e-186	0.452362	0.801	0.663	2.18372e-182	1	MYL6
6.10599e-158	0.450033	0.682	0.454	1.30149e-153	1	PA2G4
7.30596e-186	0.449273	0.511	0.245	1.55727e-181	1	BTG3
5.7205e-245	0.446699	0.756	0.444	1.21932e-240	1	JUN
5.45225e-169	0.446017	0.766	0.546	1.16215e-164	1	SEPTIN6
4.26476e-192	0.445903	0.593	0.316	9.09033e-188	1	CLEC11A
4.1208e-159	0.443709	0.496	0.265	8.78349e-155	1	IDH2
1.0405e-171	0.443674	0.477	0.235	2.21783e-167	1	DDX39A
6.1346e-141	0.443369	0.667	0.472	1.30759e-136	1	NDUFA13
4.36764e-168	0.440819	0.525	0.278	9.30963e-164	1	ARMH1
7.14082e-200	0.440724	0.521	0.243	1.52207e-195	1	C21orf58
1.39769e-183	0.434773	0.426	0.19	2.97917e-179	1	ZNRF1
7.7593e-179	0.433807	0.428	0.192	1.6539e-174	1	CKS2
6.04462e-148	0.433455	0.577	0.349	1.28841e-143	1	MAZ
1.26207e-182	0.432464	0.49	0.233	2.6901e-178	1	RHOH
9.7289e-230	0.430623	0.324	0.105	2.07371e-225	1	BEX1
1.15311e-198	0.430532	0.392	0.156	2.45785e-194	1	BIRC5
6.04184e-148	0.428663	0.619	0.386	1.28782e-143	1	EZR
1.9575e-166	0.428503	0.431	0.205	4.17242e-162	1	BEX3
2.78493e-198	0.427658	0.453	0.193	5.93607e-194	1	GTSE1
2.4967e-251	0.426778	0.296	0.085	5.32171e-247	1	SIX6
6.44308e-195	0.425627	0.422	0.175	1.37334e-190	1	ZAP70
9.81789e-183	0.425529	0.683	0.381	2.09268e-178	1	MIR181A1HG
2.16089e-155	0.422849	0.474	0.234	4.60593e-151	1	PCLAF
6.82734e-135	0.422186	0.717	0.48	1.45525e-130	1	NASP
7.18646e-135	0.420793	0.645	0.438	1.53179e-130	1	SEC61B
6.96784e-142	0.420471	0.44	0.23	1.48519e-137	1	SNRPA
7.60833e-148	0.42035	0.72	0.462	1.62171e-143	1	NUCB2
2.15589e-137	0.420035	0.645	0.43	4.59528e-133	1	PPIB
2.20941e-173	0.419707	0.403	0.177	4.70936e-169	1	MFHAS1
4.28853e-133	0.418755	0.625	0.416	9.141e-129	1	SF3B2
4.7292e-199	0.418552	0.354	0.133	1.00803e-194	1	MYBL2
6.48025e-165	0.416225	0.486	0.251	1.38126e-160	1	PRDX2
2.95685e-149	0.412604	0.729	0.492	6.30253e-145	1	RUNX1
9.099e-232	0.411827	0.293	0.089	1.93945e-227	1	TMSB15A
2.46438e-133	0.411209	0.411	0.202	5.25283e-129	1	CLSPN
4.45294e-128	0.411133	0.671	0.471	9.49143e-124	1	LSM7
7.8997e-159	0.409438	0.496	0.257	1.68382e-154	1	PTPN7
2.54176e-167	0.408446	0.514	0.253	5.41776e-163	1	NUSAP1
8.44937e-136	0.4077	0.64	0.43	1.80098e-131	1	SSR4
4.36291e-139	0.407283	0.422	0.21	9.29955e-135	1	MCM4
2.13501e-146	0.405498	0.36	0.163	4.55077e-142	1	CKS1B
6.51194e-181	0.405346	0.299	0.108	1.38802e-176	1	AC000065.1
9.68384e-146	0.405072	0.793	0.628	2.06411e-141	1	YBX1
1.14783e-125	0.404682	0.431	0.23	2.4466e-121	1	MAPK6
2.00982e-194	0.404314	0.383	0.149	4.28394e-190	1	UBE2C
4.57501e-121	0.403838	0.417	0.218	9.75163e-117	1	PCNA
1.58439e-244	0.402738	0.272	0.076	3.37713e-240	1	KRT1
1.97762e-118	0.401616	0.579	0.369	4.21531e-114	1	RNF130
2.41039e-142	0.400023	0.731	0.503	5.13775e-138	1	STT3B
1.34975e-167	0.398454	0.382	0.162	2.877e-163	1	ZBTB16
3.12106e-111	0.397935	0.562	0.377	6.65253e-107	1	NDUFB11
7.64018e-142	0.396781	0.77	0.576	1.6285e-137	1	ANP32B
9.60059e-157	0.396159	0.37	0.167	2.04637e-152	1	PAFAH1B3
3.52662e-130	0.395687	0.467	0.259	7.51698e-126	1	DDAH2
8.32675e-112	0.393486	0.669	0.471	1.77485e-107	1	YWHAE
3.68624e-115	0.393038	0.601	0.411	7.85723e-111	1	COX8A
3.74972e-188	0.39267	0.897	0.79	7.99254e-184	1	HSP90AA1
2.72116e-110	0.392611	0.489	0.299	5.80016e-106	1	MRPL57
2.84056e-158	0.391784	0.391	0.176	6.05466e-154	1	CHAF1A
5.14135e-128	0.39162	0.505	0.288	1.09588e-123	1	SNHG1
8.73151e-145	0.391232	0.482	0.255	1.86112e-140	1	CARHSP1
6.68617e-163	0.391195	0.35	0.147	1.42516e-158	1	CCDC167
2.36538e-132	0.390704	0.43	0.221	5.0418e-128	1	C12orf75
1.64856e-146	0.389303	0.321	0.136	3.51391e-142	1	PTTG1
1.08137e-129	0.38849	0.511	0.286	2.30494e-125	1	HIST1H1D
2.52448e-224	0.386928	0.265	0.076	5.38093e-220	1	CREB3L3
3.57759e-138	0.385009	0.48	0.262	7.62563e-134	1	FDPS
4.27432e-166	0.384487	0.844	0.745	9.11071e-162	1	JUND
1.39722e-179	0.383907	0.866	0.79	2.97818e-175	1	H3F3A
4.56388e-114	0.382737	0.568	0.371	9.72792e-110	1	SNRPB
1.04126e-111	0.382567	0.491	0.3	2.21944e-107	1	RALY
1.35854e-179	0.381723	0.278	0.095	2.89572e-175	1	NDST3
1.71383e-90	0.380409	0.436	0.269	3.65302e-86	1	RANBP1
5.27252e-127	0.379991	0.703	0.487	1.12384e-122	1	H1FX
2.19943e-133	0.3797	0.432	0.224	4.68808e-129	1	SNHG15
3.49653e-127	0.37967	0.445	0.236	7.45286e-123	1	CBFA2T3
2.22369e-141	0.379443	0.442	0.217	4.73979e-137	1	PRC1
4.97895e-132	0.379376	0.782	0.646	1.06126e-127	1	UBC
1.2e-185	0.378215	0.28	0.095	2.5578e-181	1	IGFBP2
4.18135e-145	0.378033	0.819	0.687	8.91254e-141	1	PFN1
6.50492e-110	0.3778	0.539	0.351	1.38652e-105	1	NDUFS6
1.25917e-105	0.375039	0.609	0.426	2.68393e-101	1	ATP5MF
7.1031e-153	0.37451	0.325	0.133	1.51403e-148	1	ARHGAP32
3.20089e-135	0.373945	0.626	0.382	6.82271e-131	1	SMARCA4
1.53402e-120	0.373458	0.753	0.582	3.26976e-116	1	HNRNPM
1.74168e-184	0.373049	0.327	0.12	3.71238e-180	1	CAMK4
7.75769e-148	0.372769	0.417	0.195	1.65355e-143	1	TPX2
7.64219e-98	0.372606	0.505	0.331	1.62893e-93	1	SF3B5
5.77524e-149	0.372226	0.495	0.249	1.23099e-144	1	MYEF2
3.32162e-143	0.37168	0.364	0.165	7.08002e-139	1	SPRY1
9.55437e-126	0.371581	0.64	0.421	2.03651e-121	1	SMARCC1
1.00431e-102	0.371245	0.605	0.413	2.14068e-98	1	BRD7
5.10604e-123	0.369113	0.368	0.183	1.08835e-118	1	SAMD1
1.38409e-135	0.368514	0.406	0.198	2.95019e-131	1	RFWD3
1.19128e-202	0.368084	0.242	0.07	2.53921e-198	1	TRAV21
6.05764e-105	0.365387	0.442	0.264	1.29119e-100	1	NDUFS8
1.61614e-133	0.365213	0.543	0.301	3.44481e-129	1	ATAD2
7.8065e-115	0.364726	0.441	0.253	1.66396e-110	1	ANAPC11
3.19908e-148	0.36382	0.319	0.131	6.81884e-144	1	FOXM1
4.84514e-125	0.363664	0.467	0.256	1.03274e-120	1	VPS37B
5.16906e-103	0.362523	0.383	0.21	1.10178e-98	1	CBX1
3.61262e-108	0.362102	0.716	0.557	7.7003e-104	1	ATP5ME
9.03444e-170	0.361399	0.269	0.094	1.92569e-165	1	CENPV
1.12352e-114	0.360386	0.372	0.191	2.39478e-110	1	FAM117A
1.07414e-114	0.36008	0.538	0.329	2.28952e-110	1	CTCF
1.51122e-92	0.359775	0.599	0.422	3.22116e-88	1	RTF1
7.87223e-121	0.359655	0.403	0.2	1.67797e-116	1	SMIM24
9.60147e-175	0.359173	0.383	0.157	2.04655e-170	1	SPON2
5.25626e-129	0.357833	0.35	0.166	1.12037e-124	1	POLD2
4.90572e-110	0.356513	0.433	0.241	1.04565e-105	1	ZNF433-AS1
2.6677e-107	0.355048	0.456	0.271	5.68621e-103	1	SUMO3
5.18675e-90	0.353012	0.646	0.47	1.10556e-85	1	PSMA7
2.58259e-88	0.352713	0.456	0.294	5.50479e-84	1	CSNK2B
4.70427e-171	0.352685	0.659	0.353	1.00272e-166	1	MKI67
3.97235e-90	0.352489	0.395	0.232	8.46707e-86	1	ALYREF
2.15705e-91	0.35242	0.607	0.418	4.59776e-87	1	GNAQ
2.07029e-152	0.351855	0.294	0.113	4.41281e-148	1	DBN1
3.2504e-126	0.351163	0.571	0.329	6.92823e-122	1	NSD2
1.17948e-108	0.350675	0.368	0.19	2.51407e-104	1	DNAJC9
3.9142e-89	0.350183	0.505	0.335	8.34312e-85	1	GPX4
8.7073e-113	0.349366	0.5	0.296	1.85596e-108	1	PRRC2A
3.77409e-106	0.349155	0.564	0.372	8.04448e-102	1	GUK1
2.46615e-110	0.348911	0.384	0.204	5.2566e-106	1	FDFT1
5.44233e-113	0.348892	0.79	0.646	1.16003e-108	1	CFL1
5.93188e-99	0.348612	0.604	0.422	1.26438e-94	1	NDUFS5
3.99783e-88	0.34802	0.593	0.43	8.52138e-84	1	COX6A1
6.56045e-89	0.3474	0.432	0.265	1.39836e-84	1	PSMC3
2.59279e-136	0.3472	0.835	0.635	5.52653e-132	1	HMGB2
1.7558e-188	0.345751	0.245	0.074	3.74249e-184	1	KRT72
7.28907e-101	0.345552	0.723	0.561	1.55367e-96	1	RHOA
2.00312e-184	0.34418	0.232	0.069	4.26966e-180	1	PCDH10
2.70179e-91	0.34376	0.429	0.258	5.75886e-87	1	PGD
4.77773e-115	0.341835	0.59	0.373	1.01837e-110	1	GLUL
1.40678e-111	0.340841	0.467	0.265	2.99855e-107	1	BCL7A
6.37186e-102	0.340718	0.656	0.48	1.35816e-97	1	ELOB
9.28578e-154	0.340705	0.371	0.159	1.97927e-149	1	AURKB
9.07093e-103	0.340215	0.232	0.098	1.93347e-98	1	GINS2
8.30769e-104	0.340056	0.416	0.233	1.77078e-99	1	STAT5A
1.27656e-101	0.339554	0.477	0.284	2.72098e-97	1	SNHG3
6.45811e-160	0.339475	0.354	0.145	1.37655e-155	1	CD6
6.21631e-103	0.33789	0.686	0.491	1.32501e-98	1	ILF3
4.60085e-88	0.337808	0.583	0.411	9.80671e-84	1	RNPS1
1.10717e-176	0.337014	0.229	0.07	2.35993e-172	1	SLIT1
7.5876e-91	0.336792	0.294	0.146	1.6173e-86	1	PRR11
1.2003e-125	0.336106	0.31	0.138	2.55844e-121	1	GALNT6
1.55946e-102	0.333897	0.557	0.35	3.32399e-98	1	DLG1
3.44477e-98	0.333871	0.505	0.312	7.34253e-94	1	DDB1
3.88478e-104	0.33288	0.327	0.164	8.28041e-100	1	MYL6B
2.08183e-101	0.332403	0.619	0.421	4.43743e-97	1	UBE2G2
5.3442e-74	0.331742	0.459	0.303	1.13912e-69	1	CALM3
3.98529e-136	0.330688	0.245	0.092	8.49464e-132	1	MLLT11
6.19684e-148	0.33053	0.383	0.168	1.32086e-143	1	PXDN
3.53256e-93	0.330229	0.261	0.122	7.52964e-89	1	HIST1H4E
1.21712e-82	0.330161	0.599	0.427	2.5943e-78	1	KHDRBS1
1.35205e-87	0.329854	0.59	0.424	2.8819e-83	1	UBE2I
1.18169e-103	0.329822	0.805	0.678	2.51877e-99	1	PPIA
4.19875e-129	0.328889	0.577	0.331	8.94965e-125	1	SERINC5
4.7701e-99	0.32867	0.511	0.319	1.01675e-94	1	ATXN2L
2.33438e-204	0.328512	0.954	0.927	4.97572e-200	1	HMGB1
8.91642e-103	0.328458	0.606	0.4	1.90054e-98	1	NFATC2IP
2.12047e-96	0.32821	0.762	0.596	4.51979e-92	1	SRP14
9.11663e-82	0.327576	0.615	0.433	1.94321e-77	1	ST13
2.26957e-109	0.327509	0.821	0.667	4.83759e-105	1	HSP90AB1
4.87433e-70	0.327371	0.255	0.133	1.03896e-65	1	GMNN
1.02862e-82	0.327131	0.636	0.465	2.1925e-78	1	SNRPD2
2.59855e-78	0.327052	0.416	0.263	5.5388e-74	1	PSMD8
3.78063e-137	0.326592	0.394	0.181	8.05841e-133	1	IKZF2
6.52909e-68	0.32649	0.508	0.361	1.39168e-63	1	HNRNPA0
1.44595e-168	0.326426	0.223	0.069	3.08205e-164	1	RORB
5.73796e-98	0.326288	0.392	0.219	1.22305e-93	1	SURF4
2.89318e-69	0.325908	0.507	0.36	6.16681e-65	1	TPI1
3.38243e-72	0.325858	0.372	0.227	7.20966e-68	1	SSRP1
2.09501e-149	0.325626	0.245	0.086	4.46551e-145	1	FGFR1
1.77445e-94	0.325591	0.317	0.161	3.78224e-90	1	KPNA2
6.74401e-88	0.325434	0.663	0.487	1.43749e-83	1	CHD4
3.66116e-61	0.32472	0.5	0.355	7.80377e-57	1	TXN
1.84876e-84	0.324625	0.385	0.226	3.94062e-80	1	HCFC1
2.86771e-116	0.324509	0.819	0.669	6.11251e-112	1	HMGN2
2.20445e-89	0.32431	0.404	0.242	4.69878e-85	1	PSMB6
4.18131e-78	0.324055	0.434	0.275	8.91245e-74	1	CTBP1
3.19122e-89	0.324002	0.673	0.505	6.80209e-85	1	GMFG
4.21383e-116	0.321853	0.296	0.13	8.98179e-112	1	HIST1H1B
7.3222e-161	0.320376	0.228	0.073	1.56073e-156	1	KIFC3
6.11844e-79	0.32003	0.345	0.198	1.30415e-74	1	RAB1B
4.21531e-99	0.319781	0.431	0.24	8.98494e-95	1	GIHCG
1.63274e-91	0.319696	0.302	0.152	3.48019e-87	1	BEX2
1.05718e-101	0.319651	0.307	0.147	2.25338e-97	1	ADA
6.43927e-81	0.319595	0.635	0.472	1.37253e-76	1	TAGLN2
2.53914e-91	0.319331	0.374	0.211	5.41218e-87	1	ZNF428
6.05398e-128	0.318887	0.218	0.078	1.29041e-123	1	KIF20A
1.17337e-111	0.317546	0.259	0.111	2.50103e-107	1	CDCA4
2.01225e-79	0.316886	0.52	0.363	4.28912e-75	1	NDUFA11
3.68941e-137	0.316776	0.281	0.111	7.86397e-133	1	GRAP2
2.45641e-79	0.316227	0.475	0.307	5.23584e-75	1	ANP32E
6.22988e-79	0.315832	0.574	0.389	1.3279e-74	1	DUT
7.50357e-68	0.315767	0.58	0.443	1.59939e-63	1	TRIR
4.78751e-102	0.315725	0.243	0.106	1.02046e-97	1	HIRIP3
7.60643e-74	0.315697	0.39	0.239	1.62131e-69	1	TSTD1
2.10643e-75	0.315508	0.56	0.404	4.48985e-71	1	UQCR10
1.38894e-134	0.314894	0.239	0.087	2.96052e-130	1	ENO2
6.83048e-69	0.314706	0.479	0.331	1.45592e-64	1	EIF5A
9.26182e-83	0.314614	0.365	0.213	1.97416e-78	1	ETFB
1.9801e-91	0.314341	0.407	0.231	4.22058e-87	1	ZNF445
5.12599e-98	0.313789	0.495	0.296	1.0926e-93	1	TTF1
3.12477e-73	0.312919	0.394	0.246	6.66045e-69	1	PPP1R14B
3.23138e-71	0.312687	0.618	0.465	6.88768e-67	1	CLIC1
1.38055e-79	0.31231	0.41	0.255	2.94264e-75	1	PSMB2
1.31635e-92	0.3114	0.36	0.196	2.80581e-88	1	B3GNT2
1.28344e-77	0.311176	0.664	0.5	2.73566e-73	1	COX6C
3.60576e-72	0.310903	0.252	0.131	7.68568e-68	1	CCDC124
1.57456e-78	0.310604	0.746	0.607	3.35617e-74	1	ARHGDIB
8.57864e-88	0.310131	0.354	0.198	1.82854e-83	1	AIP
3.67658e-93	0.309622	0.209	0.087	7.83663e-89	1	CDCA5
4.23039e-73	0.308552	0.7	0.554	9.01709e-69	1	SRSF2
1.7836e-77	0.308477	0.463	0.3	3.80174e-73	1	HDGF
5.52349e-97	0.308458	0.263	0.122	1.17733e-92	1	CCDC34
7.0261e-83	0.307597	0.291	0.151	1.49761e-78	1	MANF
2.111e-70	0.307579	0.331	0.197	4.49959e-66	1	POLR2G
6.90523e-69	0.307096	0.384	0.246	1.47185e-64	1	PRDX5
5.74449e-103	0.306723	0.631	0.413	1.22444e-98	1	KDM5B
1.08488e-87	0.306453	0.653	0.46	2.31241e-83	1	HSPA5
5.16971e-91	0.306385	0.759	0.618	1.10192e-86	1	EEF1D
1.5619e-75	0.306291	0.651	0.486	3.3292e-71	1	CHCHD2
1.27388e-86	0.305836	0.689	0.526	2.71527e-82	1	TLE5
1.5206e-78	0.305824	0.708	0.558	3.24117e-74	1	HP1BP3
2.60823e-84	0.305055	0.266	0.13	5.55944e-80	1	H2AFX
7.41621e-68	0.304739	0.464	0.315	1.58076e-63	1	CKLF
1.76574e-70	0.304148	0.63	0.482	3.76368e-66	1	UBL5
4.60576e-92	0.303937	0.731	0.574	9.81718e-88	1	SLC38A2
7.03361e-119	0.303413	0.864	0.75	1.49921e-114	1	ACTG1
1.49546e-68	0.303106	0.442	0.292	3.18757e-64	1	HNRNPUL2
2.76913e-62	0.302363	0.367	0.235	5.90239e-58	1	NUDC
3.17312e-143	0.301904	0.22	0.074	6.7635e-139	1	NKX3-1
1.41444e-64	0.301587	0.392	0.257	3.01489e-60	1	SNRPC
2.09678e-56	0.301373	0.428	0.292	4.46928e-52	1	HMGA1
7.49073e-84	0.299612	0.315	0.167	1.59665e-79	1	HMG20B
3.46243e-96	0.299174	0.292	0.139	7.38017e-92	1	PRMT7
5.904e-79	0.298838	0.475	0.305	1.25844e-74	1	USP22
3.08789e-84	0.29878	0.575	0.386	6.58184e-80	1	DNMT1
4.31252e-106	0.29871	0.269	0.118	9.19214e-102	1	MFGE8
1.59035e-70	0.298591	0.36	0.218	3.38984e-66	1	PSMD2
6.80688e-67	0.298341	0.419	0.278	1.45089e-62	1	MRPL52
1.67443e-61	0.298126	0.451	0.313	3.56906e-57	1	RPN2
1.42046e-75	0.297249	0.217	0.103	3.0277e-71	1	CENPW
2.75315e-75	0.297108	0.366	0.22	5.86833e-71	1	C17orf49
1.32662e-99	0.296993	0.273	0.125	2.8277e-95	1	WDR34
8.26643e-74	0.296904	0.64	0.474	1.76199e-69	1	NDUFB1
1.01107e-96	0.296654	0.284	0.135	2.1551e-92	1	MAP1A
5.48396e-78	0.296233	0.284	0.15	1.16891e-73	1	NME4
8.71878e-126	0.295954	0.656	0.385	1.85841e-121	1	ETS1
3.66714e-83	0.295907	0.359	0.202	7.81652e-79	1	IP6K2
6.62755e-64	0.295732	0.54	0.397	1.41266e-59	1	SEC61G
2.55171e-61	0.295441	0.328	0.202	5.43896e-57	1	RNASEH2C
6.78617e-73	0.294452	0.42	0.268	1.44647e-68	1	SNRNP27
4.783e-64	0.293922	0.307	0.181	1.0195e-59	1	POLR2I
3.88089e-121	0.293863	0.213	0.077	8.27211e-117	1	TSHR
2.93629e-87	0.293804	0.385	0.218	6.2587e-83	1	BSDC1
4.96456e-71	0.293577	0.411	0.257	1.0582e-66	1	RNF168
3.42118e-64	0.293548	0.592	0.449	7.29225e-60	1	NONO
1.17302e-78	0.292624	0.27	0.138	2.50029e-74	1	SDF2L1
5.37162e-71	0.292524	0.751	0.606	1.14496e-66	1	SET
1.60778e-91	0.292441	0.294	0.144	3.42698e-87	1	SLC7A5
5.16839e-65	0.292114	0.354	0.222	1.10164e-60	1	PFDN2
1.31396e-61	0.291905	0.304	0.182	2.8007e-57	1	MRPL16
7.25746e-74	0.290816	0.734	0.588	1.54693e-69	1	COX4I1
2.24406e-80	0.29061	0.519	0.336	4.78321e-76	1	CYFIP2
4.80179e-66	0.290466	0.483	0.337	1.0235e-61	1	C9orf78
3.95208e-71	0.289675	0.454	0.294	8.42385e-67	1	SERTAD2
9.15838e-62	0.288676	0.487	0.343	1.95211e-57	1	SNRPE
1.64317e-58	0.288052	0.543	0.405	3.50241e-54	1	ATP5F1B
3.94233e-52	0.287897	0.459	0.336	8.40307e-48	1	XRCC6
3.58429e-52	0.287784	0.454	0.332	7.63991e-48	1	KRTCAP2
2.43929e-100	0.287296	0.278	0.127	5.19935e-96	1	CENPL
2.01086e-54	0.286522	0.364	0.245	4.28614e-50	1	PSMB7
1.45756e-66	0.286514	0.395	0.252	3.10679e-62	1	ZSCAN16-AS1
2.7707e-64	0.286494	0.355	0.222	5.90574e-60	1	MLF2
1.24222e-131	0.286328	0.224	0.08	2.6478e-127	1	PRKAR1B
1.88244e-57	0.286242	0.296	0.178	4.01243e-53	1	RPA3
4.64057e-112	0.286001	0.251	0.103	9.89137e-108	1	WDR62
8.42739e-70	0.285297	0.417	0.261	1.7963e-65	1	SPTAN1
1.27117e-65	0.284847	0.394	0.254	2.70949e-61	1	NHP2
1.53077e-73	0.284806	0.268	0.141	3.26283e-69	1	LRRC59
3.62114e-84	0.284714	0.238	0.111	7.71846e-80	1	ZNF521
3.93531e-72	0.284631	0.376	0.227	8.38812e-68	1	RABL6
1.33331e-85	0.284342	0.421	0.252	2.84195e-81	1	PPP6R1
2.18603e-63	0.284072	0.714	0.58	4.65953e-59	1	HMGN1
1.27617e-80	0.283961	0.432	0.265	2.72015e-76	1	ACAP1
4.37409e-112	0.283755	0.237	0.095	9.32337e-108	1	HHIP-AS1
6.59209e-63	0.283202	0.271	0.152	1.4051e-58	1	RNF187
2.90126e-59	0.282487	0.539	0.399	6.18403e-55	1	TMEM258
3.86281e-58	0.282162	0.488	0.347	8.23358e-54	1	ARL6IP1
1.43147e-66	0.281754	0.431	0.281	3.05118e-62	1	MLEC
3.88097e-75	0.280895	0.417	0.257	8.2723e-71	1	HMGXB4
1.67692e-59	0.28073	0.4	0.268	3.57436e-55	1	C9orf16
3.41772e-65	0.280508	0.414	0.27	7.28487e-61	1	ILF2
5.86093e-56	0.279808	0.447	0.316	1.24926e-51	1	FBL
2.09189e-84	0.279533	0.429	0.252	4.45886e-80	1	PCNT
9.26985e-75	0.279103	0.29	0.157	1.97587e-70	1	MCRIP1
6.92289e-63	0.279066	0.354	0.219	1.47561e-58	1	DYNLL2
2.14769e-72	0.278711	0.311	0.173	4.5778e-68	1	HYOU1
2.63301e-48	0.278472	0.294	0.186	5.61226e-44	1	MRPS16
1.06571e-59	0.278461	0.338	0.211	2.27157e-55	1	UQCRC1
2.29369e-107	0.278067	0.403	0.203	4.88901e-103	1	LEF1
9.8598e-90	0.277884	0.292	0.143	2.10162e-85	1	IRGQ
1.32349e-95	0.277281	0.248	0.111	2.82102e-91	1	PFKP
1.39895e-49	0.27703	0.343	0.224	2.98187e-45	1	SNHG17
4.99453e-79	0.276324	0.257	0.126	1.06458e-74	1	PHGDH
5.34148e-51	0.276183	0.269	0.162	1.13854e-46	1	ITGAE
7.05161e-48	0.276033	0.398	0.282	1.50305e-43	1	UBE2L3
9.10354e-63	0.275992	0.449	0.31	1.94042e-58	1	DRAP1
1.05455e-63	0.275769	0.284	0.161	2.24776e-59	1	OCIAD2
3.44618e-70	0.275599	0.267	0.141	7.34552e-66	1	MCM6
7.20896e-52	0.275502	0.414	0.292	1.53659e-47	1	PSMB3
1.18521e-58	0.275482	0.537	0.397	2.52628e-54	1	PTPN2
3.97025e-61	0.275337	0.73	0.61	8.46259e-57	1	SERBP1
1.76462e-53	0.275137	0.333	0.212	3.76128e-49	1	GANAB
4.2192e-56	0.27499	0.419	0.287	8.99322e-52	1	P4HB
1.35093e-56	0.27497	0.441	0.308	2.8795e-52	1	VCP
6.55808e-139	0.274372	0.551	0.287	1.39786e-134	1	TOP2A
3.09728e-118	0.274327	0.381	0.183	6.60185e-114	1	RRM2
1.1282e-70	0.274284	0.295	0.163	2.40475e-66	1	SNRPN
2.25853e-69	0.274138	0.333	0.187	4.81405e-65	1	CENPU
6.93319e-61	0.273394	0.621	0.475	1.47781e-56	1	COX6B1
2.21963e-82	0.273173	0.791	0.662	4.73113e-78	1	SERF2
1.69235e-76	0.272901	0.399	0.232	3.60724e-72	1	SCAI
1.43592e-65	0.272869	0.628	0.469	3.06067e-61	1	RAD21
1.73151e-63	0.272851	0.626	0.474	3.69072e-59	1	WNK1
2.37939e-66	0.272445	0.334	0.197	5.07166e-62	1	TECR
7.77094e-62	0.272312	0.581	0.436	1.65638e-57	1	RBM8A
2.39064e-58	0.272249	0.339	0.212	5.09565e-54	1	UBA1
1.55251e-44	0.272159	0.298	0.195	3.30917e-40	1	SPINT2
1.87465e-65	0.271485	0.757	0.637	3.99582e-61	1	CALM2
8.60174e-61	0.271106	0.41	0.268	1.83346e-56	1	UBALD2
6.07551e-80	0.271105	0.34	0.186	1.295e-75	1	TFPI
8.26249e-101	0.270553	0.33	0.161	1.76115e-96	1	LIME1
6.16523e-68	0.270373	0.62	0.462	1.31412e-63	1	SNRNP70
2.92399e-69	0.270246	0.312	0.175	6.23249e-65	1	WDR6
1.51208e-54	0.269339	0.326	0.207	3.22301e-50	1	GLO1
3.05328e-55	0.268978	0.415	0.286	6.50807e-51	1	PPM1G
1.06955e-45	0.268712	0.457	0.338	2.27974e-41	1	NDUFB4
5.87303e-42	0.268379	0.389	0.282	1.25184e-37	1	SLIRP
3.31365e-54	0.268199	0.318	0.201	7.06304e-50	1	PHPT1
4.22367e-53	0.268077	0.645	0.503	9.00276e-49	1	SUMO2
5.27887e-50	0.267979	0.393	0.274	1.12519e-45	1	PSMD7
9.34153e-61	0.267312	0.27	0.151	1.99115e-56	1	NBAS
2.62576e-44	0.267143	0.486	0.367	5.59681e-40	1	IK
1.95849e-66	0.266985	0.693	0.542	4.17451e-62	1	TRA2A
2.79116e-76	0.266861	0.293	0.154	5.94937e-72	1	MINDY2
4.17933e-82	0.266712	0.208	0.091	8.90824e-78	1	CKAP2L
5.34949e-73	0.266278	0.308	0.173	1.14024e-68	1	NUDT1
2.24882e-61	0.266128	0.607	0.448	4.79336e-57	1	TMPO
3.15277e-49	0.266021	0.322	0.207	6.72013e-45	1	U2AF2
7.13011e-69	0.266013	0.805	0.704	1.51978e-64	1	GNAS
1.66249e-42	0.265258	0.446	0.327	3.5436e-38	1	SNRPD1
8.50808e-51	0.265201	0.384	0.262	1.8135e-46	1	DAZAP1
4.18954e-70	0.265086	0.227	0.112	8.93001e-66	1	SQLE
6.28055e-60	0.265035	0.682	0.546	1.3387e-55	1	RBBP4
6.56322e-54	0.264389	0.566	0.427	1.39895e-49	1	ATP5MD
3.82226e-57	0.264108	0.52	0.389	8.14714e-53	1	NDUFA3
1.64598e-58	0.263602	0.324	0.201	3.50841e-54	1	MRPS34
5.12093e-46	0.262436	0.479	0.357	1.09153e-41	1	ATP5MC3
1.42302e-59	0.262172	0.344	0.213	3.03317e-55	1	ACADVL
1.51586e-31	0.261967	0.303	0.218	3.23105e-27	1	MRPL51
1.47581e-58	0.26192	0.706	0.579	3.14568e-54	1	PTP4A2
2.97728e-45	0.261833	0.498	0.378	6.34608e-41	1	TALDO1
6.86101e-106	0.261718	0.232	0.094	1.46242e-101	1	PITPNM2
6.56668e-58	0.261193	0.294	0.175	1.39969e-53	1	RAB11B
3.6071e-66	0.260909	0.292	0.163	7.68853e-62	1	NCAPD2
9.28549e-46	0.260842	0.526	0.407	1.9792e-41	1	BRD4
3.08848e-46	0.260653	0.418	0.297	6.58309e-42	1	CCT2
4.40253e-55	0.260451	0.395	0.251	9.38398e-51	1	CDK5RAP2
2.12531e-50	0.259996	0.381	0.263	4.5301e-46	1	UQCRFS1
1.26446e-72	0.259623	0.352	0.205	2.69519e-68	1	NXF1
3.40439e-93	0.259276	0.311	0.152	7.25646e-89	1	PGM2L1
8.66937e-60	0.258686	0.264	0.149	1.84788e-55	1	ANAPC15
1.26833e-70	0.25864	0.36	0.212	2.70345e-66	1	CD84
1.13458e-63	0.258394	0.307	0.176	2.41835e-59	1	KRI1
5.53939e-61	0.258215	0.295	0.17	1.18072e-56	1	YY1AP1
1.76197e-59	0.258124	0.393	0.256	3.75564e-55	1	SLC9A3R1
3.31844e-58	0.258105	0.339	0.207	7.07325e-54	1	RBM14
1.24317e-60	0.257429	0.3	0.174	2.64982e-56	1	RNASEH1
6.79119e-65	0.256928	0.251	0.132	1.44754e-60	1	CHEK1
5.62761e-96	0.256795	0.226	0.095	1.19952e-91	1	GATA3
7.4567e-40	0.256661	0.421	0.314	1.5894e-35	1	YWHAQ
7.04679e-61	0.256322	0.307	0.182	1.50202e-56	1	BUD23
4.97616e-59	0.255637	0.616	0.467	1.06067e-54	1	DNAJB6
3.18409e-42	0.254998	0.36	0.255	6.78688e-38	1	CUTA
1.40928e-41	0.254501	0.436	0.319	3.00387e-37	1	SOD1
7.46445e-48	0.254403	0.506	0.371	1.59105e-43	1	SNRPF
1.30293e-54	0.253697	0.257	0.149	2.77719e-50	1	PMF1
3.05775e-46	0.25363	0.475	0.357	6.5176e-42	1	SSR2
1.56666e-44	0.253275	0.344	0.237	3.33933e-40	1	DAD1
1.29255e-70	0.253225	0.288	0.155	2.75507e-66	1	HMGCS1
2.93701e-45	0.252751	0.409	0.293	6.26023e-41	1	PPA1
9.86002e-68	0.252553	0.624	0.453	2.10166e-63	1	EMP3
8.53685e-57	0.252432	0.414	0.268	1.81963e-52	1	PPM1A
1.29052e-49	0.252154	0.284	0.173	2.75075e-45	1	SMARCD1
4.02853e-41	0.25168	0.327	0.224	8.58681e-37	1	DYNC1LI1
4.38413e-52	0.251675	0.414	0.277	9.34478e-48	1	E2F3
5.22977e-78	0.251627	0.243	0.118	1.11473e-73	1	CYTH2
9.42393e-49	0.251506	0.464	0.336	2.00871e-44	1	PTPRA
8.40613e-50	0.251467	0.321	0.208	1.79177e-45	1	GADD45GIP1
7.6511e-50	0.251318	0.264	0.159	1.63083e-45	1	PIN1
9.87508e-49	0.251252	0.414	0.286	2.10487e-44	1	NUP50
2.22915e-58	0.25121	0.302	0.18	4.75144e-54	1	GARS
2.0451e-62	0.251178	0.799	0.669	4.35914e-58	1	EEF2
1.54599e-50	0.250821	0.538	0.41	3.29528e-46	1	COX5B
1.97052e-42	0.250632	0.505	0.388	4.20016e-38	1	ARF1
3.89834e-70	0.250073	0.238	0.118	8.30932e-66	1	NCAPH2
7.12423e-48	0.250034	0.477	0.354	1.51853e-43	1	AP2B1

## Sheet: 10 - T-ALL
p_val	avg_logFC	pct.1	pct.2	p_val_adj	cluster	gene
0	1.05219	0.886	0.509	0	10	HIST1H4C
0	1.017	0.896	0.429	0	10	TRBC2
0	0.967442	0.74	0.334	0	10	CD3D
0	0.884065	0.874	0.542	0	10	MIF
1.17962e-257	0.840879	0.611	0.257	2.51436e-253	10	CHI3L2
4.99315e-206	0.81951	0.533	0.245	1.06429e-201	10	AC002454.1
8.05474e-190	0.810562	0.566	0.283	1.71687e-185	10	GTF3C5
2.99723e-284	0.807408	0.893	0.581	6.3886e-280	10	SOX4
1.42553e-185	0.795827	0.616	0.347	3.03851e-181	10	JPT1
2.47336e-247	0.791539	0.794	0.521	5.27196e-243	10	GSTP1
9.77617e-179	0.784086	0.626	0.363	2.08379e-174	10	SELENOW
1.70357e-253	0.773194	0.74	0.364	3.63117e-249	10	IL32
7.48774e-165	0.767947	0.558	0.293	1.59601e-160	10	PGGHG
4.47674e-170	0.750064	0.562	0.286	9.54217e-166	10	LCK
6.12193e-197	0.736664	0.715	0.445	1.30489e-192	10	C12orf57
1.37326e-158	0.735896	0.663	0.42	2.9271e-154	10	PTTG1IP
1.95465e-223	0.729418	0.838	0.555	4.16633e-219	10	TUBB
6.52736e-177	0.729122	0.714	0.497	1.39131e-172	10	PET100
1.79464e-209	0.724283	0.791	0.557	3.82528e-205	10	ATP5ME
5.28608e-182	0.717104	0.699	0.474	1.12673e-177	10	LSM7
1.75308e-269	0.71685	0.923	0.685	3.7367e-265	10	RPS5
1.31469e-158	0.707885	0.681	0.475	2.80225e-154	10	NDUFA13
1.5927e-116	0.687952	0.559	0.381	3.39485e-112	10	NDUFB11
5.63537e-215	0.68495	0.83	0.576	1.20118e-210	10	CD99
4.79139e-145	0.673317	0.546	0.29	1.02128e-140	10	TCF7
0	0.671688	0.998	0.918	0	10	PTMA
1.57008e-101	0.671207	0.462	0.28	3.34663e-97	10	SIVA1
6.2995e-145	0.668045	0.676	0.483	1.34274e-140	10	ELOB
3.11433e-126	0.665501	0.45	0.224	6.6382e-122	10	ZNF385D
1.31391e-96	0.665406	0.356	0.182	2.8006e-92	10	MAL
0	0.663834	0.997	0.843	0	10	RPL10
2.20643e-128	0.663621	0.535	0.298	4.70301e-124	10	CD3E
2.73295e-128	0.65377	0.615	0.43	5.82527e-124	10	ATP5MF
9.46731e-105	0.653101	0.543	0.352	2.01796e-100	10	ATP2A3
9.80892e-288	0.652603	0.982	0.763	2.09077e-283	10	RPS15
7.50745e-120	0.651732	0.614	0.435	1.60021e-115	10	SSR4
3.82794e-196	0.643197	0.877	0.663	8.15925e-192	10	MYL6
2.35173e-285	0.640046	0.987	0.784	5.0127e-281	10	RPS21
5.0728e-257	0.636688	0.939	0.705	1.08127e-252	10	FAU
2.75231e-188	0.630436	0.84	0.579	5.86654e-184	10	TUBA1B
5.46792e-253	0.629646	0.947	0.718	1.16549e-248	10	GAPDH
9.7753e-110	0.624973	0.524	0.325	2.08361e-105	10	CLEC11A
1.85151e-87	0.614915	0.496	0.33	3.9465e-83	10	TRIM28
1.16925e-96	0.614067	0.574	0.417	2.49226e-92	10	COX8A
1.03759e-169	0.613282	0.759	0.468	2.21162e-165	10	MZB1
2.11224e-85	0.610704	0.39	0.221	4.50225e-81	10	LAT
1.58447e-131	0.606505	0.571	0.31	3.37729e-127	10	BCL11B
8.69404e-74	0.605417	0.41	0.258	1.85313e-69	10	CD82
1.60708e-77	0.605079	0.392	0.232	3.42549e-73	10	GNA15
4.87492e-239	0.604927	0.959	0.734	1.03909e-234	10	RPL18
4.48152e-81	0.59253	0.392	0.223	9.55236e-77	10	HIST1H3B
1.06389e-73	0.592015	0.473	0.329	2.26768e-69	10	CAPG
1.61688e-127	0.591611	0.652	0.468	3.44639e-123	10	SNRPD2
9.51817e-116	0.590497	0.645	0.477	2.0288e-111	10	COX6B1
1.54303e-82	0.589812	0.55	0.394	3.28896e-78	10	CCND3
1.78412e-93	0.588695	0.599	0.445	3.80284e-89	10	SEC61B
1.50847e-101	0.58858	0.602	0.417	3.21531e-97	10	TUBA1A
6.8853e-156	0.586676	0.778	0.589	1.4676e-151	10	COX4I1
4.30234e-68	0.584154	0.409	0.264	9.17044e-64	10	CDK2AP2
2.1539e-68	0.58388	0.388	0.242	4.59103e-64	10	UBE2S
1.01343e-66	0.583848	0.31	0.174	2.16013e-62	10	PAFAH1B3
1.86334e-269	0.581797	0.978	0.779	3.97171e-265	10	RPL35
2.57734e-230	0.581763	0.972	0.778	5.49359e-226	10	RPL7A
6.6554e-187	0.581612	0.883	0.661	1.4186e-182	10	SERF2
6.40664e-146	0.577527	0.764	0.557	1.36558e-141	10	UBB
7.36793e-91	0.576192	0.584	0.423	1.57047e-86	10	DSTN
2.14416e-155	0.575533	0.793	0.62	4.57028e-151	10	EEF1D
1.27911e-208	0.572788	0.974	0.765	2.72643e-204	10	RPL19
4.6358e-235	0.571057	0.982	0.778	9.88121e-231	10	RPL36
1.65288e-68	0.569611	0.44	0.285	3.5231e-64	10	PLIN2
1.27694e-67	0.566199	0.491	0.368	2.72179e-63	10	NDUFA11
4.04233e-82	0.566167	0.549	0.408	8.61623e-78	10	UQCR10
3.87958e-64	0.560086	0.461	0.342	8.26932e-60	10	MZT2B
4.8578e-105	0.559241	0.662	0.509	1.03544e-100	10	GMFG
2.58284e-78	0.558884	0.448	0.286	5.50531e-74	10	ARMH1
5.64874e-54	0.556769	0.374	0.256	1.20403e-49	10	ZSCAN16-AS1
4.42143e-58	0.556703	0.277	0.155	9.42428e-54	10	CCDC167
1.35129e-54	0.555823	0.371	0.245	2.88028e-50	10	DDX39A
6.29147e-221	0.55565	0.952	0.75	1.34103e-216	10	RPS9
7.25229e-251	0.555498	0.999	0.862	1.54583e-246	10	RPLP1
2.13168e-84	0.554632	0.553	0.378	4.54367e-80	10	IL2RG
1.73962e-71	0.546248	0.519	0.392	3.70801e-67	10	NDUFA3
4.78039e-81	0.545643	0.565	0.427	1.01894e-76	10	NDUFS5
6.33762e-53	0.544979	0.298	0.177	1.35086e-48	10	EPHB6
1.4276e-80	0.544143	0.58	0.45	3.04292e-76	10	UQCR11
6.69213e-61	0.544	0.375	0.243	1.42643e-56	10	TSTD1
4.57906e-88	0.543912	0.468	0.27	9.76027e-84	10	ITM2A
2.26434e-228	0.542813	0.994	0.803	4.82645e-224	10	RPS28
7.77254e-244	0.542127	0.992	0.815	1.65672e-239	10	RPL28
9.96837e-59	0.541283	0.402	0.27	2.12476e-54	10	LSM4
2.69564e-157	0.538894	0.955	0.77	5.74576e-153	10	RPS3
1.64517e-172	0.538626	0.893	0.687	3.50667e-168	10	PFN1
1.42144e-148	0.538626	0.926	0.744	3.0298e-144	10	RPL29
4.3675e-51	0.534527	0.446	0.342	9.30932e-47	10	GPX4
1.96865e-51	0.533555	0.461	0.359	4.19618e-47	10	NDUFS6
8.69486e-82	0.533221	0.602	0.469	1.85331e-77	10	CLIC1
4.84089e-60	0.533077	0.497	0.379	1.03184e-55	10	GUK1
4.95377e-72	0.530944	0.559	0.435	1.0559e-67	10	COX6A1
1.84138e-78	0.529156	0.366	0.206	3.92491e-74	10	SMIM24
3.7411e-46	0.528283	0.366	0.261	7.97416e-42	10	ANAPC11
2.50376e-90	0.527494	0.627	0.485	5.33676e-86	10	UBL5
4.02247e-50	0.527477	0.242	0.132	8.57389e-46	10	MYO7B
3.01334e-54	0.526446	0.333	0.205	6.42294e-50	10	VAT1
5.22797e-62	0.52361	0.292	0.159	1.11434e-57	10	UBE2C
1.08059e-58	0.522122	0.431	0.306	2.30329e-54	10	MRPL57
6.02616e-159	0.522073	0.923	0.742	1.28448e-154	10	RPLP0
5.41254e-66	0.521172	0.537	0.406	1.15368e-61	10	HNRNPAB
1.65808e-52	0.521144	0.371	0.25	3.5342e-48	10	PPP1R14B
1.77959e-46	0.51816	0.29	0.178	3.7932e-42	10	MAD2L2
1.65183e-40	0.516487	0.34	0.239	3.52088e-36	10	SNRPA
2.25908e-135	0.514659	0.806	0.62	4.81524e-131	10	TMA7
1.35824e-183	0.512473	0.987	0.813	2.89509e-179	10	RPS14
9.31385e-79	0.512065	0.61	0.477	1.98525e-74	10	TAGLN2
3.47466e-62	0.511003	0.514	0.403	7.40625e-58	10	TMEM258
1.27884e-52	0.509537	0.293	0.172	2.72584e-48	10	SPRY1
3.37861e-57	0.508734	0.517	0.413	7.20151e-53	10	COX5B
2.25058e-41	0.508715	0.429	0.338	4.79711e-37	10	SF3B5
2.66191e-90	0.508254	0.628	0.479	5.67387e-86	10	NDUFB1
7.32839e-132	0.507431	0.879	0.759	1.56205e-127	10	TRA2B
6.69213e-244	0.50633	0.997	0.84	1.42643e-239	10	RPS27
1.41444e-44	0.505685	0.315	0.203	3.01488e-40	10	CKS2
1.41173e-135	0.503159	0.696	0.454	3.0091e-131	10	JUN
1.19591e-43	0.501748	0.366	0.254	2.54908e-39	10	MARCKSL1
7.51118e-166	0.501463	0.968	0.78	1.60101e-161	10	RPL18A
6.77424e-261	0.500572	0.995	0.83	1.44393e-256	10	RPL37A
3.12444e-43	0.496962	0.457	0.37	6.65975e-39	10	NDUFB2
1.47744e-39	0.496386	0.344	0.243	3.14916e-35	10	KIF22
6.82835e-45	0.495823	0.32	0.204	1.45546e-40	10	GTSE1
2.42758e-44	0.495665	0.277	0.168	5.1744e-40	10	AURKB
2.40071e-56	0.494193	0.462	0.346	5.11711e-52	10	SNHG9
4.29795e-110	0.493897	0.812	0.647	9.16108e-106	10	UBC
5.22186e-40	0.493419	0.372	0.271	1.11304e-35	10	FDPS
2.9211e-39	0.493204	0.365	0.265	6.22632e-35	10	CARHSP1
2.87914e-106	0.492976	0.727	0.582	6.13688e-102	10	ATP5MC2
2.09555e-37	0.492885	0.314	0.218	4.46668e-33	10	ZNF428
7.21916e-151	0.492768	0.906	0.721	1.53877e-146	10	RPL8
1.95742e-60	0.491864	0.477	0.337	4.17224e-56	10	MCM7
6.87699e-57	0.491448	0.392	0.26	1.46583e-52	10	PRDX2
3.88054e-165	0.490998	0.976	0.775	8.27137e-161	10	RPS19
7.48622e-32	0.49092	0.55	0.492	1.59569e-27	10	SNHG29
1.1596e-162	0.490551	0.918	0.717	2.47169e-158	10	RPSA
2.37352e-61	0.490093	0.54	0.431	5.05915e-57	10	ATP5MD
4.28262e-37	0.487124	0.436	0.349	9.12841e-33	10	MYO1G
1.76128e-38	0.486879	0.384	0.294	3.75417e-34	10	NAA38
9.69582e-55	0.484546	0.386	0.247	2.06666e-50	10	TRAC
9.0948e-75	0.484501	0.531	0.342	1.93856e-70	10	CASC15
4.37337e-38	0.482229	0.367	0.273	9.32184e-34	10	C9orf16
2.50436e-241	0.48203	0.994	0.811	5.33805e-237	10	RPLP2
2.11504e-34	0.481996	0.326	0.234	4.50821e-30	10	SNHG15
7.51978e-160	0.481333	0.947	0.75	1.60284e-155	10	RPL24
1.35394e-167	0.480275	0.933	0.717	2.88592e-163	10	UBA52
2.13411e-53	0.479085	0.509	0.402	4.54886e-49	10	SEC61G
5.89463e-75	0.478738	0.619	0.491	1.25644e-70	10	CHCHD2
1.53707e-67	0.477579	0.637	0.524	3.27627e-63	10	HINT1
4.24294e-178	0.475709	0.998	0.865	9.04382e-174	10	RPL41
1.99949e-36	0.474556	0.417	0.336	4.2619e-32	10	KRTCAP2
5.77778e-31	0.472689	0.36	0.284	1.23153e-26	10	MRPL52
5.402e-45	0.472001	0.329	0.214	1.15144e-40	10	BEX3
5.07458e-74	0.470068	0.634	0.495	1.08165e-69	10	H1FX
1.06569e-34	0.469972	0.276	0.185	2.27151e-30	10	POLR2I
1.25054e-32	0.469319	0.265	0.178	2.66552e-28	10	NUDT1
1.71408e-77	0.46768	0.677	0.522	3.65356e-73	10	CALR
7.4853e-40	0.467293	0.278	0.173	1.59549e-35	10	HPGD
1.1901e-35	0.467142	0.235	0.143	2.53669e-31	10	MYBL2
5.59948e-127	0.465896	0.879	0.745	1.19353e-122	10	JUND
1.34974e-49	0.465136	0.484	0.385	2.87696e-45	10	POLR2L
1.47783e-40	0.465001	0.451	0.359	3.14999e-36	10	MAZ
2.20609e-155	0.464903	0.983	0.81	4.70228e-151	10	RPL11
2.1369e-23	0.464632	0.276	0.205	4.5548e-19	10	AIP
7.90818e-46	0.464512	0.491	0.408	1.68563e-41	10	UQCRH
1.08106e-39	0.463455	0.406	0.315	2.30428e-35	10	DRAP1
5.43542e-36	0.462646	0.324	0.227	1.15856e-31	10	MCM5
1.39105e-62	0.460836	0.433	0.271	2.96503e-58	10	CD3G
2.15295e-33	0.460286	0.358	0.268	4.58901e-29	10	DDAH2
1.33862e-146	0.460003	0.913	0.757	2.85328e-142	10	RACK1
3.3499e-191	0.459594	0.995	0.871	7.14032e-187	10	RPL13
1.64327e-34	0.458933	0.202	0.116	3.50264e-30	10	BEX1
5.43139e-141	0.458891	0.99	0.844	1.1577e-136	10	RPL32
4.18278e-34	0.458157	0.405	0.321	8.91559e-30	10	CKLF
4.50109e-44	0.456476	0.373	0.256	9.59408e-40	10	C21orf58
5.63121e-42	0.456455	0.358	0.247	1.20029e-37	10	GIHCG
1.27345e-52	0.456122	0.562	0.465	2.71435e-48	10	PA2G4
6.87161e-30	0.455973	0.247	0.163	1.46468e-25	10	CDT1
1.7508e-38	0.455773	0.267	0.167	3.73182e-34	10	BIRC5
2.6983e-31	0.455021	0.241	0.154	5.75142e-27	10	CD6
4.86339e-26	0.453672	0.299	0.226	1.03663e-21	10	C17orf49
5.07731e-27	0.452258	0.324	0.249	1.08223e-22	10	PSMB6
3.57178e-76	0.451325	0.876	0.737	7.61325e-72	10	RPS4X
3.39154e-112	0.450792	0.958	0.782	7.22907e-108	10	RPL36A
4.17934e-194	0.450275	0.999	0.862	8.90827e-190	10	RPS29
2.08403e-33	0.450254	0.257	0.164	4.4421e-29	10	HACD1
1.79821e-41	0.449726	0.519	0.448	3.83289e-37	10	TRIR
1.32762e-115	0.44936	0.897	0.702	2.82983e-111	10	RPL10A
4.14036e-32	0.447175	0.342	0.258	8.82519e-28	10	CUTA
5.93605e-46	0.446857	0.491	0.399	1.26527e-41	10	UQCRQ
2.3324e-38	0.446746	0.464	0.38	4.97152e-34	10	SNRPB
5.53152e-144	0.443716	0.932	0.733	1.17904e-139	10	RPS16
6.02279e-188	0.442437	0.995	0.859	1.28376e-183	10	RPS8
2.26612e-41	0.441741	0.469	0.382	4.83024e-37	10	TALDO1
1.71208e-26	0.439702	0.291	0.212	3.64929e-22	10	LDLR
3.82241e-33	0.437245	0.281	0.187	8.14747e-29	10	ZAP70
1.15542e-96	0.43724	0.963	0.79	2.46279e-92	10	RPS15A
5.32014e-26	0.435541	0.368	0.302	1.13399e-21	10	CSNK2B
1.33041e-18	0.434605	0.314	0.262	2.83576e-14	10	NDUFB7
1.56443e-21	0.434441	0.284	0.22	3.33459e-17	10	ETFB
1.36111e-124	0.43428	0.966	0.769	2.9012e-120	10	RPL35A
4.0872e-22	0.434175	0.331	0.27	8.71187e-18	10	PSMD8
2.67981e-24	0.434146	0.284	0.213	5.71201e-20	10	GADD45GIP1
1.43707e-34	0.432715	0.463	0.394	3.06311e-30	10	EDF1
1.14463e-34	0.432696	0.493	0.43	2.43977e-30	10	RTF1
1.19324e-139	0.43265	0.936	0.698	2.54338e-135	10	ATP5F1E
1.15789e-30	0.431273	0.36	0.276	2.46805e-26	10	IDH2
6.25267e-22	0.430696	0.376	0.322	1.33276e-17	10	ZNHIT1
3.51347e-23	0.430546	0.337	0.272	7.48897e-19	10	NDUFS8
8.81567e-53	0.430077	0.549	0.424	1.87906e-48	10	H2AFZ
8.26664e-104	0.429701	0.751	0.498	1.76203e-99	10	STMN1
1.77957e-19	0.429013	0.265	0.206	3.79315e-15	10	MRPS34
3.03866e-27	0.428757	0.418	0.354	6.47691e-23	10	ELOVL5
1.59377e-42	0.42831	0.528	0.44	3.39713e-38	10	PPIB
7.25864e-81	0.426955	0.723	0.583	1.54718e-76	10	ANP32B
2.50898e-25	0.426916	0.343	0.269	5.34788e-21	10	PTPN7
9.11361e-26	0.426389	0.326	0.254	1.94257e-21	10	SCAND1
1.47853e-32	0.426199	0.339	0.245	3.15148e-28	10	RHOH
2.3367e-50	0.425885	0.565	0.459	4.98068e-46	10	EMP3
6.24177e-22	0.425634	0.314	0.252	1.33043e-17	10	PRDX5
2.40391e-27	0.425602	0.251	0.171	5.12394e-23	10	MYL6B
8.78501e-63	0.424549	0.653	0.56	1.87253e-58	10	ZFAS1
1.22961e-30	0.423712	0.427	0.362	2.62091e-26	10	SEM1
6.07897e-20	0.422167	0.268	0.203	1.29573e-15	10	TECR
1.95431e-59	0.421651	0.617	0.505	4.16561e-55	10	COX6C
9.11949e-27	0.419872	0.3	0.223	1.94382e-22	10	RABAC1
3.34402e-18	0.419236	0.315	0.263	7.12777e-14	10	SNRPC
5.30525e-18	0.417506	0.324	0.276	1.13081e-13	10	C19orf53
6.22214e-29	0.417082	0.253	0.168	1.32625e-24	10	SPON2
9.41244e-135	0.416211	0.994	0.86	2.00626e-130	10	RPL37
7.48431e-16	0.414661	0.277	0.228	1.59528e-11	10	PFDN2
3.24233e-39	0.41262	0.467	0.382	6.91103e-35	10	ATP5IF1
2.36018e-31	0.412384	0.376	0.293	5.03073e-27	10	SNHG3
6.2471e-27	0.411695	0.238	0.159	1.33157e-22	10	BEX2
9.6061e-23	0.411185	0.274	0.202	2.04754e-18	10	ZNRF1
1.99413e-44	0.410674	0.564	0.478	4.25049e-40	10	PSMA7
8.70362e-27	0.410381	0.231	0.151	1.85518e-22	10	TSPAN7
2.04892e-88	0.4098	0.809	0.648	4.36728e-84	10	CFL1
6.98808e-30	0.409559	0.407	0.338	1.48951e-25	10	EIF5A
2.59135e-39	0.409474	0.507	0.435	5.52347e-35	10	EIF3K
1.81917e-51	0.408754	0.628	0.532	3.87756e-47	10	TLE5
1.04888e-36	0.407968	0.438	0.335	2.23569e-32	10	HIST1H1C
2.57068e-18	0.407902	0.203	0.144	5.4794e-14	10	SDF2L1
6.19336e-20	0.407662	0.327	0.267	1.32011e-15	10	VPS37B
1.5398e-30	0.407001	0.464	0.402	3.28209e-26	10	NME2
2.80812e-88	0.406957	0.806	0.681	5.9855e-84	10	PPIA
4.65282e-24	0.406877	0.33	0.26	9.91749e-20	10	NHP2
2.62851e-16	0.406636	0.307	0.262	5.60267e-12	10	AP2S1
7.62013e-46	0.405466	0.578	0.489	1.62423e-41	10	RNASEK
6.05002e-102	0.4054	0.936	0.756	1.28956e-97	10	RPL12
5.9259e-67	0.405082	0.664	0.538	1.26311e-62	10	SNHG6
1.28584e-16	0.404977	0.256	0.203	2.74077e-12	10	POLR2G
1.90098e-58	0.404598	0.945	0.797	4.05193e-54	10	RPS23
8.92127e-21	0.404115	0.258	0.193	1.90157e-16	10	VAMP5
3.82776e-19	0.404028	0.328	0.273	8.15887e-15	10	PSMC3
1.53999e-53	0.403807	0.666	0.58	3.2825e-49	10	SLC38A2
1.40496e-17	0.403605	0.313	0.263	2.99468e-13	10	PSMB2
9.31109e-20	0.402519	0.34	0.287	1.98466e-15	10	SLIRP
9.50583e-30	0.402309	0.428	0.361	2.02617e-25	10	TXN
4.58917e-24	0.401959	0.381	0.324	9.78182e-20	10	ROMO1
2.58715e-21	0.401645	0.353	0.297	5.51451e-17	10	PSMB3
1.7166e-23	0.400947	0.371	0.31	3.65893e-19	10	RALY
2.10162e-39	0.400847	0.501	0.419	4.4796e-35	10	OST4
3.6877e-15	0.400459	0.261	0.212	7.86032e-11	10	TMEM160
3.83429e-27	0.399733	0.417	0.349	8.17278e-23	10	SNRPE
9.81925e-19	0.399327	0.294	0.234	2.09297e-14	10	FADS1
6.85477e-26	0.399156	0.403	0.343	1.46109e-21	10	NDUFB4
2.48167e-21	0.399081	0.322	0.26	5.28968e-17	10	PPP6R1
1.91061e-66	0.398223	0.71	0.583	4.07246e-62	10	COX7C
1.91049e-107	0.397909	0.96	0.811	4.0722e-103	10	RPS2
3.38245e-21	0.397698	0.382	0.333	7.20969e-17	10	COPS9
1.52048e-25	0.396494	0.425	0.367	3.2409e-21	10	TPI1
1.12517e-19	0.396319	0.24	0.175	2.3983e-15	10	POLD2
3.58475e-27	0.396063	0.293	0.201	7.64089e-23	10	SPINK2
4.18663e-74	0.395085	0.736	0.601	8.9238e-70	10	SRP14
4.85383e-18	0.393295	0.331	0.28	1.03459e-13	10	SUMO3
1.71344e-17	0.391373	0.204	0.146	3.6522e-13	10	GALNT6
1.1614e-15	0.390793	0.259	0.208	2.47553e-11	10	RNASEH2C
2.95187e-78	0.389129	0.976	0.835	6.29191e-74	10	RPS18
2.26567e-23	0.388858	0.262	0.191	4.82928e-19	10	LSM2
3.47199e-29	0.388687	0.491	0.432	7.40055e-25	10	UBE2I
7.0219e-18	0.388537	0.307	0.25	1.49672e-13	10	ZNF433-AS1
4.25307e-24	0.388223	0.244	0.168	9.06541e-20	10	LIME1
1.01124e-17	0.387434	0.294	0.242	2.15546e-13	10	DAD1
1.05395e-65	0.387236	0.736	0.601	2.24649e-61	10	NUCKS1
5.56453e-78	0.386864	0.712	0.512	1.18608e-73	10	AIF1
2.11968e-11	0.386702	0.254	0.217	4.51811e-07	10	UQCRC1
7.16326e-20	0.384667	0.377	0.33	1.52685e-15	10	SELENOH
3.44322e-20	0.383074	0.373	0.322	7.33922e-16	10	FBL
2.87156e-19	0.382921	0.389	0.347	6.12072e-15	10	SNU13
5.75988e-89	0.382804	0.968	0.811	1.22772e-84	10	RPL26
6.23757e-14	0.382416	0.296	0.256	1.32954e-09	10	PHB2
1.61997e-12	0.382305	0.268	0.228	3.45297e-08	10	SURF4
2.4598e-56	0.381819	0.675	0.567	5.24306e-52	10	RHOA
2.45609e-19	0.381535	0.389	0.349	5.23516e-15	10	NEDD8
1.55801e-13	0.380404	0.313	0.276	3.32089e-09	10	SNRNP27
1.60313e-13	0.378737	0.333	0.301	3.41708e-09	10	COPE
1.40233e-13	0.378551	0.307	0.267	2.98907e-09	10	NDUFB10
4.81094e-23	0.377806	0.448	0.404	1.02545e-18	10	PTPN2
1.46538e-14	0.376928	0.268	0.219	3.12346e-10	10	CBX1
3.6032e-24	0.376779	0.335	0.259	7.68022e-20	10	BTG3
6.1754e-14	0.376454	0.335	0.299	1.31629e-09	10	TRAPPC5
1.06358e-16	0.375249	0.21	0.154	2.26702e-12	10	ANAPC15
1.8058e-14	0.374859	0.247	0.198	3.84906e-10	10	TIMM13
7.52319e-67	0.374108	0.76	0.649	1.60357e-62	10	EEF1G
1.69108e-11	0.373947	0.222	0.181	3.60454e-07	10	CIAO2B
4.17253e-17	0.373671	0.329	0.276	8.89374e-13	10	BCL7A
1.16942e-84	0.37165	0.986	0.851	2.49262e-80	10	RPL39
1.83803e-67	0.370795	0.759	0.633	3.91776e-63	10	YBX1
1.59117e-17	0.370775	0.354	0.307	3.39158e-13	10	PRRC2A
1.56936e-79	0.37026	0.908	0.741	3.34508e-75	10	RPS26
3.42149e-17	0.368679	0.225	0.167	7.29291e-13	10	OCIAD2
1.37423e-12	0.368063	0.271	0.23	2.92917e-08	10	TXNL4A
2.2238e-56	0.367957	0.934	0.778	4.74004e-52	10	RPL30
6.05485e-10	0.36706	0.247	0.213	1.29059e-05	10	NXF1
9.06255e-16	0.367018	0.28	0.23	1.93168e-11	10	ATP5MC1
2.80945e-14	0.365202	0.319	0.28	5.98835e-10	10	APRT
6.58867e-21	0.364784	0.512	0.479	1.40437e-16	10	SNHG8
1.45957e-17	0.364552	0.402	0.363	3.11106e-13	10	SSR2
2.81148e-35	0.364096	0.966	0.843	5.99266e-31	10	RPS12
1.03142e-20	0.363451	0.461	0.428	2.19847e-16	10	SF3B2
5.01218e-15	0.362809	0.324	0.282	1.06835e-10	10	TRMT112
7.13142e-10	0.362114	0.241	0.207	1.52006e-05	10	PHPT1
5.28571e-12	0.36208	0.254	0.214	1.12665e-07	10	NDUFS7
1.2313e-10	0.361918	0.221	0.181	2.62451e-06	10	PIN4
1.11969e-12	0.361177	0.209	0.163	2.38662e-08	10	MCRIP1
2.10089e-30	0.36087	0.512	0.447	4.47806e-26	10	GAS5
2.93558e-28	0.360864	0.472	0.418	6.25718e-24	10	NDUFA4
5.46585e-16	0.360563	0.217	0.16	1.16505e-11	10	PGM2L1
2.12446e-26	0.360472	0.504	0.465	4.52829e-22	10	SYF2
1.48179e-94	0.359343	0.939	0.795	3.15844e-90	10	RPL15
4.47294e-104	0.358643	0.935	0.789	9.53408e-100	10	H3F3A
4.91495e-09	0.358431	0.237	0.206	0.000104762	10	RAB1B
1.10425e-10	0.357357	0.295	0.265	2.35371e-06	10	MRPS21
2.04718e-39	0.357186	0.516	0.398	4.36356e-35	10	ETS1
2.09711e-16	0.356123	0.35	0.3	4.47e-12	10	SNHG1
1.70201e-23	0.355588	0.355	0.28	3.62783e-19	10	MT2A
1.16075e-13	0.355513	0.241	0.193	2.47414e-09	10	SAMD1
1.22015e-16	0.355	0.357	0.316	2.60074e-12	10	UXT
3.99763e-10	0.354888	0.283	0.251	8.52094e-06	10	PSMB7
2.80597e-17	0.354184	0.397	0.362	5.98092e-13	10	PPDPF
7.48693e-27	0.353381	0.518	0.47	1.59584e-22	10	SNRNP70
1.40197e-14	0.352342	0.286	0.241	2.98831e-10	10	DDT
3.52632e-12	0.352247	0.256	0.214	7.51635e-08	10	FDFT1
3.35542e-09	0.351754	0.344	0.332	7.15208e-05	10	ARPC4
2.50676e-10	0.349977	0.355	0.343	5.34315e-06	10	PTPRA
1.40687e-25	0.349044	0.431	0.372	2.99874e-21	10	DYNLL1
8.60702e-19	0.348348	0.365	0.306	1.83459e-14	10	TTF1
7.19967e-71	0.348258	0.928	0.765	1.53461e-66	10	RPS25
3.24929e-11	0.348006	0.303	0.274	6.92587e-07	10	BRK1
2.82344e-22	0.347794	0.486	0.44	6.01817e-18	10	ATP6V0C
4.25292e-22	0.347628	0.448	0.405	9.0651e-18	10	COX7A2
1.09335e-12	0.347183	0.238	0.194	2.33048e-08	10	TMEM256
1.08397e-51	0.347084	0.701	0.612	2.31049e-47	10	ARHGDIB
4.28969e-17	0.346918	0.421	0.381	9.14347e-13	10	RNF130
7.4383e-12	0.34685	0.291	0.255	1.58547e-07	10	VPS28
1.93857e-14	0.346434	0.29	0.242	4.13207e-10	10	STAT5A
2.04439e-14	0.346128	0.222	0.169	4.35762e-10	10	SNRPN
1.08538e-08	0.345913	0.29	0.268	0.000231348	10	BLOC1S1
4.19072e-26	0.345199	0.5	0.442	8.93253e-22	10	ST13
6.46295e-24	0.345073	0.486	0.444	1.37758e-19	10	RBM8A
1.81827e-15	0.343595	0.23	0.174	3.87565e-11	10	ZBTB16
2.16732e-16	0.343309	0.214	0.156	4.61964e-12	10	NME4
2.3829e-19	0.342862	0.247	0.183	5.07915e-15	10	HSPB1
7.77373e-14	0.342105	0.298	0.256	1.65697e-09	10	TRAPPC1
1.36667e-11	0.342105	0.28	0.241	2.91306e-07	10	MAPK6
1.38298e-20	0.341954	0.434	0.388	2.94782e-16	10	RAC2
5.523e-16	0.34179	0.23	0.173	1.17723e-11	10	CKS1B
2.65263e-10	0.341643	0.282	0.247	5.65409e-06	10	KRT10
1.8414e-11	0.340929	0.264	0.225	3.92494e-07	10	CIB1
5.18662e-11	0.340259	0.245	0.206	1.10553e-06	10	ECH1
1.41075e-10	0.338742	0.276	0.241	3.00701e-06	10	ALYREF
8.07312e-12	0.338476	0.214	0.17	1.72079e-07	10	METTL26
3.46018e-16	0.338241	0.268	0.207	7.37538e-12	10	MED12L
6.95703e-36	0.337645	0.558	0.489	1.48289e-31	10	ENO1
2.4274e-16	0.337515	0.313	0.259	5.174e-12	10	CD81
1.57386e-23	0.336929	0.431	0.378	3.35469e-19	10	SNRPF
5.49292e-10	0.334517	0.255	0.222	1.17082e-05	10	MRPL51
7.68759e-12	0.334343	0.202	0.157	1.63861e-07	10	MRPL4
8.99065e-45	0.334206	0.891	0.776	1.91636e-40	10	RPS7
4.51748e-17	0.33378	0.401	0.363	9.62902e-13	10	ATP5MC3
2.59794e-10	0.332641	0.306	0.274	5.53752e-06	10	ACAP1
1.00028e-09	0.330987	0.22	0.18	2.13211e-05	10	TOX
3.27126e-63	0.33058	0.736	0.58	6.9727e-59	10	SH3BGRL3
8.60167e-17	0.329779	0.329	0.277	1.83345e-12	10	RANBP1
6.28946e-08	0.329698	0.218	0.187	0.0013406	10	ILF3-DT
2.71063e-37	0.329583	0.607	0.533	5.7777e-33	10	RPL36AL
1.88348e-33	0.329349	0.372	0.265	4.01463e-29	10	NUSAP1
1.37216e-15	0.329239	0.424	0.4	2.92475e-11	10	RPS4Y1
5.99877e-12	0.327956	0.288	0.248	1.27864e-07	10	CBFA2T3
1.18424e-07	0.327853	0.352	0.347	0.00252421	10	C9orf78
9.56412e-10	0.327681	0.293	0.266	2.03859e-05	10	NDUFB8
3.39368e-39	0.327532	0.654	0.59	7.23362e-35	10	HNRNPM
6.93924e-09	0.326462	0.218	0.184	0.00014791	10	NDUFV1
9.38636e-16	0.325612	0.223	0.164	2.0007e-11	10	CD7
2.87175e-11	0.325317	0.253	0.209	6.12113e-07	10	RFWD3
7.37874e-10	0.324525	0.212	0.172	1.57278e-05	10	GPR174
1.54483e-20	0.324384	0.359	0.298	3.2928e-16	10	HMGA1
4.32005e-82	0.323612	0.955	0.782	9.20819e-78	10	RPL38
3.91455e-31	0.323325	0.513	0.451	8.34386e-27	10	NOP53
9.88394e-16	0.323292	0.383	0.341	2.10676e-11	10	CTCF
1.3769e-14	0.322562	0.205	0.152	2.93486e-10	10	NME1
2.86869e-05	0.322194	0.276	0.268	0.611461	10	PGD
2.01715e-17	0.321302	0.401	0.36	4.29956e-13	10	VAMP8
5.78332e-11	0.320772	0.329	0.301	1.23272e-06	10	PRDX1
1.19865e-07	0.320462	0.295	0.279	0.00255493	10	GNB2
1.00594e-09	0.320273	0.202	0.164	2.14415e-05	10	PIN1
3.06099e-15	0.319374	0.226	0.167	6.5245e-11	10	CRNDE
4.17841e-10	0.319369	0.372	0.361	8.90629e-06	10	AP2B1
2.9468e-39	0.319192	0.635	0.557	6.2811e-35	10	ATP5MG
1.85163e-07	0.318893	0.214	0.185	0.00394675	10	DEF6
9.06676e-09	0.318801	0.233	0.201	0.000193258	10	CCT7
1.3818e-09	0.318566	0.232	0.195	2.9453e-05	10	STAM
2.42054e-11	0.318362	0.225	0.183	5.15938e-07	10	NDUFA7
1.64182e-10	0.318206	0.23	0.189	3.49955e-06	10	MFHAS1
6.27993e-09	0.318129	0.229	0.196	0.000133857	10	TBCB
4.26272e-07	0.317807	0.226	0.202	0.009086	10	BUD31
4.71546e-10	0.317016	0.22	0.182	1.0051e-05	10	WDR6
1.0682e-13	0.31685	0.24	0.188	2.27686e-09	10	CHAF1A
4.87085e-14	0.315801	0.443	0.428	1.03822e-09	10	NDUFA1
1.99052e-09	0.315449	0.228	0.192	4.2428e-05	10	SIGIRR
8.99315e-40	0.315303	0.657	0.556	1.91689e-35	10	SEPTIN6
5.86965e-13	0.315067	0.228	0.178	1.25112e-08	10	SH2D1A
9.58581e-12	0.314934	0.214	0.168	2.04321e-07	10	BABAM1
2.40399e-08	0.314891	0.208	0.176	0.00051241	10	DPM3
3.68846e-14	0.314798	0.369	0.333	7.86195e-10	10	SNRPD1
5.03525e-60	0.31297	0.794	0.672	1.07326e-55	10	HSP90AB1
3.10734e-08	0.312451	0.231	0.2	0.00066233	10	ATOX1
1.00324e-17	0.31244	0.464	0.432	2.1384e-13	10	UBE2G2
3.39645e-15	0.312141	0.436	0.413	7.23952e-11	10	ATP5F1B
2.72416e-07	0.311715	0.216	0.189	0.00580656	10	BUD23
5.18879e-18	0.311632	0.403	0.344	1.10599e-13	10	SERINC5
8.12175e-08	0.310272	0.264	0.241	0.00173115	10	PDAP1
1.4127e-11	0.309338	0.353	0.326	3.01117e-07	10	SOD1
9.62278e-07	0.308787	0.299	0.285	0.020511	10	CTBP1
7.14337e-11	0.30807	0.314	0.282	1.52261e-06	10	TUBB4B
3.53041e-11	0.307991	0.276	0.233	7.52506e-07	10	C12orf75
1.8708e-25	0.30781	0.48	0.415	3.98761e-21	10	LDHB
4.62235e-09	0.307784	0.217	0.182	9.85253e-05	10	VPS51
8.96007e-10	0.307292	0.208	0.17	1.90984e-05	10	PRPF19
9.31228e-15	0.307198	0.429	0.4	1.98491e-10	10	EZR
7.64637e-07	0.307001	0.211	0.183	0.0162982	10	KRI1
2.08332e-11	0.306641	0.218	0.175	4.4406e-07	10	HMG20B
1.88738e-09	0.306275	0.234	0.198	4.02294e-05	10	MZT2A
1.54842e-09	0.305887	0.264	0.231	3.30045e-05	10	SNHG17
5.19237e-08	0.305537	0.343	0.331	0.00110675	10	ATXN2L
1.10738e-05	0.304991	0.277	0.267	0.236037	10	PPP4C
4.95168e-18	0.304985	0.273	0.207	1.05545e-13	10	TPX2
3.47953e-17	0.304469	0.507	0.488	7.41662e-13	10	BRD2
4.15034e-25	0.303915	0.499	0.424	8.84646e-21	10	KDM5B
2.3198e-12	0.303719	0.204	0.155	4.94465e-08	10	ADA
6.20047e-07	0.303193	0.263	0.243	0.0132163	10	NUDC
2.01189e-05	0.302275	0.285	0.277	0.428834	10	UBALD2
4.23276e-33	0.301226	0.589	0.504	9.02214e-29	10	RUNX1
3.43749e-09	0.300919	0.358	0.342	7.327e-05	10	ARHGDIA
2.30236e-07	0.300353	0.23	0.202	0.00490749	10	FAM117A
4.69696e-11	0.300349	0.366	0.344	1.00116e-06	10	DBI
3.47184e-06	0.300316	0.245	0.227	0.0740023	10	DYNLL2
7.17661e-05	0.300241	0.221	0.206	1	10	B3GNT2
2.81991e-05	0.300237	0.205	0.185	0.601064	10	C4orf48
9.61167e-08	0.298709	0.26	0.235	0.00204873	10	SSRP1
6.68661e-14	0.29788	0.402	0.377	1.42525e-09	10	RAN
7.32389e-16	0.296316	0.664	0.63	1.56109e-11	10	EEF1B2
1.46004e-60	0.296125	0.913	0.77	3.11207e-56	10	RPL3
2.95613e-05	0.295779	0.25	0.238	0.6301	10	BCAP31
1.41662e-06	0.295375	0.327	0.322	0.0301952	10	ATP5F1D
1.34953e-06	0.295215	0.308	0.298	0.0287652	10	NDUFA2
8.17615e-06	0.294801	0.203	0.181	0.174275	10	MYDGF
4.08705e-08	0.294764	0.374	0.369	0.000871154	10	DNAJC8
5.62685e-10	0.293478	0.36	0.344	1.19936e-05	10	GNG5
1.9779e-06	0.293067	0.287	0.275	0.0421589	10	UBXN1
4.53574e-10	0.292757	0.353	0.336	9.66794e-06	10	ATP5PF
5.03748e-09	0.292251	0.352	0.337	0.000107374	10	EIF3G
1.39358e-05	0.292116	0.217	0.197	0.297041	10	AURKAIP1
8.58062e-06	0.29066	0.306	0.302	0.182896	10	PPP1CA
5.0829e-07	0.290506	0.238	0.211	0.0108342	10	IP6K2
4.72595e-05	0.290486	0.218	0.201	1	10	PSMC5
1.13299e-08	0.290149	0.359	0.347	0.000241498	10	EIF3J
1.64639e-09	0.289865	0.34	0.315	3.50928e-05	10	USP22
1.25726e-09	0.2896	0.385	0.375	2.67984e-05	10	SAP18
4.92339e-09	0.289472	0.379	0.366	0.000104942	10	CFDP1
7.89925e-37	0.289125	0.976	0.872	1.68373e-32	10	RPS24
4.25893e-10	0.288661	0.212	0.17	9.07791e-06	10	SEPTIN1
7.72475e-27	0.287765	0.559	0.51	1.64653e-22	10	SUMO2
8.76021e-07	0.285777	0.329	0.322	0.0186724	10	RPN2
1.22183e-15	0.285098	0.323	0.257	2.60432e-11	10	TYMS
0.000200815	0.284479	0.231	0.221	1	10	ACADVL
9.07704e-06	0.283426	0.247	0.229	0.193477	10	MLF2
2.38063e-15	0.283405	0.452	0.424	5.07431e-11	10	BRD7
2.68505e-75	0.282985	0.969	0.809	5.72319e-71	10	RPL6
4.56652e-13	0.282761	0.442	0.422	9.73353e-09	10	RNPS1
8.46809e-05	0.281222	0.232	0.219	1	10	UBA1
0.00041189	0.281042	0.204	0.19	1	10	FAAP20
1.29921e-09	0.28077	0.302	0.268	2.76926e-05	10	HDAC7
1.78133e-07	0.280187	0.303	0.287	0.0037969	10	WDR83OS
1.32817e-36	0.279936	0.838	0.735	2.83099e-32	10	RPL14
6.77868e-27	0.279836	0.483	0.396	1.44487e-22	10	CRIP1
2.59161e-06	0.278405	0.304	0.291	0.0552403	10	MLEC
1.65595e-14	0.277983	0.43	0.405	3.52965e-10	10	FXYD5
0.000116538	0.277756	0.213	0.196	1	10	C8orf33
5.9357e-21	0.277676	0.56	0.521	1.26519e-16	10	NSA2
0.000323324	0.276589	0.204	0.189	1	10	MRPL16
4.5882e-46	0.276286	0.77	0.675	9.77975e-42	10	HMGN2
6.14844e-55	0.275786	0.906	0.763	1.31054e-50	10	RPL22
0.000128433	0.275049	0.216	0.201	1	10	SPINT2
8.02702e-06	0.274644	0.316	0.31	0.171096	10	HDGF
3.56465e-05	0.274401	0.304	0.305	0.759806	10	FRG1
5.52709e-19	0.274071	0.524	0.482	1.1781e-14	10	YWHAE
1.3913e-78	0.274	0.963	0.797	2.96555e-74	10	RPS11
9.79164e-05	0.273483	0.222	0.207	1	10	FIS1
4.02873e-15	0.273176	0.469	0.443	8.58724e-11	10	TBCA
0.00016349	0.27272	0.289	0.29	1	10	UBE2L3
0.000631104	0.272655	0.261	0.261	1	10	PSMB4
0.0021892	0.272205	0.254	0.255	1	10	TUFM
3.01333e-11	0.272038	0.34	0.299	6.42291e-07	10	HIST1H1D
2.90818e-06	0.271337	0.322	0.313	0.0619878	10	CALM3
1.59418e-29	0.271251	0.648	0.589	3.398e-25	10	PFDN5
0.000283642	0.270559	0.293	0.294	1	10	PPM1G
7.08898e-53	0.270436	0.877	0.752	1.51102e-48	10	ACTG1
0.00559981	0.270364	0.223	0.222	1	10	PTOV1
2.62398e-07	0.270206	0.343	0.338	0.00559301	10	RBX1
0.000703446	0.269625	0.271	0.27	1	10	UQCRFS1
0.000421366	0.269153	0.219	0.209	1	10	DYNLRB1
1.08307e-07	0.268466	0.332	0.317	0.00230856	10	PSME2
1.91993e-60	0.267105	0.976	0.861	4.09233e-56	10	RPS6
0.000210355	0.266531	0.246	0.237	1	10	BANF1
8.10705e-11	0.266157	0.433	0.412	1.72802e-06	10	NFATC2IP
0.0010658	0.266101	0.278	0.282	1	10	PSMD7
6.3168e-06	0.264101	0.202	0.178	0.134643	10	PRMT1
1.6077e-06	0.263608	0.333	0.324	0.0342681	10	DDB1
0.000867405	0.263421	0.229	0.222	1	10	SASH3
3.41602e-11	0.262687	0.409	0.394	7.28125e-07	10	SLC25A5
3.34242e-06	0.262214	0.255	0.236	0.0712437	10	RABL6
1.86405e-05	0.261759	0.412	0.425	0.397323	10	RAC1
1.86714e-05	0.261012	0.317	0.314	0.39798	10	SNRPG
6.18194e-06	0.260862	0.255	0.237	0.131768	10	TACC3
2.54162e-06	0.260564	0.211	0.185	0.0541745	10	RPA3
2.28581e-05	0.26051	0.304	0.299	0.487221	10	HM13
0.00284732	0.260461	0.204	0.196	1	10	SMARCB1
1.21863e-07	0.259527	0.261	0.23	0.00259752	10	PRC1
6.92466e-06	0.258727	0.255	0.237	0.147599	10	C1QBP
0.000363444	0.258304	0.229	0.217	1	10	OTUB1
6.3423e-33	0.258269	0.762	0.657	1.35186e-28	10	RPL27
3.75849e-09	0.258155	0.222	0.18	8.01123e-05	10	PXDN
0.000506197	0.257974	0.281	0.28	1	10	COX5A
3.8012e-17	0.257769	0.585	0.567	8.10225e-13	10	HP1BP3
0.000789405	0.256468	0.236	0.228	1	10	BSDC1
0.00912833	0.256265	0.216	0.215	1	10	GLO1
2.23629e-14	0.255468	0.368	0.303	4.76665e-10	10	PALM2-AKAP2
9.36021e-05	0.254214	0.324	0.329	1	10	ATP5PD
1.50779e-35	0.253974	0.981	0.851	3.21385e-31	10	RPL34
6.7676e-15	0.253652	0.442	0.396	1.44251e-10	10	SMARCA4
6.32221e-36	0.253582	0.762	0.674	1.34758e-31	10	EEF2
0.0068606	0.252448	0.234	0.236	1	10	HCFC1
0.000357365	0.252082	0.281	0.28	1	10	EIF3D
0.00321929	0.251534	0.288	0.296	1	10	P4HB
0.00734923	0.251445	0.252	0.257	1	10	CTNNBL1
0.000127627	0.251406	0.277	0.271	1	10	RAF1

## Sheet: 11 - T-ALL
p_val	avg_logFC	pct.1	pct.2	p_val_adj	cluster	gene
2.72253e-251	0.822685	0.805	0.433	5.80307e-247	11	TRBC2
1.36249e-244	0.783084	0.837	0.511	2.90414e-240	11	HIST1H4C
0	0.75097	0.712	0.259	0	11	ITM2A
1.37355e-238	0.70993	0.884	0.581	2.92773e-234	11	SOX4
0	0.681798	0.663	0.215	0	11	ZNF385D
0	0.67635	0.823	0.353	0	11	MKI67
5.53368e-266	0.657126	0.872	0.493	1.1795e-261	11	STMN1
2.89112e-292	0.656613	0.714	0.288	6.16242e-288	11	PALM2-AKAP2
6.87192e-258	0.652036	0.885	0.577	1.46475e-253	11	TUBA1B
6.93767e-245	0.643862	0.875	0.554	1.47876e-240	11	TUBB
2.77414e-297	0.642864	0.699	0.254	5.91308e-293	11	CHI3L2
2.86639e-307	0.641209	0.625	0.212	6.10971e-303	11	HIST1H3B
1.24213e-251	0.64082	0.66	0.276	2.6476e-247	11	PLIN2
6.39555e-257	0.63638	0.72	0.303	1.36321e-252	11	BCL11B
5.09484e-234	0.630985	0.701	0.324	1.08597e-229	11	HIST1H1C
2.12261e-267	0.629584	0.7	0.283	4.52434e-263	11	TCF7
2.10361e-261	0.627842	0.919	0.603	4.48384e-257	11	CDK6
9.3707e-236	0.621903	0.783	0.415	1.99736e-231	11	PTTG1IP
2.40434e-294	0.603346	0.66	0.242	5.12485e-290	11	TYMS
1.15015e-287	0.592888	0.526	0.165	2.45155e-283	11	SH2D1A
6.62154e-270	0.592047	0.659	0.253	1.41138e-265	11	NUSAP1
1.68883e-241	0.579706	0.745	0.333	3.59973e-237	11	CASC15
2.74739e-227	0.576711	0.78	0.383	5.85606e-223	11	MIR181A1HG
9.93606e-212	0.556493	0.875	0.595	2.11787e-207	11	NUCKS1
2.52513e-222	0.552959	0.662	0.302	5.38231e-218	11	ANP32E
3.56174e-203	0.552887	0.729	0.334	7.59185e-199	11	CD3D
9.72705e-260	0.551157	0.559	0.194	2.07332e-255	11	MED12L
5.09741e-271	0.549243	0.515	0.163	1.08651e-266	11	HPGD
1.35208e-225	0.545731	0.961	0.92	2.88196e-221	11	PTMA
3.60003e-213	0.541569	0.717	0.343	7.67346e-209	11	JPT1
5.72459e-212	0.53703	0.9	0.636	1.2202e-207	11	HMGB2
1.31206e-285	0.532348	0.511	0.155	2.79665e-281	11	CRNDE
5.93935e-235	0.531994	0.532	0.193	1.26597e-230	11	CKS2
7.05751e-231	0.53186	0.674	0.278	1.50431e-226	11	GTF3C5
1.03234e-228	0.530712	0.683	0.281	2.20044e-224	11	LCK
5.04339e-244	0.528876	0.522	0.182	1.075e-239	11	STAM
2.7113e-225	0.52613	0.535	0.196	5.77915e-221	11	VAT1
2.50092e-169	0.518393	0.808	0.516	5.33071e-165	11	CALR
3.23925e-254	0.517344	0.798	0.356	6.90446e-250	11	CENPF
2.58589e-170	0.511896	0.733	0.416	5.51183e-166	11	H2AFZ
5.52166e-189	0.510798	0.812	0.463	1.17694e-184	11	NUCB2
1.52643e-239	0.507741	0.63	0.241	3.2536e-235	11	AC002454.1
5.96959e-174	0.506469	0.833	0.578	1.27242e-169	11	ANP32B
1.62858e-175	0.505195	0.67	0.343	3.47132e-171	11	ELOVL5
7.04373e-237	0.500441	0.548	0.195	1.50137e-232	11	TPX2
1.50822e-215	0.493922	0.409	0.128	3.21476e-211	11	HIST1H1B
1.52753e-175	0.49295	0.714	0.371	3.25594e-171	11	IL2RG
8.23201e-217	0.491886	0.68	0.287	1.75465e-212	11	TOP2A
3.79457e-170	0.490944	0.841	0.548	8.08813e-166	11	SEPTIN6
8.54824e-197	0.483965	0.661	0.289	1.82206e-192	11	PGGHG
8.79053e-213	0.482101	0.481	0.169	1.8737e-208	11	TOX
8.41146e-209	0.481589	0.648	0.261	1.7929e-204	11	CD3G
6.82076e-208	0.481277	0.531	0.202	1.45385e-203	11	LDLR
1.68824e-173	0.48125	0.732	0.397	3.59849e-169	11	HNRNPAB
1.84867e-226	0.480369	0.578	0.216	3.94045e-222	11	PRC1
1.2502e-268	0.478013	0.409	0.109	2.66479e-264	11	IGFBP5
1.00363e-190	0.476391	0.672	0.293	2.13924e-186	11	CD3E
3.17516e-157	0.474392	0.835	0.576	6.76785e-153	11	CD99
3.77929e-260	0.473661	0.469	0.14	8.05556e-256	11	TSPAN7
6.60695e-235	0.472618	0.521	0.175	1.40827e-230	11	MAL
1.43392e-221	0.471734	0.472	0.163	3.0564e-217	11	CKS1B
7.39372e-194	0.460228	0.574	0.235	1.57597e-189	11	PCLAF
3.60612e-207	0.459844	0.611	0.249	7.68645e-203	11	MYEF2
5.90809e-180	0.459801	0.569	0.245	1.25931e-175	11	MARCKSL1
3.95098e-218	0.459682	0.473	0.161	8.42152e-214	11	GPR174
1.50792e-164	0.456634	0.617	0.287	3.21414e-160	11	HIST1H1D
5.72999e-251	0.450721	0.986	0.926	1.22135e-246	11	HMGB1
4.0674e-218	0.450357	0.401	0.121	8.66965e-214	11	CAMK4
4.59917e-143	0.446439	0.761	0.467	9.80314e-139	11	RAD21
1.39162e-209	0.444619	0.466	0.158	2.96624e-205	11	BIRC5
3.03859e-154	0.44444	0.483	0.209	6.47675e-150	11	CBX1
2.60963e-139	0.443722	0.69	0.389	5.56243e-135	11	DUT
6.9928e-135	0.439653	0.685	0.389	1.49052e-130	11	EZR
9.6292e-149	0.438697	0.877	0.67	2.05246e-144	11	HMGN2
4.31307e-134	0.436724	0.714	0.426	9.19332e-130	11	KHDRBS1
1.09526e-166	0.435874	0.7	0.36	2.33454e-162	11	SELENOW
6.37186e-223	0.435556	0.466	0.151	1.35816e-218	11	UBE2C
1.13894e-182	0.434142	0.586	0.239	2.42765e-178	11	TRAC
3.89504e-158	0.433932	0.91	0.758	8.30229e-154	11	TRA2B
3.31089e-174	0.433433	0.652	0.301	7.05716e-170	11	ATAD2
1.88375e-141	0.432193	0.724	0.417	4.01521e-137	11	GNAQ
1.2988e-162	0.431812	0.726	0.384	2.76839e-158	11	DNMT1
4.97612e-183	0.431644	0.484	0.182	1.06066e-178	11	IKZF2
3.9278e-181	0.429006	0.582	0.248	8.3721e-177	11	BTG3
2.63317e-190	0.424343	0.481	0.178	5.61261e-186	11	MFHAS1
4.80073e-217	0.423104	0.545	0.195	1.02328e-212	11	GTSE1
6.67188e-172	0.423004	0.817	0.456	1.42211e-167	11	SMC4
7.85713e-221	0.422877	0.35	0.096	1.67475e-216	11	NDST3
6.23084e-129	0.422763	0.736	0.457	1.3281e-124	11	PA2G4
3.58022e-179	0.419112	0.48	0.184	7.63123e-175	11	CENPU
1.60476e-169	0.418695	0.518	0.213	3.42056e-165	11	KIF20B
1.66395e-176	0.417303	0.531	0.217	3.54671e-172	11	PCNA
1.90545e-165	0.414855	0.78	0.45	4.06147e-161	11	JUN
1.7265e-126	0.409873	0.745	0.465	3.68003e-122	11	DNAJB6
8.19067e-137	0.409527	0.719	0.412	1.74584e-132	11	TUBA1A
5.99103e-139	0.409248	0.728	0.416	1.27699e-134	11	DSTN
4.11827e-136	0.409164	0.799	0.49	8.77808e-132	11	ILF3
1.62956e-178	0.408844	0.437	0.157	3.47341e-174	11	HACD1
4.72985e-124	0.408709	0.741	0.46	1.00817e-119	11	HSPA5
2.59117e-169	0.406793	0.919	0.792	5.52307e-165	11	HSP90AA1
2.89605e-155	0.406257	0.523	0.227	6.17292e-151	11	GNA15
4.1822e-173	0.404702	0.535	0.215	8.91435e-169	11	LAT
5.18505e-115	0.404336	0.82	0.606	1.10519e-110	11	SET
6.05461e-186	0.403976	0.524	0.202	1.29054e-181	11	CLSPN
2.75959e-125	0.403966	0.841	0.63	5.88207e-121	11	YBX1
6.4429e-123	0.403498	0.722	0.447	1.3733e-118	11	NONO
6.56273e-117	0.403116	0.746	0.472	1.39885e-112	11	YWHAE
2.34099e-131	0.403083	0.687	0.389	4.98982e-127	11	CCND3
3.59259e-137	0.402667	0.797	0.495	7.65761e-133	11	RUNX1
2.72735e-133	0.397742	0.793	0.483	5.81334e-129	11	NASP
4.91618e-162	0.396613	0.577	0.263	1.04788e-157	11	LSM4
9.00382e-187	0.39549	0.402	0.134	1.91916e-182	11	ARHGAP32
8.76842e-150	0.393636	0.683	0.346	1.86899e-145	11	ATP2A3
9.79471e-158	0.392134	0.565	0.252	2.08774e-153	11	CD82
1.64352e-154	0.391487	0.464	0.19	3.50315e-150	11	DNAJC9
1.0811e-136	0.390295	0.632	0.33	2.30437e-132	11	CTCF
7.34806e-141	0.390253	0.732	0.365	1.56624e-136	11	IL32
9.35356e-174	0.389865	0.49	0.193	1.99371e-169	11	ZNRF1
1.58927e-171	0.387709	0.468	0.178	3.38752e-167	11	CHAF1A
9.14481e-129	0.387629	0.518	0.249	1.94922e-124	11	MSL2
9.73399e-126	0.386702	0.794	0.505	2.0748e-121	11	STT3B
2.71321e-122	0.383818	0.665	0.375	5.78322e-118	11	GLUL
1.08089e-113	0.381455	0.654	0.371	2.30391e-109	11	RNF130
7.62461e-157	0.380942	0.573	0.256	1.62519e-152	11	CARHSP1
8.53511e-135	0.3799	0.626	0.325	1.81926e-130	11	TRIM28
6.28875e-158	0.379728	0.571	0.247	1.34045e-153	11	C21orf58
9.93083e-210	0.379654	0.335	0.092	2.11676e-205	11	TMSB15A
4.59535e-150	0.3796	0.493	0.211	9.79498e-146	11	SMC2
3.61269e-200	0.378964	0.365	0.109	7.70045e-196	11	AC000065.1
1.25089e-150	0.3772	0.574	0.267	2.66628e-146	11	IDH2
4.98404e-130	0.377119	0.728	0.422	1.06235e-125	11	SMARCC1
5.20039e-156	0.376891	0.683	0.33	1.10846e-151	11	NSD2
1.1576e-143	0.375568	0.536	0.239	2.46742e-139	11	GIHCG
9.25285e-152	0.375209	0.517	0.225	1.97225e-147	11	FADS1
1.05455e-167	0.375028	0.452	0.17	2.24777e-163	11	EPHB6
2.16962e-139	0.37341	0.467	0.199	4.62454e-135	11	DHFR
1.08708e-123	0.373149	0.741	0.446	2.31711e-119	11	TMPO
7.8035e-160	0.372669	0.382	0.135	1.66332e-155	11	KIF11
1.5054e-122	0.371712	0.577	0.299	3.20877e-118	11	HDGF
7.15621e-136	0.367015	0.525	0.237	1.52535e-131	11	RHOH
2.75282e-114	0.366956	0.516	0.256	5.86763e-110	11	RNF168
5.07717e-104	0.366953	0.677	0.418	1.0822e-99	11	SF3B2
2.01681e-143	0.366475	0.527	0.236	4.29883e-139	11	UBE2S
1.95014e-135	0.364847	0.454	0.195	4.15672e-131	11	B3GNT2
3.08794e-152	0.363673	0.537	0.235	6.58194e-148	11	KIF22
7.5227e-149	0.363036	0.302	0.096	1.60346e-144	11	KIF15
4.36682e-123	0.361761	0.454	0.205	9.30788e-119	11	LMNB1
2.18749e-149	0.361184	0.501	0.212	4.66263e-145	11	MCM4
1.46602e-133	0.361113	0.519	0.239	3.12482e-129	11	DDX39A
4.28869e-158	0.359117	0.432	0.161	9.14135e-154	11	AURKB
1.7629e-111	0.356124	0.543	0.282	3.75761e-107	11	SMC3
2.17543e-140	0.355527	0.66	0.329	4.63694e-136	11	MCM7
4.16897e-113	0.35298	0.893	0.791	8.88616e-109	11	H3F3A
2.73751e-165	0.352372	0.326	0.102	5.83501e-161	11	HJURP
9.87491e-101	0.35194	0.553	0.302	2.10484e-96	11	HDAC2
3.47834e-143	0.350599	0.372	0.138	7.41407e-139	11	PTTG1
4.40061e-94	0.350464	0.829	0.637	9.3799e-90	11	CALM2
9.85123e-123	0.350291	0.536	0.261	2.09979e-118	11	DDAH2
4.28322e-164	0.348366	0.305	0.093	9.12968e-160	11	MLLT11
6.57982e-130	0.347345	0.472	0.208	1.40249e-125	11	BEX3
2.98263e-139	0.346931	0.473	0.2	6.35747e-135	11	RFWD3
2.71768e-117	0.346626	0.481	0.227	5.79274e-113	11	SNHG15
6.07525e-176	0.346399	0.385	0.125	1.29494e-171	11	MYO7B
5.5163e-129	0.344156	0.395	0.161	1.1758e-124	11	KPNA2
1.82089e-149	0.344112	0.318	0.106	3.88122e-145	11	HIRIP3
5.37213e-176	0.34348	0.309	0.089	1.14507e-171	11	SIX6
1.1444e-105	0.34342	0.825	0.583	2.4393e-101	11	HNRNPM
3.49761e-94	0.342467	0.721	0.473	7.45515e-90	11	WNK1
4.35187e-97	0.341325	0.556	0.308	9.27601e-93	11	SMC1A
6.51715e-111	0.341211	0.553	0.291	1.38913e-106	11	HNRNPUL2
2.00536e-117	0.341103	0.638	0.351	4.27443e-113	11	MAZ
1.03548e-119	0.341037	0.487	0.226	2.20712e-115	11	TACC3
8.95344e-102	0.340741	0.756	0.487	1.90843e-97	11	CHD4
1.57571e-101	0.340719	0.82	0.579	3.35862e-97	11	HMGN1
9.00623e-112	0.33927	0.482	0.232	1.91968e-107	11	MAPK6
1.72058e-119	0.337429	0.589	0.296	3.66742e-115	11	TTF1
1.82733e-117	0.336936	0.633	0.334	3.89495e-113	11	SERINC5
1.38677e-167	0.33569	0.375	0.126	2.95591e-163	11	CENPL
1.18799e-117	0.335022	0.712	0.389	2.53221e-113	11	ETS1
4.22381e-130	0.333206	0.375	0.146	9.00305e-126	11	PRR11
1.79744e-92	0.333152	0.861	0.722	3.83125e-88	11	GAPDH
2.29565e-91	0.332979	0.79	0.525	4.89317e-87	11	TTC3
3.67902e-111	0.331914	0.479	0.232	7.84183e-107	11	ALYREF
3.86314e-98	0.331774	0.603	0.345	8.23428e-94	11	ARL6IP1
3.51192e-122	0.330871	0.378	0.154	7.48567e-118	11	HMGCS1
1.95824e-96	0.330578	0.805	0.553	4.174e-92	11	RSRC2
9.06937e-160	0.329744	0.35	0.116	1.93314e-155	11	CIT
1.8206e-109	0.329433	0.385	0.168	3.8806e-105	11	MCM3
9.61529e-164	0.328376	0.297	0.089	2.0495e-159	11	NCAPH
7.61712e-91	0.328256	0.732	0.482	1.62359e-86	11	HNRNPH3
1.42268e-135	0.326857	0.656	0.323	3.03245e-131	11	HELLS
2.37709e-139	0.326625	0.285	0.092	5.06677e-135	11	HIST1H3D
5.4631e-130	0.325552	0.42	0.172	1.16446e-125	11	MAD2L2
6.28699e-102	0.325528	0.59	0.324	1.34007e-97	11	CAPG
4.03628e-159	0.324318	0.278	0.08	8.60334e-155	11	CREB3L3
7.46084e-154	0.324097	0.379	0.132	1.59028e-149	11	FOXM1
7.66793e-175	0.323954	0.268	0.071	1.63442e-170	11	PCDH10
2.86722e-100	0.323914	0.506	0.259	6.11147e-96	11	VPS37B
3.69673e-150	0.323554	0.337	0.112	7.87959e-146	11	GRAP2
3.53198e-108	0.323065	0.733	0.444	7.52842e-104	11	C12orf57
5.05547e-100	0.32223	0.609	0.342	1.07757e-95	11	MYO1G
4.29676e-95	0.322168	0.796	0.557	9.15855e-91	11	HP1BP3
9.82919e-91	0.322078	0.786	0.554	2.09509e-86	11	SRSF2
2.84728e-96	0.322022	0.698	0.432	6.06897e-92	11	LBR
1.578e-95	0.321917	0.677	0.401	3.3635e-91	11	NFATC2IP
2.21539e-98	0.321881	0.536	0.283	4.7221e-94	11	NUP50
1.69662e-105	0.321	0.557	0.29	3.61635e-101	11	SNHG1
1.41001e-105	0.320879	0.529	0.266	3.00543e-101	11	PPM1A
1.47908e-134	0.319213	0.508	0.223	3.15265e-130	11	C12orf75
4.35534e-108	0.317884	0.527	0.264	9.28342e-104	11	FDPS
3.96416e-109	0.317259	0.47	0.226	8.44961e-105	11	SSRP1
4.37093e-118	0.317101	0.402	0.167	9.31664e-114	11	ZBTB16
4.03316e-140	0.316744	0.334	0.115	8.59668e-136	11	DBN1
1.81592e-122	0.316397	0.542	0.259	3.87064e-118	11	CDK2AP2
1.1088e-81	0.315808	0.876	0.688	2.36342e-77	11	NCL
4.17857e-106	0.315247	0.522	0.272	8.90662e-102	11	SUMO3
1.81867e-90	0.314925	0.732	0.485	3.8765e-86	11	HNRNPR
5.65613e-122	0.314584	0.562	0.275	1.2056e-117	11	SIVA1
7.87997e-88	0.313909	0.785	0.556	1.67961e-83	11	UBB
4.30628e-113	0.313674	0.689	0.385	9.17884e-109	11	SMARCA4
1.06922e-94	0.312702	0.704	0.437	2.27905e-90	11	JARID2
3.37243e-117	0.311764	0.508	0.242	7.18833e-113	11	ZNF433-AS1
1.41523e-120	0.311437	0.508	0.238	3.01656e-116	11	CBFA2T3
6.10502e-115	0.310326	0.3	0.111	1.30128e-110	11	ZNF521
2.28447e-107	0.310079	0.511	0.252	4.86934e-103	11	PCNT
5.69284e-87	0.309421	0.69	0.434	1.21343e-82	11	ST13
2.82228e-109	0.308599	0.379	0.162	6.01569e-105	11	NCAPD2
7.85225e-95	0.308463	0.542	0.294	1.67371e-90	11	SERTAD2
2.4488e-123	0.308065	0.434	0.186	5.21962e-119	11	TFPI
5.10881e-104	0.307219	0.563	0.298	1.08894e-99	11	PRRC2A
2.53431e-138	0.306982	0.366	0.135	5.40189e-134	11	MAP1A
3.38313e-102	0.30687	0.508	0.257	7.21115e-98	11	HMGXB4
8.52277e-101	0.306547	0.517	0.262	1.81663e-96	11	PTPN7
4.5463e-90	0.306364	0.883	0.746	9.69043e-86	11	HNRNPA1
5.96646e-146	0.305121	0.464	0.184	1.27175e-141	11	RRM2
1.02081e-91	0.305057	0.788	0.545	2.17585e-87	11	RBBP4
1.47708e-112	0.305048	0.337	0.134	3.1484e-108	11	NET1
6.94775e-128	0.305045	0.423	0.171	1.48091e-123	11	PXDN
1.31723e-111	0.30504	0.599	0.31	2.80769e-107	11	EZH2
4.39926e-117	0.304942	0.43	0.181	9.37702e-113	11	ZAP70
3.73305e-138	0.304774	0.267	0.083	7.957e-134	11	MYH10
3.46919e-152	0.304681	0.292	0.09	7.39458e-148	11	CKAP2L
1.21916e-97	0.30392	0.513	0.269	2.59865e-93	11	RANBP1
1.09436e-101	0.303544	0.461	0.226	2.33262e-97	11	HCFC1
3.51977e-112	0.30343	0.474	0.221	7.5024e-108	11	MCM5
4.84458e-131	0.303384	0.347	0.128	1.03262e-126	11	FBXO5
1.73144e-82	0.302228	0.593	0.36	3.69056e-78	11	HNRNPA0
2.84458e-126	0.301656	0.329	0.12	6.06322e-122	11	ARHGAP11A
2.70109e-126	0.3008	0.395	0.156	5.75737e-122	11	CENPE
6.65787e-95	0.300626	0.398	0.186	1.41913e-90	11	SAMD1
4.59098e-127	0.300087	0.285	0.096	9.78568e-123	11	HHIP-AS1
6.81686e-93	0.299803	0.388	0.176	1.45301e-88	11	LIG1
1.99325e-79	0.299747	0.486	0.27	4.24861e-75	11	ILF2
2.21393e-102	0.299542	0.9	0.718	4.71899e-98	11	FUS
1.09806e-112	0.29898	0.318	0.123	2.34051e-108	11	HIST1H4E
2.07887e-93	0.298892	0.722	0.453	4.43111e-89	11	CD47
5.80426e-136	0.298841	0.258	0.078	1.23718e-131	11	CEP55
3.34266e-84	0.298527	0.446	0.235	7.12488e-80	11	NUDC
6.6332e-121	0.29833	0.294	0.103	1.41387e-116	11	KIFC1
2.32251e-129	0.297497	0.286	0.095	4.95044e-125	11	GATA3
5.45788e-141	0.297283	0.406	0.156	1.16335e-136	11	CDT1
7.71673e-98	0.297276	0.322	0.134	1.64482e-93	11	HEXIM1
7.23168e-121	0.297033	0.423	0.177	1.54143e-116	11	ORC6
7.2052e-87	0.296965	0.773	0.522	1.53579e-82	11	GSTP1
7.78923e-112	0.296838	0.297	0.111	1.66028e-107	11	SQLE
3.23846e-144	0.296724	0.286	0.089	6.90279e-140	11	ENO2
2.88448e-69	0.296248	0.796	0.598	6.14827e-65	11	SRP14
5.33821e-136	0.296153	0.246	0.073	1.13784e-131	11	SLIT1
6.43876e-100	0.296152	0.304	0.12	1.37242e-95	11	NCAPG2
5.85155e-74	0.295595	0.785	0.579	1.24726e-69	11	PTP4A2
6.66748e-99	0.295379	0.467	0.233	1.42117e-94	11	SNRPA
1.64684e-110	0.294973	0.299	0.113	3.51024e-106	11	CEP70
6.6229e-120	0.294438	0.339	0.13	1.41167e-115	11	H2AFX
5.18674e-111	0.292603	0.316	0.122	1.10555e-106	11	CCDC34
3.37254e-92	0.292562	0.796	0.546	7.18857e-88	11	MIF
2.75641e-81	0.291547	0.868	0.704	5.87529e-77	11	GNAS
3.84491e-80	0.291401	0.568	0.337	8.19543e-76	11	C9orf78
1.15006e-114	0.291205	0.458	0.202	2.45135e-110	11	SMIM24
8.36366e-87	0.291061	0.46	0.239	1.78272e-82	11	AZIN1
1.3679e-97	0.290824	0.452	0.219	2.91567e-93	11	BSDC1
4.25617e-134	0.290457	0.322	0.111	9.07202e-130	11	BEX1
7.91423e-120	0.290405	0.298	0.104	1.68692e-115	11	WDR62
4.0251e-97	0.289691	0.472	0.228	8.57949e-93	11	UHRF1
5.38277e-115	0.289016	0.336	0.132	1.14734e-110	11	GMNN
7.01594e-141	0.28884	0.293	0.095	1.49545e-136	11	LRP12
7.81058e-113	0.288369	0.349	0.14	1.66482e-108	11	GALNT6
1.35065e-162	0.287648	0.262	0.071	2.87891e-158	11	CXADR
3.02272e-90	0.287123	0.49	0.25	6.44294e-86	11	CDK5RAP2
1.82969e-77	0.286463	0.502	0.285	3.89998e-73	11	PPM1G
1.38758e-79	0.286316	0.579	0.342	2.95762e-75	11	SNRPE
9.24144e-162	0.285714	0.201	0.046	1.96981e-157	11	PEX5L
7.32521e-133	0.285487	0.37	0.137	1.56137e-128	11	MYBL2
6.74222e-139	0.284255	0.266	0.08	1.4371e-134	11	KRT1
3.15221e-101	0.283643	0.546	0.282	6.71893e-97	11	ARMH1
2.01939e-96	0.28363	0.508	0.26	4.30434e-92	11	SPTAN1
5.28891e-78	0.283615	0.823	0.608	1.12733e-73	11	ITGA4
1.25237e-85	0.283465	0.386	0.189	2.66942e-81	11	TXNRD1
6.03795e-145	0.283459	0.26	0.076	1.28699e-140	11	NKX3-1
3.25085e-85	0.283218	0.479	0.256	6.9292e-81	11	ANAPC11
3.00183e-96	0.283093	0.359	0.158	6.3984e-92	11	SREBF2
2.54152e-95	0.282746	0.411	0.194	5.41725e-91	11	FAM117A
3.01303e-70	0.282429	0.84	0.68	6.42228e-66	11	PPIA
6.25186e-84	0.280979	0.887	0.745	1.33258e-79	11	JUND
2.20643e-85	0.280958	0.671	0.411	4.70301e-81	11	RNPS1
1.68834e-83	0.280854	0.572	0.332	3.59869e-79	11	CYCS
1.75297e-103	0.280515	0.793	0.467	3.73647e-99	11	MZB1
6.99392e-80	0.279322	0.502	0.276	1.49075e-75	11	CTBP1
1.8852e-78	0.278005	0.555	0.321	4.0183e-74	11	ATXN2L
9.23379e-122	0.27769	0.261	0.085	1.96818e-117	11	CDCA8
9.55978e-81	0.276742	0.531	0.302	2.03767e-76	11	MRPL57
9.09275e-99	0.27653	0.598	0.322	1.93812e-94	11	CLEC11A
8.39501e-81	0.27648	0.409	0.209	1.7894e-76	11	HDAC1
1.15579e-116	0.276129	0.47	0.204	2.46357e-112	11	LEF1
6.11806e-94	0.275146	0.381	0.173	1.30406e-89	11	HYOU1
1.3564e-123	0.275006	0.21	0.06	2.89117e-119	11	HMMR
1.57694e-119	0.274867	0.267	0.089	3.36125e-115	11	FGFR1
1.67336e-135	0.274753	0.244	0.071	3.56677e-131	11	RORB
4.90197e-105	0.274676	0.39	0.17	1.04486e-100	11	PAFAH1B3
3.54547e-76	0.274209	0.581	0.354	7.55717e-72	11	NDUFS6
1.05635e-74	0.274208	0.463	0.254	2.25162e-70	11	PPP6R1
1.35849e-65	0.274149	0.726	0.503	2.89562e-61	11	SUMO2
3.70797e-105	0.274105	0.487	0.232	7.90353e-101	11	SCAI
4.94886e-70	0.274069	0.464	0.258	1.05485e-65	11	USP1
1.8953e-70	0.273512	0.838	0.646	4.03984e-66	11	UBC
1.82085e-101	0.273456	0.72	0.418	3.88114e-97	11	AC245060.5
6.54125e-106	0.27316	0.486	0.231	1.39427e-101	11	ZNF445
1.14018e-93	0.272969	0.414	0.199	2.4303e-89	11	TRIM24
2.5028e-114	0.272838	0.401	0.168	5.33472e-110	11	SPRY1
2.28603e-96	0.272216	0.271	0.105	4.87268e-92	11	HMGB3
4.19393e-86	0.271725	0.415	0.203	8.93936e-82	11	IP6K2
1.27182e-70	0.271423	0.643	0.414	2.71088e-66	11	COX8A
9.88391e-79	0.270999	0.665	0.423	2.10676e-74	11	RTF1
8.57598e-189	0.269355	0.56	0.217	1.82797e-184	11	ASPM
3.77407e-124	0.268505	0.286	0.097	8.04443e-120	11	CENPV
2.98581e-146	0.268436	0.452	0.177	6.36426e-142	11	KNL1
3.38666e-68	0.268231	0.539	0.325	7.21866e-64	11	SNRPD1
2.19301e-74	0.267832	0.817	0.615	4.6744e-70	11	HNRNPD
2.74407e-128	0.267641	0.248	0.076	5.84898e-124	11	KIFC3
1.33122e-118	0.267152	0.228	0.071	2.8375e-114	11	UBE2T
2.90448e-77	0.267053	0.524	0.295	6.1909e-73	11	CCT2
2.9554e-78	0.266986	0.832	0.616	6.29944e-74	11	HSP90B1
6.74262e-80	0.266822	0.408	0.207	1.43719e-75	11	FDFT1
7.58561e-75	0.266809	0.864	0.669	1.61687e-70	11	HSP90AB1
6.01204e-96	0.266586	0.349	0.152	1.28147e-91	11	MANF
3.25028e-58	0.266586	0.707	0.502	6.92796e-54	11	COX6C
1.58117e-73	0.266525	0.551	0.324	3.37026e-69	11	ABCF1
5.37843e-105	0.266355	0.365	0.149	1.14641e-100	11	CD6
2.74925e-94	0.266235	0.469	0.234	5.86002e-90	11	STAT5A
2.73442e-118	0.266149	0.213	0.063	5.82841e-114	11	HIST1H3G
1.3728e-98	0.265895	0.372	0.161	2.92611e-94	11	AC002558.3
4.37496e-78	0.265859	0.294	0.13	9.32522e-74	11	RRM1
2.84886e-97	0.265738	0.227	0.078	6.07235e-93	11	INCENP
1.27698e-78	0.265374	0.438	0.228	2.72188e-74	11	STAT5B
1.05892e-66	0.265119	0.716	0.491	2.25709e-62	11	MSN
3.2616e-97	0.264755	0.314	0.126	6.95209e-93	11	WDR34
5.76729e-65	0.264517	0.827	0.665	1.2293e-60	11	MYL6
2.81335e-70	0.263859	0.42	0.225	5.99665e-66	11	HIST1H1E
1.46777e-129	0.26372	0.227	0.066	3.12854e-125	11	HIST1H2BH
4.38873e-66	0.262933	0.571	0.355	9.35457e-62	11	TXN
2.02518e-119	0.262488	0.287	0.099	4.31668e-115	11	IGFBP2
4.27978e-75	0.261633	0.528	0.303	9.12235e-71	11	RALY
4.54118e-72	0.261546	0.601	0.374	9.67952e-68	11	SNRPB
2.63027e-73	0.261273	0.442	0.243	5.60642e-69	11	YWHAG
1.25956e-69	0.261167	0.528	0.313	2.68475e-65	11	RPN2
5.06348e-65	0.261088	0.644	0.408	1.07928e-60	11	LDHB
3.69139e-140	0.261012	0.25	0.074	7.86819e-136	11	SKA3
2.5821e-67	0.260785	0.759	0.543	5.50374e-63	11	TRA2A
9.99679e-128	0.260348	0.27	0.087	2.13081e-123	11	CDCA5
2.30843e-67	0.260265	0.7	0.465	4.92041e-63	11	CLIC1
7.60433e-87	0.259904	0.619	0.352	1.62086e-82	11	DLG1
5.57527e-60	0.259678	0.798	0.609	1.18837e-55	11	SERBP1
1.27822e-92	0.259575	0.337	0.144	2.72453e-88	11	IRGQ
1.0048e-105	0.259411	0.265	0.095	2.14173e-101	11	DTL
2.5708e-96	0.259035	0.261	0.098	5.47966e-92	11	AC090152.1
5.43826e-62	0.258541	0.492	0.296	1.15917e-57	11	CSNK2B
2.67629e-81	0.257565	0.67	0.415	5.70452e-77	11	BRD7
1.65762e-76	0.257293	0.479	0.266	3.53321e-72	11	PSMC3
9.1447e-72	0.25712	0.69	0.463	1.94919e-67	11	H2AFV
9.63677e-79	0.25699	0.251	0.1	2.05408e-74	11	BUB1B
8.20575e-66	0.256786	0.679	0.457	1.74906e-61	11	SLTM
4.2939e-60	0.256294	0.767	0.563	9.15246e-56	11	RHOA
2.33811e-73	0.256024	0.592	0.347	4.98369e-69	11	NOP56
2.85601e-88	0.255918	0.52	0.275	6.08759e-84	11	E2F3
5.90585e-65	0.255505	0.636	0.416	1.25883e-60	11	ANP32A
2.8841e-70	0.255502	0.668	0.434	6.14746e-66	11	PPIB
4.82015e-89	0.255373	0.398	0.183	1.02742e-84	11	BRCA1
7.26568e-79	0.255161	0.388	0.192	1.54868e-74	11	ARMCX3
3.67875e-63	0.25512	0.438	0.249	7.84125e-59	11	CTNNBL1
9.68761e-67	0.253612	0.661	0.436	2.06491e-62	11	RBM8A
3.84572e-69	0.253522	0.793	0.57	8.19715e-65	11	EIF3A
1.29121e-111	0.253399	0.317	0.12	2.75221e-107	11	MFGE8
1.88996e-77	0.253213	0.402	0.207	4.02845e-73	11	GLO1
5.2354e-90	0.253142	0.247	0.093	1.11593e-85	11	TIMELESS
6.97894e-60	0.2529	0.636	0.432	1.48756e-55	11	COX6A1
4.86519e-112	0.252616	0.24	0.078	1.03701e-107	11	ACVR2B
7.27025e-67	0.252608	0.65	0.425	1.54965e-62	11	UBE2I
2.10466e-61	0.252582	0.695	0.472	4.48607e-57	11	PSMA7
2.40725e-68	0.25249	0.506	0.292	5.13105e-64	11	LRRC58
2.05592e-110	0.2521	0.241	0.079	4.3822e-106	11	TSHR
3.82384e-79	0.251803	0.473	0.256	8.15051e-75	11	SNRPC
4.77373e-71	0.251567	0.528	0.307	1.01752e-66	11	USP22
1.09912e-74	0.251303	0.29	0.131	2.34277e-70	11	YEATS4
1.26401e-82	0.251228	0.465	0.245	2.69423e-78	11	KDM1A
2.46247e-76	0.250879	0.477	0.259	5.24876e-72	11	PGD
2.76009e-64	0.2504	0.526	0.315	5.88313e-60	11	CKLF
1.00342e-84	0.250374	0.435	0.219	2.1388e-80	11	DYNLL2
1.35076e-54	0.250334	0.592	0.398	2.87915e-50	11	SEC61G
7.20804e-120	0.250292	0.245	0.078	1.53639e-115	11	DLGAP5
9.46703e-72	0.250024	0.402	0.207	2.0179e-67	11	RBM14

## Sheet: 12 - Mono
p_val	avg_logFC	pct.1	pct.2	p_val_adj	cluster	gene
0	2.36565	0.987	0.285	0	12	CTSS
0	1.98809	0.959	0.12	0	12	FGL2
0	1.92982	0.98	0.266	0	12	LYZ
0	1.87911	0.961	0.135	0	12	IFI30
0	1.87639	0.931	0.088	0	12	SERPINA1
0	1.83045	0.969	0.161	0	12	TYROBP
0	1.81242	0.947	0.162	0	12	VCAN
0	1.77647	0.987	0.356	0	12	SRGN
0	1.76415	0.978	0.176	0	12	FCN1
0	1.76358	0.988	0.386	0	12	PSAP
0	1.71458	0.972	0.213	0	12	S100A9
0	1.69558	0.992	0.515	0	12	SAT1
0	1.67773	0.862	0.153	0	12	AC020656.1
0	1.66228	0.98	0.36	0	12	HLA-DRA
0	1.65757	0.916	0.129	0	12	MNDA
0	1.62952	0.935	0.197	0	12	NAMPT
0	1.62295	0.987	0.626	0	12	FTL
0	1.60856	0.936	0.187	0	12	S100A11
0	1.59336	0.944	0.151	0	12	CYBB
0	1.5774	0.951	0.19	0	12	CST3
0	1.57305	0.924	0.133	0	12	MPEG1
0	1.56849	0.905	0.136	0	12	FCER1G
0	1.5418	0.955	0.319	0	12	COTL1
0	1.54139	0.905	0.14	0	12	TNFRSF1B
0	1.53189	0.812	0.083	0	12	CD14
0	1.53155	0.87	0.143	0	12	CEBPB
0	1.50728	0.942	0.2	0	12	S100A8
0	1.50135	0.878	0.089	0	12	CLEC7A
0	1.49149	0.951	0.238	0	12	S100A6
0	1.48659	0.755	0.054	0	12	C5AR1
0	1.4531	0.951	0.277	0	12	S100A4
0	1.39704	0.998	0.755	0	12	FTH1
0	1.3909	0.67	0.096	0	12	DUSP6
0	1.3729	0.794	0.082	0	12	CPVL
0	1.3679	0.929	0.28	0	12	DUSP1
0	1.36271	0.74	0.049	0	12	CD300E
0	1.35368	0.946	0.32	0	12	LST1
0	1.35102	0.869	0.331	0	12	FOS
0	1.34242	0.863	0.244	0	12	HLA-DPA1
0	1.34173	0.766	0.156	0	12	RGS2
0	1.32869	0.998	0.884	0	12	NEAT1
0	1.32747	0.921	0.284	0	12	HLA-DRB1
0	1.32611	0.826	0.095	0	12	NCF2
0	1.32241	0.567	0.053	0	12	MAFB
0	1.31597	0.906	0.213	0	12	ASAH1
0	1.30272	0.907	0.275	0	12	AP1S2
0	1.29484	0.767	0.128	0	12	MARCKS
0	1.29353	0.792	0.104	0	12	CEBPD
0	1.28455	0.716	0.092	0	12	S100A12
0	1.27082	0.802	0.127	0	12	TYMP
0	1.26225	0.814	0.106	0	12	MS4A6A
0	1.25372	0.784	0.088	0	12	LILRB2
0	1.2502	0.913	0.248	0	12	APLP2
0	1.23692	0.866	0.215	0	12	EVI2B
0	1.2281	0.943	0.232	0	12	SAMHD1
0	1.22703	0.906	0.298	0	12	S100A10
0	1.21977	0.747	0.073	0	12	CD68
0	1.21526	0.716	0.077	0	12	LGALS3
0	1.21483	0.792	0.109	0	12	FGR
0	1.20687	0.846	0.165	0	12	GRN
0	1.19943	0.708	0.083	0	12	SLC11A1
0	1.19402	0.771	0.089	0	12	CSTA
0	1.18347	0.736	0.075	0	12	IGSF6
0	1.18075	0.748	0.07	0	12	FPR1
0	1.17863	0.917	0.264	0	12	ZFP36
0	1.17714	0.702	0.049	0	12	FCGR2A
0	1.17506	0.904	0.255	0	12	ITGB2
0	1.16956	0.923	0.31	0	12	AHNAK
0	1.16515	0.989	0.496	0	12	CD74
0	1.16223	0.776	0.126	0	12	SPI1
0	1.15517	0.364	0.048	0	12	THBS1
0	1.15066	0.822	0.148	0	12	ANXA5
0	1.14977	0.753	0.109	0	12	TNFAIP2
0	1.1456	0.91	0.257	0	12	JUNB
0	1.1449	0.814	0.14	0	12	CTSB
0	1.14118	0.939	0.412	0	12	ITM2B
0	1.13492	0.801	0.162	0	12	CD302
0	1.13445	0.754	0.091	0	12	LILRB3
0	1.12085	0.94	0.391	0	12	ARPC1B
0	1.11634	0.783	0.127	0	12	CLEC12A
0	1.11507	0.924	0.352	0	12	CD44
0	1.11163	0.716	0.07	0	12	TGFBI
0	1.10649	0.594	0.051	0	12	MS4A7
0	1.10106	0.734	0.104	0	12	KCTD12
0	1.09074	0.716	0.158	0	12	AHR
0	1.09037	0.745	0.156	0	12	EVI2A
0	1.08751	0.719	0.094	0	12	LRRK2
0	1.08609	0.492	0.031	0	12	APOBEC3A
0	1.08346	0.566	0.062	0	12	SGK1
0	1.08288	0.964	0.555	0	12	VIM
0	1.08118	0.792	0.133	0	12	CTSZ
0	1.07735	0.9	0.289	0	12	CAST
0	1.07681	0.717	0.083	0	12	CFP
0	1.07618	0.845	0.231	0	12	ANXA1
0	1.07581	0.889	0.218	0	12	LGALS1
0	1.06465	0.75	0.155	0	12	NCF1
0	1.05914	0.691	0.083	0	12	CPPED1
0	1.04192	0.654	0.059	0	12	LRP1
0	1.03899	0.792	0.18	0	12	LYN
0	1.03692	0.53	0.097	0	12	IFITM3
0	1.02345	0.687	0.073	0	12	HCK
0	1.02264	0.727	0.128	0	12	DMXL2
0	1.01535	0.728	0.129	0	12	C1orf162
0	1.01388	0.74	0.168	0	12	NPC2
0	1.01085	0.575	0.096	0	12	TIMP1
0	1.00908	0.76	0.184	0	12	BRI3
0	1.00651	0.803	0.255	0	12	HLA-DPB1
0	1.00358	0.953	0.502	0	12	AIF1
0	1.00353	0.73	0.143	0	12	ADA2
0	0.997413	0.986	0.629	0	12	PTPRC
0	0.993749	0.771	0.28	0	12	NFKBIA
0	0.985793	0.722	0.129	0	12	VSIR
0	0.983435	0.733	0.155	0	12	PPT1
0	0.980474	0.748	0.117	0	12	CD36
0	0.979558	0.676	0.133	0	12	MEGF9
0	0.978335	0.783	0.223	0	12	LTA4H
0	0.977546	0.679	0.083	0	12	SULF2
0	0.97513	0.637	0.06	0	12	CD4
0	0.968889	0.65	0.077	0	12	CD93
0	0.965263	0.696	0.098	0	12	JAML
0	0.964705	0.835	0.206	0	12	CSF3R
0	0.963255	0.629	0.065	0	12	STX11
0	0.959996	0.649	0.1	0	12	WARS
0	0.956439	0.966	0.53	0	12	LCP1
0	0.954316	0.664	0.095	0	12	RAB31
0	0.944838	0.76	0.253	0	12	ATP2B1
0	0.942451	0.818	0.238	0	12	SDCBP
0	0.940638	0.812	0.21	0	12	GLIPR1
0	0.932906	0.752	0.181	0	12	POU2F2
0	0.931363	0.805	0.229	0	12	PLEK
0	0.929221	0.921	0.396	0	12	FYB1
0	0.926462	0.558	0.059	0	12	BCL2A1
0	0.921268	0.512	0.145	0	12	RASGEF1B
0	0.920589	0.508	0.054	0	12	CDKN1A
0	0.915024	0.492	0.032	0	12	SMIM25
0	0.914611	0.701	0.128	0	12	TNFSF13B
0	0.909307	0.93	0.474	0	12	GABARAP
0	0.904936	0.529	0.055	0	12	ITGAX
0	0.903196	0.796	0.225	0	12	ANXA2
0	0.902161	0.618	0.085	0	12	AC090559.1
0	0.898835	0.538	0.064	0	12	HBEGF
0	0.894896	0.571	0.045	0	12	LILRA5
0	0.894659	0.779	0.178	0	12	MYO1F
0	0.889554	0.941	0.503	0	12	LAPTM5
0	0.887909	0.896	0.401	0	12	LSP1
0	0.886578	0.739	0.189	0	12	PECAM1
0	0.884619	0.714	0.165	0	12	CD48
0	0.883506	0.812	0.262	0	12	TSPO
0	0.879917	0.64	0.091	0	12	AOAH
0	0.878703	0.552	0.055	0	12	LILRB1
0	0.874604	0.656	0.11	0	12	PLXDC2
0	0.874303	0.904	0.402	0	12	MCL1
0	0.872508	0.647	0.108	0	12	MARCH1
0	0.871668	0.597	0.118	0	12	PLAUR
0	0.868416	0.56	0.05	0	12	PILRA
0	0.864163	0.494	0.04	0	12	CCR1
0	0.854994	0.794	0.218	0	12	LYST
0	0.851271	0.568	0.061	0	12	TLR4
0	0.84902	0.785	0.22	0	12	EFHD2
0	0.847191	0.627	0.093	0	12	CASP1
0	0.84609	0.74	0.283	0	12	ZFP36L1
0	0.845414	0.525	0.046	0	12	TREM1
0	0.842103	0.631	0.124	0	12	HLA-DQB1
0	0.84149	0.543	0.05	0	12	SCIMP
0	0.841247	0.703	0.203	0	12	BACH1
0	0.838837	0.543	0.057	0	12	CFD
0	0.833843	0.539	0.038	0	12	SLC7A7
0	0.831762	0.529	0.09	0	12	CD83
0	0.829697	0.647	0.109	0	12	IFNGR1
0	0.829181	0.482	0.143	0	12	ID2
4.51243e-254	0.826167	0.776	0.383	9.61824e-250	12	CRIP1
0	0.824773	0.545	0.052	0	12	CD86
0	0.821222	0.604	0.084	0	12	RXRA
0	0.818803	0.722	0.219	0	12	CTSD
0	0.814416	0.566	0.093	0	12	ALDH2
0	0.81121	0.997	0.88	0	12	B2M
0	0.810446	0.938	0.475	0	12	IQGAP1
0	0.808612	0.783	0.243	0	12	ARRB2
0	0.805312	0.624	0.106	0	12	CTSH
0	0.804281	0.361	0.056	0	12	IL1B
0	0.801165	0.54	0.07	0	12	KLF4
0	0.7976	0.649	0.103	0	12	THEMIS2
0	0.796448	0.457	0.035	0	12	CSF1R
0	0.795599	0.894	0.385	0	12	CYBA
0	0.795064	0.248	0.022	0	12	G0S2
0	0.78504	0.607	0.141	0	12	SH3BP2
0	0.780333	0.428	0.046	0	12	VNN2
0	0.779384	0.591	0.105	0	12	FCGRT
0	0.778872	0.673	0.166	0	12	ZYX
0	0.778606	0.732	0.198	0	12	CD55
0	0.77296	0.739	0.236	0	12	CMTM6
0	0.767822	0.95	0.539	0	12	OAZ1
0	0.766727	0.532	0.098	0	12	SLC43A2
0	0.765448	0.51	0.067	0	12	PLBD1
0	0.7612	0.57	0.11	0	12	GABARAPL1
0	0.756908	0.688	0.154	0	12	OGFRL1
0	0.756132	0.772	0.229	0	12	QKI
0	0.753263	0.665	0.164	0	12	TPP1
0	0.753137	0.954	0.561	0	12	ACTR2
0	0.752914	0.539	0.073	0	12	EMILIN2
0	0.751966	0.686	0.161	0	12	MAP3K1
0	0.750915	0.601	0.13	0	12	CARD16
0	0.747008	0.475	0.056	0	12	TRIB1
0	0.745179	0.725	0.24	0	12	VMP1
0	0.742048	0.52	0.089	0	12	MX2
0	0.740407	0.485	0.075	0	12	ATP2B1-AS1
0	0.738196	0.554	0.086	0	12	IL10RA
0	0.737891	0.991	0.774	0	12	HLA-B
0	0.737772	0.58	0.195	0	12	KLF10
0	0.73561	0.787	0.306	0	12	CAP1
0	0.735455	0.496	0.064	0	12	SCO2
0	0.734508	0.639	0.144	0	12	PLSCR1
0	0.734102	0.77	0.254	0	12	RNF149
0	0.729934	0.633	0.147	0	12	RNASET2
0	0.729195	0.676	0.199	0	12	SMAP2
0	0.727215	0.449	0.045	0	12	CREB5
0	0.725309	0.711	0.217	0	12	ATP6AP2
0	0.72405	0.892	0.425	0	12	PNRC1
0	0.718432	0.602	0.114	0	12	NOTCH2
0	0.71428	0.603	0.1	0	12	ALOX5
0	0.712915	0.95	0.57	0	12	SH3BGRL3
0	0.711048	0.325	0.035	0	12	CYP1B1
0	0.70029	0.429	0.033	0	12	LRRC25
0	0.697901	0.495	0.063	0	12	ZNF385A
0	0.697368	0.676	0.16	0	12	IRAK3
0	0.696996	0.532	0.077	0	12	CSF2RA
0	0.695615	0.843	0.395	0	12	TKT
0	0.694621	0.522	0.125	0	12	CALHM6
0	0.689481	0.466	0.041	0	12	SLC15A3
0	0.687808	0.565	0.108	0	12	C9orf72
1.0567e-251	0.687508	0.474	0.158	2.25235e-247	12	RHOB
0	0.687311	0.695	0.184	0	12	HLA-DMB
0	0.685436	0.518	0.105	0	12	RGS18
0	0.684679	0.624	0.211	0	12	SLC2A3
0	0.683766	0.699	0.232	0	12	NCOA4
0	0.682459	0.519	0.09	0	12	APOBR
0	0.680519	0.522	0.086	0	12	IFNGR2
0	0.678621	0.409	0.088	0	12	GPR183
0	0.677686	0.889	0.474	0	12	ARPC3
0	0.675315	0.707	0.248	0	12	GPCPD1
0	0.675281	0.482	0.069	0	12	SLC8A1
0	0.674875	0.741	0.279	0	12	DPYSL2
0	0.674284	0.884	0.425	0	12	ARPC5
0	0.669946	0.658	0.18	0	12	FOSL2
0	0.668838	0.477	0.059	0	12	TLR2
0	0.668056	0.832	0.37	0	12	DAZAP2
0	0.667048	0.658	0.216	0	12	IFITM2
0	0.665673	0.578	0.132	0	12	SNX10
0	0.664679	0.584	0.167	0	12	MXD1
0	0.664346	0.995	0.876	0	12	ACTB
0	0.66355	0.462	0.058	0	12	NINJ1
0	0.663468	0.52	0.077	0	12	TBXAS1
0	0.663274	0.462	0.062	0	12	ENTPD1
0	0.663171	0.546	0.106	0	12	GCA
0	0.66307	0.539	0.12	0	12	TMEM154
0	0.661524	0.638	0.179	0	12	LITAF
0	0.659053	0.638	0.181	0	12	STXBP2
0	0.658434	0.531	0.087	0	12	SCPEP1
0	0.657605	0.852	0.335	0	12	PTPRE
0	0.657019	0.394	0.026	0	12	LILRA1
0	0.655989	0.5	0.104	0	12	BCL6
0	0.654957	0.603	0.166	0	12	ADGRE5
0	0.654059	0.403	0.034	0	12	PTAFR
0	0.652901	0.843	0.384	0	12	STK17B
0	0.649244	0.753	0.3	0	12	GDI2
0	0.648931	0.453	0.068	0	12	CKAP4
0	0.648451	0.705	0.235	0	12	CD53
0	0.647471	0.475	0.063	0	12	RBM47
0	0.647293	0.837	0.379	0	12	TXNIP
0	0.646089	0.408	0.038	0	12	SLC24A4
0	0.646019	0.705	0.209	0	12	SKAP2
0	0.64549	0.325	0.046	0	12	PTGS2
7.68102e-271	0.643543	0.422	0.123	1.63721e-266	12	PPIF
0	0.643253	0.48	0.101	0	12	IRS2
0	0.643069	0.593	0.152	0	12	MFSD1
0	0.641215	0.901	0.474	0	12	RNASEK
0	0.641009	0.604	0.172	0	12	VASP
0	0.640658	0.57	0.124	0	12	RHOQ
0	0.63852	0.497	0.084	0	12	TMEM170B
0	0.637469	0.436	0.049	0	12	FGD4
0	0.636436	0.984	0.759	0	12	TMSB10
0	0.635811	0.413	0.039	0	12	KCNE3
1.63691e-242	0.635252	0.846	0.447	3.48907e-238	12	EMP3
0	0.634712	0.791	0.324	0	12	FLNA
0	0.633228	0.506	0.096	0	12	IL6R
0	0.632494	0.448	0.062	0	12	TNFSF13
0	0.63032	0.642	0.231	0	12	SAMSN1
0	0.629453	0.482	0.074	0	12	GNS
0	0.628848	0.629	0.217	0	12	PRELID1
0	0.627234	0.447	0.054	0	12	FAM49A
0	0.626857	0.739	0.254	0	12	DPYD
0	0.62561	0.557	0.134	0	12	PRKAG2
0	0.624178	0.417	0.046	0	12	KYNU
0	0.617051	0.428	0.044	0	12	CLEC4A
0	0.61546	0.41	0.045	0	12	OSCAR
0	0.615199	0.407	0.061	0	12	TNFSF10
0	0.614529	0.482	0.087	0	12	METRNL
0	0.611598	0.641	0.185	0	12	TET2
0	0.611038	0.544	0.125	0	12	TIMP2
0	0.609319	0.581	0.157	0	12	HSD17B11
0	0.60811	0.431	0.053	0	12	RASSF4
0	0.607876	0.458	0.078	0	12	LACTB
0	0.606558	0.41	0.103	0	12	DSE
1.44453e-266	0.606388	0.949	0.59	3.07903e-262	12	ZEB2
0	0.605288	0.439	0.094	0	12	NR4A1
2.59384e-273	0.603527	0.875	0.482	5.52877e-269	12	SLC25A6
0	0.602989	0.398	0.039	0	12	SIRPB1
0	0.6001	0.697	0.222	0	12	FBXL5
0	0.599843	0.617	0.185	0	12	HLA-DMA
0	0.599594	0.332	0.023	0	12	CLEC4E
0	0.597076	0.419	0.048	0	12	C19orf38
1.19366e-274	0.596866	0.94	0.576	2.54429e-270	12	PFDN5
0	0.595901	0.471	0.087	0	12	NAAA
0	0.592878	0.344	0.019	0	12	CXCL16
4.69217e-277	0.592784	0.606	0.23	1.00014e-272	12	CD63
2.2152e-206	0.591341	0.602	0.259	4.72171e-202	12	NFKBIZ
0	0.590997	0.443	0.088	0	12	CDC42EP3
9.19361e-215	0.590597	0.679	0.314	1.95962e-210	12	MIDN
0	0.590261	0.391	0.034	0	12	NFAM1
0	0.589687	0.643	0.223	0	12	ARL6IP5
1.4878e-288	0.58921	0.88	0.46	3.17125e-284	12	YWHAB
0	0.584661	0.293	0.013	0	12	LGALS2
0	0.584601	0.643	0.229	0	12	SEC11A
0	0.584338	0.476	0.091	0	12	AGTRAP
0	0.583501	0.992	0.8	0	12	PABPC1
0	0.583356	0.593	0.163	0	12	RAP1A
0	0.581975	0.602	0.169	0	12	IL17RA
0	0.579789	0.501	0.102	0	12	CAPN2
0	0.57687	0.345	0.029	0	12	P2RY13
4.99544e-243	0.576665	0.742	0.345	1.06478e-238	12	PABPC4
0	0.576551	0.554	0.139	0	12	MGAT1
0	0.576278	0.408	0.06	0	12	NLRP3
0	0.575863	0.339	0.013	0	12	SECTM1
0	0.575723	0.705	0.27	0	12	HCLS1
2.7435e-294	0.574956	0.747	0.316	5.84776e-290	12	SH3BGRL
0	0.574494	0.33	0.031	0	12	CD163
0	0.574396	0.698	0.251	0	12	AC020916.1
0	0.574249	0.544	0.126	0	12	RASSF2
3.89493e-296	0.573246	0.656	0.244	8.30204e-292	12	CSTB
1.09611e-270	0.572012	0.867	0.457	2.33636e-266	12	GNAI2
0	0.571135	0.385	0.045	0	12	SIRPA
0	0.570243	0.466	0.087	0	12	ACSL1
0	0.569757	0.428	0.073	0	12	RNASE6
1.89548e-265	0.569477	0.707	0.296	4.04021e-261	12	SOD2
5.35209e-308	0.569254	0.982	0.762	1.1408e-303	12	EIF1
0	0.568245	0.534	0.138	0	12	MAN2B1
4.22874e-279	0.567779	0.785	0.359	9.01356e-275	12	TLN1
0	0.567657	0.5	0.11	0	12	SLCO3A1
0	0.5669	0.485	0.107	0	12	PRAM1
0	0.563621	0.45	0.1	0	12	C15orf39
3.80185e-234	0.562319	0.807	0.413	8.10365e-230	12	HIF1A
0	0.560785	0.408	0.103	0	12	BASP1
0	0.558624	0.302	0.011	0	12	PID1
0	0.55706	0.475	0.11	0	12	MYD88
0	0.556867	0.384	0.053	0	12	SHTN1
1.06957e-290	0.555313	0.623	0.225	2.27979e-286	12	MYADM
8.85617e-247	0.552241	0.722	0.325	1.88769e-242	12	ZFAND5
0	0.552089	0.694	0.233	0	12	PICALM
6.15252e-278	0.552016	0.955	0.642	1.31141e-273	12	HLA-E
0	0.551308	0.475	0.104	0	12	CHP1
0	0.550883	0.394	0.048	0	12	CD300LF
7.7059e-296	0.550273	0.973	0.698	1.64251e-291	12	HLA-A
0	0.549557	0.432	0.083	0	12	GRINA
0	0.547926	0.515	0.137	0	12	ATP6V1B2
7.06152e-270	0.546787	0.929	0.527	1.50516e-265	12	BTG1
0	0.545778	0.626	0.213	0	12	CNPY3
5.08844e-292	0.545068	0.687	0.266	1.0846e-287	12	ZNF106
0	0.542208	0.373	0.054	0	12	ANPEP
0	0.541069	0.547	0.164	0	12	PYCARD
0	0.540404	0.325	0.04	0	12	VEGFA
0	0.540251	0.549	0.133	0	12	PLXNC1
0	0.540136	0.299	0.016	0	12	HMOX1
0	0.53992	0.486	0.108	0	12	GAS7
0	0.539015	0.324	0.065	0	12	HLA-DQA1
0	0.537562	0.507	0.14	0	12	TMEM30A
0	0.537362	0.385	0.056	0	12	BST1
0	0.536557	0.537	0.152	0	12	GLIPR2
4.06536e-257	0.533353	0.647	0.255	8.66532e-253	12	RHOG
3.52163e-296	0.532449	0.654	0.241	7.50636e-292	12	GPSM3
0	0.532382	0.641	0.228	0	12	WAS
2.40629e-165	0.532351	0.279	0.082	5.12901e-161	12	EREG
1.43111e-302	0.531942	0.992	0.878	3.05041e-298	12	TPT1
0	0.531815	0.407	0.081	0	12	GBP2
0	0.53155	0.518	0.125	0	12	RNF13
0	0.530998	0.577	0.158	0	12	CYTIP
1.72155e-272	0.529745	0.747	0.312	3.66948e-268	12	SERPINB1
0	0.52953	0.412	0.072	0	12	NFIL3
0	0.529443	0.696	0.254	0	12	USP3
0	0.528329	0.528	0.148	0	12	CRTAP
0	0.527948	0.461	0.11	0	12	NABP1
0	0.52566	0.333	0.059	0	12	IER3
0	0.522371	0.419	0.107	0	12	IER5
0	0.521735	0.42	0.07	0	12	ITGAM
2.3753e-299	0.520029	0.502	0.154	5.06296e-295	12	LAP3
0	0.51878	0.506	0.141	0	12	RASSF5
0	0.517837	0.44	0.092	0	12	HEXB
0	0.515727	0.337	0.037	0	12	GASK1B
4.92568e-223	0.513568	0.86	0.475	1.04991e-218	12	PCBP1
0	0.512945	0.337	0.03	0	12	HNMT
1.90302e-228	0.511933	0.834	0.424	4.0563e-224	12	ATP6V0C
8.26886e-276	0.511387	0.618	0.23	1.76251e-271	12	UBE2R2
3.80188e-286	0.510099	0.68	0.263	8.10371e-282	12	FAM49B
0	0.509636	0.402	0.068	0	12	SLC16A3
0	0.508914	0.304	0.021	0	12	TLR8
0	0.508639	0.572	0.177	0	12	TES
9.10339e-222	0.508535	0.754	0.372	1.94039e-217	12	PGK1
4.67817e-259	0.506841	0.739	0.327	9.97152e-255	12	GRB2
0	0.506338	0.4	0.066	0	12	LY86
8.02568e-276	0.506212	0.956	0.618	1.71067e-271	12	HLA-C
0	0.506075	0.391	0.07	0	12	UBE2D1
2.94303e-278	0.504591	0.627	0.229	6.27307e-274	12	SQSTM1
0	0.504187	0.387	0.069	0	12	SERPINB9
0	0.503727	0.335	0.041	0	12	IL13RA1
0	0.50241	0.306	0.025	0	12	ADAP2
0	0.500812	0.574	0.18	0	12	STAT6
0	0.497639	0.44	0.102	0	12	MCTP1
0	0.497423	0.439	0.104	0	12	RGS19
0	0.497125	0.299	0.039	0	12	MTSS1
1.81678e-292	0.495423	0.644	0.238	3.87248e-288	12	CAPZA2
0	0.494495	0.437	0.087	0	12	RASSF3
2.35969e-305	0.493505	0.626	0.217	5.02968e-301	12	SNX3
4.95073e-285	0.493155	0.567	0.194	1.05525e-280	12	ATP6V0E1
0	0.492434	0.466	0.09	0	12	PLXNB2
0	0.492215	0.364	0.06	0	12	PEA15
4.97349e-246	0.491986	0.632	0.248	1.0601e-241	12	PKM
1.68801e-210	0.490798	0.662	0.297	3.598e-206	12	EIF3L
0	0.490608	0.297	0.018	0	12	EPB41L3
3.85105e-211	0.49	0.249	0.057	8.20851e-207	12	LMNA
4.44608e-211	0.488725	0.887	0.541	9.47683e-207	12	CDC42
0	0.488253	0.368	0.065	0	12	RIPK2
0	0.48756	0.325	0.032	0	12	FBP1
0	0.486544	0.278	0.018	0	12	AQP9
8.13593e-224	0.485284	0.331	0.089	1.73417e-219	12	BHLHE40
1.4085e-163	0.484695	0.994	0.914	3.00221e-159	12	MT-ND1
0	0.484361	0.341	0.057	0	12	SNX18
1.91572e-279	0.484162	0.514	0.168	4.08337e-275	12	RAB10
3.01379e-231	0.483815	0.514	0.189	6.42389e-227	12	GSTO1
0	0.482693	0.457	0.113	0	12	AKIRIN2
8.26808e-227	0.482522	0.99	0.81	1.76234e-222	12	TMSB4X
7.8996e-305	0.481263	0.505	0.149	1.6838e-300	12	ATP6V0D1
2.58912e-279	0.479043	0.617	0.22	5.51872e-275	12	TGFB1
0	0.478152	0.425	0.098	0	12	PLEC
4.78664e-281	0.478141	0.499	0.157	1.02027e-276	12	RILPL2
0	0.47665	0.408	0.096	0	12	PTPN18
2.04328e-187	0.476326	0.964	0.697	4.35525e-183	12	ATP5F1E
0	0.47619	0.523	0.154	0	12	PAK1
0	0.474376	0.516	0.151	0	12	EHBP1L1
0	0.474216	0.331	0.056	0	12	PFKFB3
5.71161e-259	0.473643	0.545	0.19	1.21743e-254	12	GLRX
0	0.473631	0.323	0.033	0	12	CD1D
0	0.472655	0.348	0.058	0	12	UPP1
6.54229e-219	0.472533	0.479	0.167	1.39449e-214	12	KDM6B
1.99756e-268	0.471558	0.582	0.209	4.25779e-264	12	M6PR
0	0.470919	0.304	0.027	0	12	RBP7
1.71361e-204	0.470545	0.864	0.485	3.65256e-200	12	TMBIM6
1.13363e-231	0.469697	0.701	0.314	2.41633e-227	12	CNBP
0	0.468407	0.455	0.113	0	12	SH2B3
1.21225e-169	0.466982	0.926	0.633	2.5839e-165	12	CALM2
6.68476e-201	0.46601	0.939	0.645	1.42486e-196	12	LRRFIP1
0	0.465368	0.448	0.121	0	12	BID
2.79926e-243	0.464572	0.608	0.234	5.96663e-239	12	CASP4
1.81517e-172	0.464102	0.691	0.344	3.86903e-168	12	ZBTB7A
0	0.464066	0.33	0.047	0	12	GIMAP4
0	0.463534	0.408	0.091	0	12	TTYH3
7.87711e-201	0.46121	0.69	0.316	1.67901e-196	12	MAP3K2
0	0.460021	0.295	0.03	0	12	CDA
0	0.45891	0.442	0.1	0	12	BLVRB
9.91673e-263	0.458727	0.555	0.19	2.11375e-258	12	ARHGAP26
0	0.458178	0.296	0.023	0	12	MEFV
1.81702e-263	0.457723	0.518	0.17	3.87299e-259	12	PLP2
0	0.457485	0.263	0.019	0	12	SIGLEC10
0	0.454901	0.379	0.057	0	12	LILRA2
2.43698e-238	0.45449	0.569	0.215	5.19443e-234	12	LIMS1
0	0.453603	0.453	0.103	0	12	ADGRE2
0	0.453202	0.405	0.086	0	12	KDM7A
5.73545e-218	0.452981	0.766	0.371	1.22251e-213	12	CAPZA1
0	0.452884	0.249	0.029	0	12	LUCAT1
0	0.452812	0.333	0.054	0	12	LPAR6
6.09539e-228	0.451808	0.583	0.227	1.29923e-223	12	PLEKHO1
0	0.451631	0.41	0.097	0	12	METTL7A
0	0.45131	0.325	0.051	0	12	CR1
2.09871e-260	0.450515	0.523	0.177	4.4734e-256	12	CCNY
3.28272e-282	0.450409	0.499	0.155	6.99712e-278	12	MBD2
1.56115e-306	0.450322	0.514	0.151	3.32759e-302	12	CCDC69
0	0.450185	0.465	0.13	0	12	HACD4
0	0.448843	0.307	0.038	0	12	HOTAIRM1
9.28e-248	0.447272	0.489	0.161	1.97803e-243	12	SYNGR2
0	0.44662	0.466	0.119	0	12	CTNNA1
2.93952e-216	0.446266	0.534	0.201	6.2656e-212	12	RAP2B
1.40538e-158	0.446224	0.888	0.534	2.99556e-154	12	UQCRB
0	0.44586	0.31	0.039	0	12	LILRB4
3.15819e-195	0.444741	0.776	0.393	6.73168e-191	12	SERP1
0	0.443898	0.31	0.042	0	12	MIR22HG
3.79378e-207	0.443777	0.661	0.292	8.08644e-203	12	PRR13
1.50169e-251	0.443525	0.644	0.252	3.20086e-247	12	PRKAR1A
1.45919e-177	0.44343	0.844	0.485	3.11027e-173	12	MSN
1.20393e-262	0.443066	0.523	0.173	2.56618e-258	12	ATG16L2
0	0.442918	0.223	0.013	0	12	PDK4
1.24665e-206	0.442583	0.654	0.286	2.65723e-202	12	ATP6V0B
0	0.442195	0.529	0.158	0	12	HIPK3
9.0558e-275	0.44175	0.43	0.122	1.93024e-270	12	ZFHX3
0	0.441646	0.339	0.061	0	12	CD33
0	0.441464	0.312	0.041	0	12	SLC31A2
4.11956e-240	0.440814	0.61	0.233	8.78084e-236	12	NAIP
0	0.44055	0.355	0.059	0	12	PTPRJ
1.85792e-293	0.439362	0.419	0.113	3.96015e-289	12	CREG1
0	0.438713	0.327	0.044	0	12	FGD2
1.11191e-245	0.438597	0.526	0.184	2.37003e-241	12	ATG3
1.25155e-180	0.437458	0.969	0.701	2.66769e-176	12	RPS13
1.57839e-305	0.437328	0.467	0.131	3.36434e-301	12	ACSL4
0	0.436951	0.397	0.086	0	12	ARAP1
0	0.436802	0.38	0.076	0	12	ZDHHC7
1.3893e-306	0.436388	0.429	0.111	2.96129e-302	12	OSBPL11
0	0.436049	0.328	0.054	0	12	RARA
3.40141e-275	0.435945	0.418	0.116	7.25011e-271	12	PRNP
0	0.434874	0.342	0.047	0	12	EVI5
0	0.434392	0.289	0.026	0	12	ODF3B
5.83647e-236	0.433902	0.558	0.209	1.24404e-231	12	LAPTM4A
0	0.43385	0.296	0.038	0	12	LY96
6.01463e-169	0.433443	0.897	0.557	1.28202e-164	12	RHOA
4.30324e-235	0.432696	0.472	0.156	9.17236e-231	12	RNH1
0	0.432665	0.396	0.084	0	12	PYGL
4.85145e-257	0.432459	0.555	0.192	1.03409e-252	12	PREX1
0	0.431369	0.319	0.047	0	12	NAGA
0	0.429842	0.303	0.033	0	12	ALDH3B1
0	0.428509	0.287	0.05	0	12	RNF144B
0	0.428176	0.529	0.145	0	12	PIK3AP1
2.15406e-251	0.428098	0.759	0.33	4.59138e-247	12	CD52
1.81262e-177	0.427941	0.645	0.304	3.8636e-173	12	ARF6
8.64384e-300	0.427028	0.381	0.092	1.84244e-295	12	ACER3
9.83243e-274	0.42665	0.589	0.203	2.09578e-269	12	SYK
0	0.424923	0.43	0.108	0	12	REEP5
4.24801e-193	0.424528	0.865	0.486	9.05463e-189	12	DDX21
1.41226e-299	0.42275	0.382	0.092	3.01023e-295	12	SELPLG
1.55514e-232	0.421817	0.544	0.199	3.31479e-228	12	NFE2L2
0	0.420384	0.3	0.037	0	12	RASGRP4
3.05368e-269	0.420244	0.499	0.155	6.50891e-265	12	NAGK
1.25484e-259	0.420187	0.637	0.235	2.6747e-255	12	NUMB
0	0.419307	0.42	0.106	0	12	NADK
6.37621e-303	0.418312	0.468	0.132	1.35909e-298	12	SNAP23
4.42472e-232	0.417131	0.476	0.158	9.43128e-228	12	RIN3
2.17148e-291	0.416611	0.382	0.097	4.62851e-287	12	MAPKAPK3
6.70265e-209	0.415176	0.994	0.945	1.42867e-204	12	EEF1A1
2.4247e-190	0.415028	0.59	0.252	5.16825e-186	12	LAMTOR4
4.46046e-193	0.414961	0.468	0.171	9.50748e-189	12	MAP3K8
1.41813e-110	0.414479	0.431	0.199	3.02274e-106	12	ATP13A3
0	0.41435	0.417	0.105	0	12	SOAT1
5.41703e-183	0.414112	0.704	0.338	1.15464e-178	12	CTNNB1
2.16526e-257	0.413756	0.417	0.118	4.61525e-253	12	SH3BP5
1.17946e-204	0.412771	0.551	0.218	2.51401e-200	12	ATP1A1
0	0.412666	0.289	0.033	0	12	TBC1D9
0	0.412196	0.282	0.036	0	12	HRH2
0	0.411929	0.43	0.11	0	12	MALT1
3.39909e-247	0.41171	0.472	0.148	7.24515e-243	12	TNFRSF14
0	0.411004	0.394	0.095	0	12	ATP11A
1.60658e-232	0.410535	0.548	0.202	3.42443e-228	12	LAMP2
0	0.409781	0.356	0.067	0	12	TCIRG1
0	0.409221	0.264	0.021	0	12	LILRA6
0	0.408796	0.315	0.057	0	12	RAB3D
1.30654e-218	0.408185	0.462	0.158	2.78489e-214	12	LAMTOR1
3.71944e-241	0.407395	0.535	0.186	7.92798e-237	12	AGTPBP1
3.24855e-253	0.407046	0.429	0.126	6.92428e-249	12	PRKACA
8.0171e-196	0.405715	0.71	0.338	1.70884e-191	12	PPP1CB
1.29198e-268	0.405675	0.412	0.114	2.75387e-264	12	OSTF1
1.13326e-267	0.405559	0.39	0.105	2.41553e-263	12	KIAA0930
1.19575e-295	0.404009	0.411	0.105	2.54875e-291	12	ZSWIM6
1.02166e-182	0.40184	0.59	0.257	2.17767e-178	12	RTN3
1.62927e-183	0.40082	0.61	0.265	3.47279e-179	12	HCST
3.05843e-270	0.399784	0.377	0.095	6.51904e-266	12	DOK2
1.05851e-204	0.399597	0.59	0.24	2.25621e-200	12	ATP1B3
0	0.399372	0.296	0.045	0	12	NHSL2
3.81569e-250	0.398159	0.381	0.104	8.13315e-246	12	MOB3A
1.86143e-225	0.397737	0.396	0.118	3.96765e-221	12	NR4A2
0	0.39687	0.23	0.026	0	12	SLC16A6
0	0.396861	0.33	0.052	0	12	UNC93B1
3.646e-124	0.396498	0.253	0.08	7.77145e-120	12	DEFA3
5.56168e-182	0.396449	0.601	0.259	1.18547e-177	12	PTPN6
7.11394e-178	0.396439	0.557	0.234	1.51634e-173	12	SLA
5.56354e-188	0.396397	0.622	0.272	1.18587e-183	12	CAPNS1
3.76113e-262	0.395629	0.462	0.139	8.01684e-258	12	SNX27
5.15226e-232	0.395429	0.424	0.132	1.0982e-227	12	SEC14L1
1.02136e-192	0.395338	0.685	0.32	2.17702e-188	12	TAX1BP1
1.98894e-186	0.394891	0.762	0.366	4.23943e-182	12	RNF130
4.93163e-257	0.394566	0.506	0.166	1.05118e-252	12	BST2
0	0.393946	0.35	0.075	0	12	RP2
9.89278e-264	0.39179	0.446	0.131	2.10865e-259	12	ADCY7
2.09653e-179	0.39045	0.757	0.375	4.46876e-175	12	MYL12A
7.62101e-300	0.389648	0.327	0.07	1.62442e-295	12	PPM1M
7.76817e-278	0.387328	0.376	0.094	1.65578e-273	12	SIPA1L1
2.90185e-155	0.386644	0.709	0.364	6.1853e-151	12	MTPN
0	0.38643	0.365	0.075	0	12	PRCP
0	0.386153	0.284	0.038	0	12	LFNG
0	0.385088	0.315	0.057	0	12	NRGN
0	0.384589	0.274	0.038	0	12	JDP2
0	0.384062	0.377	0.087	0	12	SAT2
3.7793e-272	0.384057	0.311	0.07	8.05557e-268	12	LIPA
5.09826e-270	0.3839	0.321	0.074	1.08669e-265	12	ROGDI
0	0.38325	0.209	0.015	0	12	NRG1
6.38331e-209	0.382104	0.656	0.281	1.3606e-204	12	BNIP2
9.46583e-158	0.381871	0.817	0.446	2.01764e-153	12	CORO1A
0	0.381052	0.296	0.054	0	12	PRKCD
0	0.380662	0.246	0.022	0	12	HK3
5.70007e-268	0.380398	0.381	0.097	1.21497e-263	12	NLRP1
7.43947e-229	0.380251	0.446	0.144	1.58572e-224	12	TANK
1.02868e-205	0.380116	0.541	0.21	2.19263e-201	12	TMEM167A
5.89652e-176	0.37991	0.655	0.307	1.25684e-171	12	CDV3
4.07678e-177	0.379454	0.792	0.426	8.68965e-173	12	ACTR3
0	0.379103	0.351	0.077	0	12	TMEM127
1.96796e-195	0.378935	0.565	0.229	4.1947e-191	12	CSGALNACT2
1.48074e-227	0.378454	0.409	0.125	3.1562e-223	12	CCPG1
2.43906e-232	0.378136	0.377	0.108	5.19886e-228	12	DENND10
2.21401e-294	0.377795	0.333	0.073	4.71917e-290	12	NEDD9
4.04381e-167	0.377218	0.523	0.222	8.61938e-163	12	ATP6V1F
2.09367e-151	0.376962	0.528	0.236	4.46267e-147	12	METTL9
3.3339e-153	0.376063	0.394	0.148	7.1062e-149	12	STAT1
0	0.37554	0.266	0.036	0	12	MICAL2
2.74297e-140	0.374902	0.895	0.574	5.84664e-136	12	PTP4A2
0	0.374488	0.281	0.042	0	12	OTUD1
1.61395e-291	0.374281	0.39	0.097	3.44014e-287	12	KDM1B
9.1584e-236	0.373527	0.404	0.119	1.95211e-231	12	IL10RB
0	0.373172	0.257	0.038	0	12	HAVCR2
4.06797e-176	0.372512	0.708	0.34	8.67087e-172	12	RBPJ
2.8455e-282	0.37218	0.332	0.075	6.06518e-278	12	MAP2K1
0	0.370596	0.315	0.058	0	12	RALB
2.62251e-263	0.370008	0.416	0.115	5.58988e-259	12	FKBP15
1.57718e-186	0.369981	0.528	0.212	3.36175e-182	12	HSBP1
1.29754e-147	0.369026	0.966	0.673	2.76571e-143	12	RPL7
5.00108e-215	0.368784	0.334	0.094	1.06598e-210	12	CHCHD10
1.24434e-156	0.368617	0.743	0.4	2.65232e-152	12	MOB1A
3.39831e-217	0.368085	0.473	0.16	7.2435e-213	12	MAP2K3
3.22543e-207	0.36783	0.407	0.13	6.875e-203	12	ATP6AP1
5.62161e-201	0.367802	0.592	0.238	1.19825e-196	12	RBMS1
4.01522e-235	0.367317	0.388	0.113	8.55845e-231	12	ATP6V1A
0	0.366934	0.29	0.046	0	12	NACC2
9.37595e-170	0.366893	0.492	0.2	1.99848e-165	12	RAB7A
1.69166e-124	0.366629	0.763	0.432	3.60577e-120	12	ATP5MPL
1.499e-235	0.36623	0.433	0.133	3.19511e-231	12	CPEB4
0	0.365309	0.263	0.042	0	12	GPAT3
7.00518e-201	0.364242	0.495	0.181	1.49315e-196	12	TUT7
9.13539e-233	0.363829	0.457	0.146	1.94721e-228	12	MANBA
0	0.363491	0.252	0.029	0	12	CX3CR1
1.24308e-245	0.36314	0.394	0.11	2.64963e-241	12	CYTH4
4.52092e-258	0.362892	0.4	0.11	9.63634e-254	12	APAF1
1.81302e-149	0.362888	0.664	0.331	3.86446e-145	12	FKBP1A
2.08093e-154	0.36264	0.766	0.41	4.4355e-150	12	RAC1
1.92143e-168	0.362051	0.493	0.2	4.09552e-164	12	C4orf3
0	0.361518	0.208	0.017	0	12	CD300LB
1.46274e-275	0.360222	0.459	0.13	3.11784e-271	12	IQSEC1
1.16625e-201	0.359954	0.509	0.188	2.48587e-197	12	RAB8B
3.92462e-177	0.359102	0.381	0.128	8.36533e-173	12	PIM3
0	0.35897	0.24	0.039	0	12	SOCS3
1.02965e-201	0.358746	0.433	0.148	2.19469e-197	12	CORO1C
0	0.358481	0.278	0.045	0	12	RCBTB2
5.96798e-180	0.357275	0.459	0.17	1.27207e-175	12	CTDSP1
0	0.356907	0.208	0.014	0	12	SIGLEC7
1.88382e-283	0.356701	0.317	0.069	4.01536e-279	12	KLF11
4.70803e-270	0.356341	0.364	0.092	1.00352e-265	12	LPCAT2
5.13516e-260	0.356199	0.292	0.063	1.09456e-255	12	ADAM8
1.9339e-155	0.355619	0.606	0.278	4.12211e-151	12	ARHGAP30
1.5926e-234	0.355611	0.31	0.075	3.39462e-230	12	GPR65
5.90011e-205	0.355409	0.544	0.207	1.25761e-200	12	MBP
7.00948e-253	0.354956	0.393	0.108	1.49407e-248	12	CTBS
5.36068e-262	0.354173	0.373	0.096	1.14263e-257	12	DAPP1
0	0.353977	0.218	0.014	0	12	GPBAR1
5.59884e-181	0.353133	0.654	0.296	1.19339e-176	12	FAM120A
1.23532e-178	0.352677	0.37	0.123	2.63309e-174	12	CMTM3
2.71748e-280	0.351677	0.311	0.068	5.7923e-276	12	FES
4.06973e-300	0.35139	0.311	0.064	8.67462e-296	12	AGPAT3
2.17066e-303	0.350828	0.315	0.064	4.62677e-299	12	WDFY3
0	0.350637	0.203	0.027	0	12	CCR2
1.50697e-278	0.350146	0.422	0.113	3.21211e-274	12	FNDC3B
0	0.348269	0.248	0.031	0	12	ZNF467
1.40774e-240	0.347432	0.42	0.124	3.00061e-236	12	JAK2
7.48564e-222	0.347267	0.359	0.102	1.59556e-217	12	VAMP3
4.16478e-169	0.347181	0.563	0.242	8.87723e-165	12	TMBIM4
2.6693e-291	0.346558	0.321	0.069	5.68961e-287	12	SQOR
2.02574e-261	0.345956	0.397	0.107	4.31787e-257	12	PTPN12
4.00607e-119	0.345325	0.521	0.25	8.53893e-115	12	LCP2
1.04227e-181	0.345137	0.473	0.177	2.22159e-177	12	KLF3
3.64155e-122	0.344816	0.857	0.541	7.76196e-118	12	CCNI
0	0.344099	0.26	0.042	0	12	RNF19B
6.82486e-132	0.343738	0.428	0.179	1.45472e-127	12	XAF1
3.35475e-249	0.343377	0.313	0.074	7.15065e-245	12	CD300A
1.13189e-177	0.342643	0.447	0.166	2.41263e-173	12	GNA13
5.00086e-137	0.34243	0.731	0.391	1.06593e-132	12	FMNL1
4.8442e-238	0.342017	0.351	0.093	1.03254e-233	12	PPP1R9B
4.09473e-176	0.341061	0.527	0.209	8.72793e-172	12	GRK3
1.79145e-251	0.341029	0.367	0.097	3.81847e-247	12	PPM1F
5.34962e-151	0.340515	0.642	0.3	1.14027e-146	12	HERPUD1
0	0.340423	0.238	0.031	0	12	OAS1
0	0.340046	0.269	0.046	0	12	FUCA2
4.16683e-131	0.339195	0.886	0.537	8.8816e-127	12	SNHG5
2.74536e-99	0.338622	0.275	0.105	5.85174e-95	12	GADD45B
0	0.338607	0.256	0.04	0	12	SNN
0	0.338427	0.218	0.015	0	12	LINC00877
1.09404e-158	0.33826	0.483	0.198	2.33194e-154	12	GHITM
1.83383e-135	0.337463	0.732	0.391	3.90881e-131	12	MYL12B
3.82947e-141	0.336686	0.602	0.288	8.16252e-137	12	TRAPPC5
3.44706e-199	0.33584	0.37	0.113	7.3474e-195	12	SLC6A6
4.07155e-221	0.335835	0.371	0.107	8.67852e-217	12	MAP3K3
6.17758e-183	0.335814	0.378	0.125	1.31675e-178	12	FLOT2
2.97499e-229	0.335718	0.436	0.136	6.34119e-225	12	SCLT1
0	0.335392	0.226	0.023	0	12	RIN2
1.91879e-135	0.334553	0.574	0.272	4.08991e-131	12	HIGD2A
7.44069e-179	0.334404	0.469	0.177	1.58598e-174	12	TMED5
0	0.334303	0.243	0.039	0	12	DPEP2
0	0.334147	0.22	0.023	0	12	MYOF
6.21631e-277	0.333935	0.238	0.042	1.32501e-272	12	AC009093.2
1.62153e-185	0.333672	0.491	0.185	3.45629e-181	12	RAB5C
3.66522e-260	0.332957	0.283	0.06	7.81241e-256	12	ITPK1
1.67791e-121	0.332635	0.976	0.756	3.57646e-117	12	RPL23
1.94141e-232	0.330508	0.346	0.092	4.13811e-228	12	CTSA
1.63053e-163	0.329558	0.566	0.248	3.47547e-159	12	IVNS1ABP
3.47067e-284	0.329412	0.238	0.041	7.39774e-280	12	MPP7
0	0.329327	0.346	0.057	0	12	CHST15
0	0.328453	0.238	0.029	0	12	FCAR
1.60522e-288	0.328405	0.282	0.055	3.42152e-284	12	LINC00963
1.2573e-172	0.328264	0.336	0.109	2.67994e-168	12	CNIH1
2.76619e-134	0.328025	0.531	0.242	5.89614e-130	12	RGS10
2.03467e-159	0.327602	0.503	0.207	4.3369e-155	12	MBOAT7
6.81364e-199	0.327231	0.378	0.118	1.45233e-194	12	PHACTR2
1.60898e-184	0.326948	0.375	0.121	3.42955e-180	12	SULT1A1
4.10193e-245	0.326813	0.339	0.086	8.74326e-241	12	EIF4E3
1.38817e-219	0.326333	0.378	0.11	2.95889e-215	12	OAZ2
2.50702e-100	0.325741	0.662	0.373	5.34371e-96	12	SELL
3.64154e-201	0.325067	0.497	0.177	7.76194e-197	12	ZFYVE16
5.92239e-188	0.324722	0.348	0.106	1.26236e-183	12	TAGAP
9.5437e-129	0.323576	0.678	0.355	2.03424e-124	12	EIF3H
2.97098e-200	0.322265	0.355	0.107	6.33263e-196	12	CD58
2.51641e-248	0.321781	0.386	0.106	5.36373e-244	12	DOCK5
2.18093e-115	0.321236	0.952	0.697	4.64865e-111	12	TPM3
0	0.319723	0.214	0.028	0	12	QPCT
3.13823e-207	0.319705	0.393	0.122	6.68913e-203	12	NFKB1
3.69312e-176	0.319388	0.353	0.113	7.87189e-172	12	CSRNP1
1.15297e-144	0.31917	0.407	0.159	2.45755e-140	12	SUPT4H1
1.6053e-228	0.31803	0.465	0.145	3.42171e-224	12	HLA-F
1.05238e-118	0.317595	0.831	0.485	2.24314e-114	12	TOMM7
2.80835e-106	0.317454	0.212	0.067	5.986e-102	12	SMAD7
2.74717e-300	0.317358	0.247	0.042	5.85559e-296	12	NUDT16
4.94676e-234	0.316969	0.332	0.084	1.0544e-229	12	AP5B1
3.46972e-298	0.316947	0.26	0.046	7.39571e-294	12	NFKB2
2.27941e-168	0.316381	0.498	0.2	4.85856e-164	12	MAP1LC3B
1.60401e-170	0.31595	0.382	0.132	3.41894e-166	12	SPG21
3.74415e-259	0.315839	0.315	0.073	7.98067e-255	12	NPTN
1.76521e-157	0.315045	0.773	0.405	3.76255e-153	12	ACAP2
7.50294e-193	0.314407	0.429	0.143	1.59925e-188	12	RNF166
3.86116e-228	0.313825	0.355	0.097	8.23007e-224	12	SPOPL
4.8027e-208	0.313403	0.275	0.067	1.0237e-203	12	ATP6V0A1
3.39515e-158	0.313327	0.423	0.158	7.23675e-154	12	CPQ
3.0599e-138	0.313126	0.265	0.082	6.52217e-134	12	PLK3
7.88346e-148	0.312562	0.522	0.226	1.68036e-143	12	FERMT3
1.89456e-218	0.312474	0.361	0.102	4.03826e-214	12	HK1
2.02663e-174	0.312112	0.212	0.048	4.31977e-170	12	MCOLN1
5.77041e-226	0.311893	0.271	0.062	1.22996e-221	12	POR
0	0.311776	0.219	0.03	0	12	ZBTB7B
1.14718e-154	0.311203	0.345	0.118	2.44522e-150	12	TMEM205
8.52169e-146	0.310651	0.831	0.475	1.8164e-141	12	AKAP13
8.51474e-249	0.309966	0.261	0.054	1.81492e-244	12	TOM1
2.35249e-184	0.309959	0.388	0.127	5.01434e-180	12	ASAP1
3.59076e-110	0.309933	0.63	0.332	7.65372e-106	12	GNG5
3.50149e-171	0.30991	0.439	0.161	7.46343e-167	12	CHMP4B
5.16416e-243	0.30978	0.279	0.061	1.10074e-238	12	SEMA4A
1.55645e-128	0.309694	0.469	0.207	3.31758e-124	12	PSMB10
1.18919e-166	0.308792	0.309	0.094	2.53476e-162	12	PLD3
2.10914e-203	0.30869	0.34	0.096	4.49564e-199	12	RELT
0	0.308656	0.226	0.031	0	12	CSF2RB
2.13487e-216	0.308356	0.416	0.128	4.55048e-212	12	PLCB2
3.47288e-127	0.308293	0.731	0.392	7.40245e-123	12	FXYD5
4.2468e-145	0.308223	0.577	0.266	9.05204e-141	12	SSR1
7.69341e-156	0.307725	0.719	0.365	1.63985e-151	12	CD37
7.225e-103	0.307389	0.722	0.416	1.54001e-98	12	IER2
0	0.306882	0.249	0.038	0	12	TLR1
6.29008e-94	0.306172	1	0.979	1.34073e-89	12	MT-CO1
1.48791e-210	0.30598	0.387	0.118	3.17147e-206	12	UBL3
3.88542e-183	0.305586	0.398	0.134	8.28176e-179	12	VCL
2.98395e-217	0.305514	0.298	0.074	6.3603e-213	12	UBXN11
0	0.305464	0.201	0.013	0	12	CAMK1
1.86985e-211	0.30483	0.286	0.071	3.98558e-207	12	OTULINL
2.90129e-164	0.304686	0.567	0.245	6.1841e-160	12	HOOK3
4.57042e-292	0.304359	0.238	0.04	9.74185e-288	12	HK2
2.83133e-243	0.3042	0.286	0.065	6.03499e-239	12	CYFIP1
6.23073e-159	0.300778	0.388	0.14	1.32808e-154	12	EEA1
4.05063e-136	0.300698	0.393	0.154	8.63391e-132	12	RAB27A
0	0.300516	0.204	0.02	0	12	SIGLEC14
5.73366e-202	0.300232	0.295	0.078	1.22213e-197	12	ARRB1
4.09878e-85	0.30007	0.313	0.137	8.73656e-81	12	ZBTB43
0	0.299992	0.205	0.023	0	12	SIRPB2
7.70471e-182	0.299638	0.416	0.144	1.64226e-177	12	SERPINB6
8.52005e-196	0.299164	0.339	0.098	1.81605e-191	12	PDLIM5
3.75031e-125	0.299125	0.606	0.302	7.99378e-121	12	HADHA
9.18331e-175	0.298998	0.504	0.199	1.95742e-170	12	GNAI3
2.9598e-184	0.298859	0.281	0.075	6.3088e-180	12	ESRRA
1.2443e-230	0.298518	0.25	0.053	2.65223e-226	12	NBPF19
6.0553e-187	0.297855	0.404	0.136	1.29069e-182	12	FOXO3
1.02861e-177	0.297323	0.362	0.116	2.19249e-173	12	CPD
1.32325e-231	0.29693	0.298	0.071	2.8205e-227	12	PDXK
1.58928e-125	0.296767	0.721	0.388	3.38755e-121	12	BZW1
1.71099e-274	0.295789	0.265	0.051	3.64697e-270	12	MVP
1.73659e-168	0.295108	0.367	0.123	3.70154e-164	12	RAB32
9.00914e-145	0.294469	0.345	0.122	1.9203e-140	12	POLE4
1.93937e-194	0.294431	0.405	0.132	4.13377e-190	12	CYB5R4
1.64208e-299	0.293908	0.208	0.03	3.5001e-295	12	ABI3
1.42511e-183	0.293781	0.252	0.062	3.03762e-179	12	BCL2L11
4.99218e-122	0.293549	0.668	0.351	1.06408e-117	12	DOCK2
5.90134e-168	0.293108	0.356	0.119	1.25787e-163	12	DAPK1
1.02591e-135	0.292957	0.672	0.337	2.18674e-131	12	CFLAR
1.6489e-137	0.292509	0.508	0.221	3.51462e-133	12	ZDHHC20
1.31005e-144	0.292407	0.478	0.201	2.79236e-140	12	TM9SF2
5.52199e-127	0.292292	0.563	0.269	1.17701e-122	12	RIOK3
1.17582e-156	0.29226	0.517	0.215	2.50626e-152	12	SERINC1
4.1922e-239	0.291809	0.22	0.042	8.93568e-235	12	IRF5
4.55182e-124	0.291737	0.634	0.326	9.70221e-120	12	XRN2
4.79084e-257	0.290252	0.218	0.038	1.02117e-252	12	P2RX7
1.49024e-125	0.290208	0.533	0.244	3.17645e-121	12	CMIP
1.57277e-190	0.290137	0.388	0.124	3.35236e-186	12	B4GALT1
1.20129e-97	0.289632	0.933	0.691	2.56056e-93	12	NACA
1.65216e-210	0.289617	0.221	0.045	3.52158e-206	12	ABCA1
2.54716e-171	0.289116	0.335	0.105	5.42927e-167	12	SUSD6
1.16045e-252	0.28826	0.239	0.046	2.4735e-248	12	ITPRIPL2
9.15357e-143	0.288139	0.44	0.175	1.95108e-138	12	C4orf48
7.84999e-244	0.287658	0.224	0.042	1.67322e-239	12	LTBR
1.94663e-204	0.287623	0.243	0.054	4.14925e-200	12	SLC2A6
2.35365e-116	0.287515	0.486	0.224	5.01681e-112	12	ICAM3
1.47973e-157	0.286682	0.518	0.217	3.15405e-153	12	PDCD6IP
4.97387e-148	0.286595	0.48	0.2	1.06018e-143	12	LYPLA1
1.96343e-138	0.285599	0.474	0.203	4.18504e-134	12	TMEM50A
1.82104e-187	0.285319	0.332	0.096	3.88155e-183	12	PARP8
2.06519e-184	0.285258	0.273	0.072	4.40196e-180	12	TK2
1.84377e-157	0.28464	0.301	0.093	3.92999e-153	12	GM2A
3.64232e-154	0.284435	0.584	0.262	7.76359e-150	12	BNIP3L
6.4542e-132	0.283555	0.632	0.316	1.37571e-127	12	DOCK8
1.22462e-125	0.283219	0.47	0.209	2.61028e-121	12	CHMP1B
2.205e-189	0.282871	0.316	0.09	4.69996e-185	12	SLC25A24
1.47295e-133	0.282607	0.582	0.274	3.1396e-129	12	SH3KBP1
3.27733e-211	0.282605	0.258	0.059	6.98564e-207	12	YPEL2
9.79243e-202	0.282578	0.282	0.072	2.08726e-197	12	PSTPIP2
4.60723e-272	0.282541	0.239	0.042	9.82031e-268	12	STAB1
1.4742e-215	0.281985	0.235	0.05	3.14226e-211	12	GCH1
2.26598e-190	0.281876	0.495	0.182	4.82994e-186	12	LPGAT1
3.52687e-142	0.281456	0.342	0.123	7.51753e-138	12	GNG10
6.1915e-248	0.280859	0.228	0.042	1.31972e-243	12	ADAP1
1.83007e-140	0.280342	0.678	0.338	3.9008e-136	12	STK4
1.67167e-113	0.280027	0.694	0.375	3.56317e-109	12	CAPZB
6.8103e-120	0.279581	0.549	0.264	1.45162e-115	12	STMP1
8.37948e-195	0.279317	0.258	0.063	1.78609e-190	12	ATG7
8.29474e-75	0.27875	0.996	0.936	1.76802e-70	12	MT-ND2
2.06681e-206	0.278747	0.271	0.066	4.40541e-202	12	ABR
3.49458e-202	0.278204	0.228	0.05	7.4487e-198	12	HEIH
2.67937e-111	0.278159	0.526	0.252	5.71108e-107	12	AP2S1
8.39866e-125	0.276696	0.778	0.419	1.79017e-120	12	EIF3E
9.6134e-297	0.276259	0.212	0.032	2.0491e-292	12	PLEKHO2
6.75992e-116	0.275639	0.444	0.198	1.44088e-111	12	PGLS
6.81796e-141	0.275519	0.264	0.081	1.45325e-136	12	EAF1
1.00789e-187	0.275391	0.365	0.115	2.14833e-183	12	TFEC
3.49916e-125	0.274678	0.298	0.106	7.45846e-121	12	ARL4A
5.48549e-145	0.273057	0.358	0.129	1.16923e-140	12	GLUD1
1.08736e-243	0.272742	0.226	0.042	2.31771e-239	12	SMCO4
1.03057e-115	0.272064	0.705	0.386	2.19666e-111	12	RIPOR2
5.04443e-201	0.271709	0.249	0.058	1.07522e-196	12	B4GALT5
1.43863e-151	0.271686	0.669	0.318	3.06644e-147	12	SETX
8.83174e-132	0.270194	0.442	0.185	1.88248e-127	12	RAB1A
2.95532e-191	0.269974	0.26	0.065	6.29927e-187	12	GYG1
1.09378e-150	0.269592	0.344	0.119	2.3314e-146	12	PPCS
5.95258e-89	0.269107	0.564	0.307	1.26879e-84	12	PSME2
5.49773e-195	0.268915	0.529	0.198	1.17184e-190	12	SNX2
3.65352e-176	0.268839	0.275	0.075	7.78747e-172	12	BLVRA
1.5777e-114	0.268155	0.491	0.228	3.36287e-110	12	RAB5IF
8.86575e-100	0.267925	0.594	0.313	1.88974e-95	12	PPP1R15A
8.51676e-215	0.267372	0.214	0.042	1.81535e-210	12	FAM214B
2.53968e-196	0.267107	0.229	0.051	5.41334e-192	12	ADAM15
1.67876e-118	0.266796	0.686	0.366	3.57829e-114	12	EIF2S3
4.64037e-239	0.26626	0.319	0.079	9.89094e-235	12	DENND5A
9.2873e-129	0.265554	0.469	0.201	1.97959e-124	12	STK10
1.3228e-108	0.265173	0.525	0.254	2.81955e-104	12	CSK
3.63326e-154	0.264444	0.36	0.123	7.74429e-150	12	ATXN1
4.05924e-114	0.264256	0.592	0.299	8.65227e-110	12	OSBPL8
2.74472e-194	0.264013	0.279	0.071	5.85036e-190	12	PXN
1.87228e-246	0.263787	0.242	0.047	3.99076e-242	12	SLC66A3
1.43015e-273	0.263714	0.21	0.033	3.04837e-269	12	GAA
1.2077e-104	0.263673	0.981	0.794	2.57422e-100	12	RPL21
5.84685e-143	0.263314	0.211	0.056	1.24626e-138	12	BX284668.5
7.71174e-99	0.263247	0.984	0.858	1.64376e-94	12	DDX5
2.78498e-93	0.263105	0.494	0.25	5.93618e-89	12	FOSB
7.21437e-145	0.263046	0.386	0.145	1.53774e-140	12	ERP44
6.75552e-135	0.262967	0.407	0.16	1.43994e-130	12	PNPLA8
1.5969e-198	0.262439	0.208	0.043	3.40378e-194	12	MSRB1
2.13201e-204	0.261771	0.223	0.047	4.54439e-200	12	GIMAP1
2.59661e-181	0.261264	0.512	0.19	5.53468e-177	12	KLF2
1.47945e-90	0.261097	0.655	0.37	3.15345e-86	12	ATP6V1G1
3.14743e-87	0.260604	0.77	0.485	6.70876e-83	12	FAM133B
6.80445e-135	0.260487	0.353	0.13	1.45037e-130	12	STAT2
1.86444e-179	0.260468	0.319	0.094	3.97406e-175	12	CAMKK2
9.0241e-172	0.260124	0.237	0.059	1.92349e-167	12	HVCN1
4.18949e-104	0.259846	0.467	0.22	8.9299e-100	12	NOP10
1.35516e-147	0.258651	0.434	0.17	2.88852e-143	12	TMEM33
2.33744e-293	0.258356	0.206	0.03	4.98226e-289	12	TNFRSF10B
1.44914e-139	0.258335	0.339	0.119	3.08884e-135	12	ARL8A
3.74211e-152	0.257934	0.282	0.086	7.9763e-148	12	ZNF267
3.67963e-100	0.257717	0.759	0.44	7.84313e-96	12	CANX
1.85212e-150	0.257355	0.351	0.122	3.94779e-146	12	AGO4
3.09231e-72	0.256566	0.973	0.716	6.59127e-68	12	UBA52
2.84733e-117	0.256488	0.332	0.13	6.06909e-113	12	NDUFB5
3.68319e-114	0.256439	0.595	0.295	7.85072e-110	12	MYO9B
6.11675e-122	0.255546	0.217	0.065	1.30378e-117	12	MGST1
7.77729e-170	0.255545	0.218	0.053	1.65773e-165	12	DUSP3
1.16569e-120	0.2554	0.463	0.203	2.48466e-116	12	LGALS9
1.08309e-65	0.25523	0.57	0.341	2.30861e-61	12	RPS27L
3.01077e-154	0.25513	0.338	0.112	6.41747e-150	12	PSEN1
1.43631e-110	0.254814	0.432	0.192	3.06148e-106	12	TLE3
2.52417e-149	0.254305	0.382	0.139	5.38027e-145	12	ABHD2
8.79137e-174	0.252865	0.258	0.068	1.87388e-169	12	RNPEP
1.51698e-210	0.252779	0.285	0.069	3.23344e-206	12	RHBDF2
6.11406e-116	0.252264	0.569	0.276	1.30321e-111	12	SEPTIN9
1.67981e-143	0.251892	0.404	0.153	3.58052e-139	12	TRPS1
3.35027e-255	0.251634	0.211	0.035	7.14109e-251	12	ASGR1
1.77219e-208	0.251033	0.236	0.051	3.77741e-204	12	SNX30
8.70083e-106	0.250776	0.531	0.257	1.85458e-101	12	PGD
7.76637e-151	0.25074	0.249	0.071	1.6554e-146	12	SPTSSA
9.27822e-116	0.250251	0.54	0.259	1.97765e-111	12	RESF1

## Sheet: 13 - T-ALL
p_val	avg_logFC	pct.1	pct.2	p_val_adj	cluster	gene
0	1.16664	0.931	0.508	0	13	HIST1H4C
0	1.04028	0.876	0.329	0	13	CD3D
0	1.03063	0.92	0.429	0	13	TRBC2
0	0.962798	0.781	0.251	0	13	CHI3L2
0	0.927702	0.757	0.275	0	13	GTF3C5
0	0.917526	0.945	0.579	0	13	SOX4
0	0.913747	0.745	0.286	0	13	PGGHG
0	0.909523	0.76	0.278	0	13	LCK
0	0.884319	0.767	0.357	0	13	SELENOW
0	0.874029	0.916	0.541	0	13	MIF
0	0.852649	0.664	0.239	0	13	AC002454.1
0	0.84887	0.759	0.341	0	13	JPT1
2.35401e-303	0.794868	0.81	0.441	5.01757e-299	13	C12orf57
0	0.794466	0.869	0.36	0	13	IL32
0	0.78757	0.725	0.282	0	13	TCF7
0	0.786258	0.931	0.552	0	13	TUBB
6.85769e-288	0.768847	0.523	0.175	1.46172e-283	13	MAL
0	0.752594	0.63	0.217	0	13	ZNF385D
1.05124e-284	0.752406	0.854	0.519	2.24071e-280	13	GSTP1
4.31576e-241	0.750191	0.602	0.274	9.19904e-237	13	SIVA1
3.207e-290	0.744974	0.707	0.291	6.83572e-286	13	CD3E
4.53487e-252	0.741183	0.702	0.345	9.66607e-248	13	ATP2A3
7.22327e-268	0.734945	0.567	0.214	1.53964e-263	13	LAT
1.14128e-241	0.722892	0.728	0.387	2.43263e-237	13	CCND3
2.64477e-243	0.721185	0.667	0.319	5.63733e-239	13	CLEC11A
2.41796e-270	0.717607	0.652	0.262	5.15388e-266	13	ITM2A
1.26041e-217	0.716889	0.571	0.258	2.68657e-213	13	CDK2AP2
5.47828e-252	0.713395	0.78	0.416	1.1677e-247	13	PTTG1IP
5.68924e-224	0.69985	0.762	0.472	1.21266e-219	13	NDUFA13
5.98023e-284	0.695151	0.743	0.303	1.27469e-279	13	BCL11B
2.82658e-213	0.689468	0.563	0.252	6.02485e-209	13	CD82
5.56621e-221	0.686173	0.778	0.495	1.18644e-216	13	PET100
2.17878e-216	0.685794	0.645	0.324	4.64408e-212	13	TRIM28
2.62513e-238	0.683723	0.836	0.556	5.59547e-234	13	ATP5ME
3.57199e-280	0.6824	0.915	0.576	7.6137e-276	13	TUBA1B
2.13044e-186	0.679612	0.614	0.323	4.54104e-182	13	CAPG
1.48041e-260	0.675263	0.884	0.574	3.15549e-256	13	CD99
9.09937e-241	0.672017	0.404	0.125	1.93953e-236	13	MYO7B
2.71382e-224	0.67093	0.629	0.278	5.78451e-220	13	PLIN2
5.97691e-269	0.668845	0.917	0.662	1.27398e-264	13	MYL6
1.17339e-210	0.664952	0.707	0.372	2.50108e-206	13	IL2RG
3.48091e-196	0.663071	0.714	0.431	7.41957e-192	13	SSR4
4.90242e-183	0.653951	0.52	0.239	1.04495e-178	13	DDX39A
5.10706e-224	0.649045	0.824	0.516	1.08857e-219	13	CALR
2.22748e-238	0.648399	0.829	0.465	4.74786e-234	13	MZB1
1.18443e-199	0.646692	0.754	0.472	2.52461e-195	13	LSM7
1.82968e-178	0.645638	0.649	0.378	3.89997e-174	13	NDUFB11
2.73792e-179	0.643719	0.631	0.341	5.83588e-175	13	MYO1G
1.96633e-178	0.63959	0.475	0.199	4.19123e-174	13	VAT1
2.04826e-195	0.638592	0.718	0.412	4.36587e-191	13	TUBA1A
1.47871e-192	0.63633	0.461	0.18	3.15188e-188	13	ZAP70
1.00403e-181	0.632709	0.536	0.247	2.14008e-177	13	MARCKSL1
5.18615e-174	0.629541	0.49	0.22	1.10543e-169	13	MCM5
7.14548e-171	0.627949	0.501	0.228	1.52306e-166	13	GNA15
0	0.625256	0.992	0.919	0	13	PTMA
1.03616e-179	0.621769	0.52	0.236	2.20857e-175	13	UBE2S
1.92693e-207	0.621177	0.539	0.217	4.10724e-203	13	HIST1H3B
5.34496e-170	0.621027	0.562	0.282	1.13928e-165	13	ARMH1
1.8155e-169	0.616865	0.425	0.172	3.86975e-165	13	EPHB6
4.46716e-155	0.615248	0.525	0.265	9.52175e-151	13	LSM4
8.27766e-160	0.613842	0.416	0.173	1.76438e-155	13	MAD2L2
5.53775e-267	0.609331	0.948	0.718	1.18037e-262	13	GAPDH
4.62392e-163	0.601804	0.53	0.258	9.8559e-159	13	CARHSP1
4.54698e-176	0.599347	0.541	0.249	9.69188e-172	13	C21orf58
1.71728e-152	0.597904	0.493	0.237	3.66037e-148	13	KIF22
1.20393e-200	0.597479	0.833	0.555	2.56618e-196	13	UBB
7.16561e-149	0.596818	0.522	0.262	1.52735e-144	13	PTPN7
1.79045e-151	0.596568	0.714	0.482	3.81634e-147	13	ELOB
1.76902e-177	0.593317	0.635	0.33	3.77066e-173	13	MCM7
1.13777e-142	0.591746	0.469	0.228	2.42517e-138	13	SNHG15
8.58834e-166	0.58926	0.701	0.418	1.8306e-161	13	DSTN
7.4386e-136	0.588971	0.585	0.354	1.58554e-131	13	NDUFS6
8.3461e-142	0.588344	0.396	0.17	1.77897e-137	13	PAFAH1B3
1.43767e-187	0.580238	0.56	0.24	3.06438e-183	13	TRAC
9.76118e-207	0.57899	0.716	0.335	2.0806e-202	13	CASC15
1.11051e-138	0.576365	0.651	0.414	2.36704e-134	13	COX8A
1.90343e-139	0.572516	0.511	0.265	4.05717e-135	13	FDPS
9.60932e-136	0.569946	0.654	0.428	2.04823e-131	13	ATP5MF
9.96659e-163	0.569721	0.399	0.154	2.12438e-158	13	UBE2C
2.21406e-130	0.564602	0.461	0.234	4.71926e-126	13	SNRPA
3.68752e-123	0.562884	0.599	0.375	7.85995e-119	13	GUK1
1.67356e-121	0.561513	0.581	0.364	3.5672e-117	13	NDUFA11
1.58193e-246	0.560062	0.836	0.448	3.37188e-242	13	JUN
2.03392e-159	0.559144	0.414	0.166	4.3353e-155	13	ZBTB16
2.12734e-162	0.557639	0.467	0.198	4.53442e-158	13	MED12L
5.94317e-142	0.557438	0.681	0.442	1.26679e-137	13	SEC61B
1.34558e-131	0.554293	0.649	0.424	2.86811e-127	13	NDUFS5
4.26895e-111	0.552199	0.458	0.253	9.09927e-107	13	ZSCAN16-AS1
5.90424e-145	0.551736	0.375	0.149	1.25849e-140	13	CD6
5.02225e-151	0.549126	0.388	0.157	1.07049e-146	13	CDT1
3.87385e-133	0.543157	0.444	0.206	8.25711e-129	13	LDLR
1.27016e-168	0.541691	0.587	0.264	2.70735e-164	13	CD3G
3.59258e-149	0.540613	0.361	0.138	7.65758e-145	13	MYBL2
1.13863e-147	0.540245	0.375	0.145	2.42699e-143	13	TSPAN7
4.95218e-142	0.540223	0.397	0.168	1.05556e-137	13	SPRY1
5.04673e-111	0.539177	0.602	0.398	1.07571e-106	13	PTPN2
9.04195e-139	0.537177	0.704	0.466	1.92729e-134	13	SNRPD2
1.50431e-97	0.535014	0.522	0.334	3.20643e-93	13	SF3B5
1.1967e-115	0.530238	0.616	0.405	2.55076e-111	13	UQCR10
7.08636e-155	0.529912	0.259	0.077	1.51046e-150	13	KRT72
5.46901e-110	0.528542	0.544	0.338	1.16572e-105	13	GPX4
1.51967e-187	0.526456	0.911	0.66	3.23919e-183	13	SERF2
2.3828e-149	0.5263	0.402	0.162	5.07893e-145	13	SPON2
1.85845e-143	0.525856	0.409	0.168	3.96129e-139	13	HPGD
5.6663e-127	0.525822	0.374	0.159	1.20777e-122	13	HACD1
1.11291e-161	0.524818	0.835	0.619	2.37217e-157	13	EEF1D
4.33777e-190	0.523519	0.923	0.686	9.24595e-186	13	PFN1
2.85795e-130	0.522491	0.494	0.256	6.09173e-126	13	PRDX2
8.15681e-171	0.521982	0.88	0.645	1.73862e-166	13	UBC
1.07488e-195	0.518899	0.935	0.757	2.2911e-191	13	TRA2B
5.92462e-105	0.518369	0.604	0.41	1.26283e-100	13	COX5B
1.80549e-136	0.518102	0.738	0.506	3.8484e-132	13	GMFG
1.90494e-132	0.518067	0.71	0.473	4.06039e-128	13	TAGLN2
1.7462e-148	0.517979	0.294	0.099	3.72203e-144	13	IGFBP2
2.9327e-147	0.515406	0.457	0.199	6.25105e-143	13	GTSE1
4.17808e-99	0.514807	0.452	0.257	8.90559e-95	13	ANAPC11
1.29735e-112	0.514429	0.465	0.24	2.7653e-108	13	RHOH
2.17849e-113	0.514412	0.52	0.292	4.64344e-109	13	SNHG1
9.37813e-93	0.513486	0.475	0.29	1.99895e-88	13	NAA38
2.35145e-130	0.513212	0.699	0.453	5.01212e-126	13	EMP3
2.13959e-96	0.504422	0.47	0.272	4.56054e-92	13	IDH2
2.06549e-108	0.503068	0.573	0.347	4.40259e-104	13	ELOVL5
1.3784e-109	0.502644	0.344	0.152	2.93806e-105	13	CCDC167
2.98835e-94	0.500582	0.574	0.39	6.36966e-90	13	NDUFA3
9.16115e-96	0.498163	0.497	0.303	1.9527e-91	13	MRPL57
1.62499e-113	0.498033	0.29	0.112	3.46367e-109	13	BEX1
4.35764e-153	0.495582	0.251	0.074	9.28832e-149	13	TRAV21
8.71948e-123	0.494925	0.711	0.482	1.85856e-118	13	UBL5
1.65551e-77	0.492956	0.373	0.208	3.52871e-73	13	NXF1
4.16769e-136	0.492479	0.27	0.09	8.88344e-132	13	ENO2
1.2375e-77	0.492028	0.38	0.216	2.63773e-73	13	ETFB
1.10307e-124	0.491571	0.648	0.401	2.3512e-120	13	HNRNPAB
1.2345e-107	0.48959	0.638	0.432	2.63134e-103	13	COX6A1
1.88245e-107	0.488901	0.36	0.163	4.01244e-103	13	BIRC5
4.78954e-117	0.4887	0.703	0.476	1.02089e-112	13	NDUFB1
8.56824e-107	0.486212	0.505	0.288	1.82632e-102	13	SNHG3
2.5984e-138	0.483947	0.833	0.587	5.53849e-134	13	COX4I1
6.71995e-158	0.483388	0.867	0.595	1.43236e-153	13	NUCKS1
1.58494e-102	0.478471	0.414	0.211	3.37829e-98	13	BEX3
7.67374e-124	0.477499	0.265	0.092	1.63566e-119	13	SIX6
1.56971e-169	0.476605	0.928	0.744	3.34585e-165	13	JUND
9.68552e-90	0.476585	0.383	0.198	2.06447e-85	13	ZNRF1
8.59769e-159	0.475466	0.84	0.495	1.8326e-154	13	STMN1
3.18181e-100	0.475262	0.471	0.264	6.78204e-96	13	DDAH2
1.71817e-85	0.474669	0.429	0.248	3.66229e-81	13	PPP1R14B
9.9705e-87	0.473579	0.5	0.317	2.12521e-82	13	CKLF
1.68254e-125	0.473234	0.507	0.249	3.58634e-121	13	TYMS
2.96649e-64	0.47321	0.394	0.247	6.32307e-60	13	PSMB6
1.40033e-79	0.472256	0.368	0.201	2.9848e-75	13	AIP
8.56687e-83	0.471076	0.541	0.367	1.82603e-78	13	NDUFB2
1.09881e-95	0.469899	0.596	0.4	2.34211e-91	13	TMEM258
3.67943e-127	0.469685	0.795	0.575	7.8427e-123	13	SLC38A2
3.21241e-96	0.469557	0.633	0.435	6.84725e-92	13	PPIB
3.72581e-109	0.469164	0.686	0.473	7.94157e-105	13	PSMA7
2.91559e-91	0.46909	0.549	0.355	6.21457e-87	13	MAZ
1.7432e-84	0.468712	0.383	0.209	3.71564e-80	13	FDFT1
7.21638e-177	0.468586	0.941	0.685	1.53817e-172	13	RPS5
1.21723e-204	0.468272	0.977	0.78	2.59453e-200	13	RPL35
1.73564e-126	0.468266	0.743	0.491	3.69952e-122	13	H1FX
3.27368e-101	0.468229	0.673	0.476	6.97784e-97	13	COX6B1
2.18804e-114	0.466537	0.738	0.528	4.66381e-110	13	TLE5
1.35917e-79	0.465964	0.441	0.27	2.89707e-75	13	C9orf16
1.17196e-93	0.465946	0.567	0.376	2.49804e-89	13	SNRPB
2.94129e-88	0.464579	0.629	0.448	6.26935e-84	13	UQCR11
1.46632e-121	0.463838	0.677	0.419	3.12545e-117	13	H2AFZ
1.70502e-71	0.462272	0.427	0.268	3.63424e-67	13	NDUFS8
8.94385e-115	0.461899	0.264	0.095	1.90638e-110	13	TMSB15A
1.44142e-140	0.461085	0.88	0.645	3.07238e-136	13	CFL1
1.15773e-76	0.460844	0.443	0.268	2.4677e-72	13	ACAP1
5.16602e-102	0.460411	0.694	0.488	1.10114e-97	13	CHCHD2
4.79154e-95	0.460057	0.352	0.17	1.02132e-90	13	POLD2
1.63809e-98	0.459435	0.312	0.136	3.49159e-94	13	FOXM1
3.7467e-89	0.45941	0.39	0.2	7.98609e-85	13	CKS2
2.01441e-233	0.45826	0.988	0.844	4.29373e-229	13	RPL10
1.69826e-61	0.457825	0.392	0.249	3.61985e-57	13	PRDX5
1.81522e-119	0.456592	0.785	0.563	3.86915e-115	13	RHOA
3.15306e-123	0.456494	0.84	0.619	6.72074e-119	13	TMA7
5.72774e-167	0.456407	0.95	0.705	1.22087e-162	13	FAU
2.77633e-74	0.456249	0.463	0.298	5.91774e-70	13	CSNK2B
7.69885e-110	0.455859	0.369	0.161	1.64101e-105	13	CRNDE
4.24207e-82	0.455149	0.297	0.14	9.04197e-78	13	SDF2L1
1.44564e-81	0.454917	0.43	0.245	3.08139e-77	13	ZNF433-AS1
2.1892e-118	0.454722	0.378	0.163	4.66628e-114	13	AURKB
1.44061e-78	0.452089	0.481	0.305	3.07066e-74	13	RALY
3.24616e-93	0.451939	0.404	0.205	6.91918e-89	13	SMIM24
3.88825e-59	0.450486	0.31	0.176	8.2878e-55	13	NUDT1
2.67113e-72	0.45008	0.405	0.237	5.69351e-68	13	STAT5A
1.13052e-117	0.448448	0.243	0.081	2.40969e-113	13	KRT1
1.73884e-102	0.448116	0.625	0.404	3.70633e-98	13	NFATC2IP
3.82456e-104	0.447954	0.29	0.115	8.15205e-100	13	IGFBP5
1.60166e-89	0.44679	0.377	0.189	3.41394e-85	13	STAM
3.7985e-67	0.445152	0.375	0.223	8.09651e-63	13	C17orf49
2.32869e-109	0.444854	0.22	0.073	4.9636e-105	13	RORB
1.30513e-58	0.444413	0.361	0.22	2.78188e-54	13	CIB1
5.73414e-89	0.443857	0.31	0.142	1.22223e-84	13	PRMT7
1.01782e-77	0.442971	0.574	0.399	2.16947e-73	13	SEC61G
4.30548e-92	0.441596	0.325	0.15	9.17713e-88	13	ADA
1.16978e-83	0.439683	0.417	0.229	2.4934e-79	13	FADS1
1.36764e-75	0.43921	0.499	0.324	2.91512e-71	13	ATXN2L
3.34135e-58	0.438313	0.406	0.267	7.12208e-54	13	PSMD8
4.49944e-101	0.43462	0.644	0.424	9.59056e-97	13	UBE2G2
8.14367e-90	0.434605	0.222	0.083	1.73582e-85	13	PRKAR1B
2.67988e-82	0.43422	0.527	0.344	5.71216e-78	13	SNHG9
2.98566e-94	0.433778	0.662	0.467	6.36393e-90	13	CLIC1
4.15538e-85	0.433543	0.342	0.168	8.85719e-81	13	CKS1B
1.20285e-64	0.432989	0.443	0.293	2.56387e-60	13	PSMB3
5.32266e-86	0.432687	0.625	0.444	1.13453e-81	13	TRIR
1.54607e-96	0.431712	0.712	0.502	3.29546e-92	13	COX6C
1.09728e-79	0.431276	0.448	0.254	2.33885e-75	13	BTG3
4.18361e-59	0.430455	0.412	0.272	8.91735e-55	13	C19orf53
6.79839e-179	0.430174	0.974	0.764	1.44908e-174	13	RPS15
5.94336e-94	0.429396	0.657	0.464	1.26683e-89	13	SNRNP70
9.38771e-79	0.429198	0.604	0.429	2.00099e-74	13	ATP5MD
2.4727e-107	0.428916	0.796	0.579	5.27056e-103	13	ATP5MC2
2.51608e-95	0.427785	0.284	0.118	5.36302e-91	13	DBN1
1.33799e-68	0.427571	0.49	0.334	2.85192e-64	13	EIF5A
4.53044e-160	0.427498	0.959	0.734	9.65663e-156	13	RPL18
2.00668e-60	0.426365	0.421	0.273	4.27724e-56	13	GNB2
4.4671e-71	0.425867	0.346	0.185	9.52163e-67	13	MFHAS1
6.38189e-51	0.424883	0.352	0.225	1.3603e-46	13	PFDN2
5.18321e-98	0.424679	0.227	0.081	1.1048e-93	13	KIF20A
7.34765e-89	0.424464	0.614	0.421	1.56615e-84	13	SF3B2
1.81827e-76	0.424277	0.459	0.275	3.87565e-72	13	MT2A
3.1666e-161	0.423314	0.967	0.75	6.74961e-157	13	RPS9
5.04314e-57	0.422633	0.386	0.243	1.07494e-52	13	TSTD1
1.62016e-74	0.422323	0.606	0.435	3.45337e-70	13	ATP6V0C
1.23566e-51	0.422288	0.412	0.284	2.63382e-47	13	SLIRP
2.33052e-78	0.421978	0.299	0.142	4.9675e-74	13	GALNT6
4.92584e-85	0.421792	0.61	0.427	1.04994e-80	13	UBE2I
1.15986e-63	0.421059	0.348	0.2	2.47224e-59	13	TECR
4.73774e-51	0.420943	0.38	0.253	1.00985e-46	13	PHB2
2.55437e-57	0.419928	0.34	0.202	5.44463e-53	13	RAB1B
5.45706e-147	0.419361	0.941	0.716	1.16317e-142	13	RPSA
8.24765e-195	0.41925	0.99	0.831	1.75799e-190	13	RPL37A
3.40235e-76	0.418516	0.378	0.204	7.25211e-72	13	RFWD3
4.49575e-67	0.417651	0.539	0.383	9.5827e-63	13	POLR2L
3.38234e-60	0.416183	0.424	0.276	7.20945e-56	13	SUMO3
1.86821e-93	0.415789	0.238	0.09	3.98208e-89	13	FGFR1
1.34245e-154	0.41517	0.956	0.788	2.86143e-150	13	H3F3A
6.37441e-113	0.414732	0.675	0.416	1.3587e-108	13	KDM5B
1.48745e-63	0.413745	0.484	0.333	3.1705e-59	13	KRTCAP2
3.41491e-73	0.413558	0.549	0.379	7.27888e-69	13	TALDO1
9.6525e-75	0.412712	0.256	0.115	2.05743e-70	13	CDCA4
2.56851e-71	0.412601	0.29	0.142	5.47478e-67	13	PTTG1
3.03547e-84	0.411246	0.357	0.172	6.47011e-80	13	SH2D1A
4.06153e-60	0.410831	0.346	0.204	8.65714e-56	13	RNASEH2C
2.03575e-68	0.409963	0.469	0.302	4.33919e-64	13	PRRC2A
7.15594e-54	0.409267	0.419	0.281	1.52529e-49	13	MRPL52
2.76505e-97	0.409087	0.228	0.082	5.8937e-93	13	CREB3L3
4.00125e-74	0.408943	0.331	0.167	8.52866e-70	13	GPR174
6.46726e-71	0.40865	0.509	0.34	1.3785e-66	13	MZT2B
9.51456e-51	0.40788	0.346	0.216	2.02803e-46	13	ACADVL
1.55273e-67	0.407668	0.333	0.175	3.30965e-63	13	TOX
2.56266e-93	0.406651	0.211	0.074	5.46231e-89	13	SLIT1
2.41826e-66	0.404808	0.316	0.168	5.15452e-62	13	MYL6B
6.80683e-78	0.404485	0.307	0.147	1.45088e-73	13	SLC7A5
2.25076e-131	0.40303	0.945	0.717	4.7975e-127	13	UBA52
3.52714e-57	0.402769	0.3	0.165	7.5181e-53	13	SNRPN
4.23949e-63	0.402598	0.366	0.216	9.03646e-59	13	ZNF428
2.76134e-61	0.402442	0.512	0.364	5.8858e-57	13	TPI1
6.54742e-54	0.40227	0.322	0.19	1.39558e-49	13	VAMP5
1.80657e-78	0.399776	0.586	0.393	3.8507e-74	13	EZR
2.19766e-85	0.398548	0.659	0.461	4.68431e-81	13	PA2G4
3.02456e-53	0.398278	0.287	0.16	6.44686e-49	13	MCRIP1
1.4533e-47	0.397991	0.331	0.209	3.09771e-43	13	TMEM160
2.78565e-117	0.397798	0.655	0.388	5.93761e-113	13	CRIP1
8.92582e-57	0.397758	0.368	0.224	1.90254e-52	13	SURF4
2.19992e-71	0.397355	0.347	0.183	4.68912e-67	13	CHAF1A
2.61784e-56	0.397177	0.328	0.189	5.57993e-52	13	SAMD1
1.1903e-50	0.396339	0.373	0.244	2.53712e-46	13	KRT10
1.13771e-111	0.39612	0.791	0.509	2.42503e-107	13	AIF1
3.71392e-88	0.395689	0.26	0.106	7.91621e-84	13	WDR62
1.68369e-51	0.395391	0.245	0.129	3.58879e-47	13	CCS
1.06493e-83	0.395052	0.248	0.1	2.2699e-79	13	NDST3
3.64028e-79	0.394646	0.239	0.099	7.75925e-75	13	CENPV
3.79312e-42	0.394511	0.3	0.189	8.08504e-38	13	LSM2
1.88095e-63	0.394109	0.428	0.263	4.00924e-59	13	VPS37B
6.6997e-55	0.394093	0.396	0.258	1.42804e-50	13	NHP2
6.56422e-60	0.392766	0.288	0.153	1.39916e-55	13	MRPL4
9.25823e-173	0.392501	0.984	0.785	1.97339e-168	13	RPS21
3.29432e-56	0.392278	0.45	0.307	7.02184e-52	13	CALM3
4.47626e-133	0.391097	0.949	0.733	9.54114e-129	13	RPS16
3.62622e-62	0.391039	0.567	0.416	7.7293e-58	13	RNPS1
1.66001e-71	0.390552	0.451	0.27	3.53832e-67	13	BCL7A
1.77761e-51	0.389779	0.395	0.257	3.78898e-47	13	PPP6R1
8.59202e-71	0.389559	0.26	0.12	1.83139e-66	13	NCAPH2
1.25582e-67	0.388996	0.418	0.245	2.67678e-63	13	GIHCG
6.08989e-83	0.388815	0.209	0.078	1.29806e-78	13	KIFC3
4.37581e-53	0.388404	0.451	0.319	9.32704e-49	13	ZNHIT1
2.07858e-50	0.3882	0.338	0.21	4.43049e-46	13	GADD45GIP1
4.57521e-51	0.386173	0.318	0.188	9.75206e-47	13	SIGIRR
4.02907e-51	0.385645	0.407	0.272	8.58797e-47	13	SNRNP27
1.2121e-62	0.385437	0.297	0.156	2.58359e-58	13	BEX2
1.87061e-47	0.385012	0.37	0.238	3.98721e-43	13	MAPK6
1.36588e-51	0.383621	0.409	0.272	2.91137e-47	13	UBALD2
7.5666e-57	0.383589	0.349	0.206	1.61282e-52	13	IP6K2
6.93353e-94	0.382853	0.799	0.58	1.47788e-89	13	ANP32B
1.98674e-50	0.382223	0.422	0.29	4.23473e-46	13	P4HB
5.43074e-75	0.382199	0.326	0.16	1.15756e-70	13	CD7
3.78747e-46	0.38198	0.391	0.263	8.07299e-42	13	PGD
1.7498e-63	0.381848	0.519	0.357	3.7297e-59	13	TXN
2.72638e-46	0.381541	0.383	0.26	5.81129e-42	13	PSMB2
5.17106e-104	0.380684	0.785	0.551	1.10221e-99	13	SEPTIN6
1.81433e-45	0.380353	0.302	0.184	3.86724e-41	13	POLR2I
1.27533e-57	0.379913	0.444	0.293	2.71836e-53	13	HM13
4.49488e-45	0.378251	0.319	0.2	9.58083e-41	13	POLR2G
3.2272e-53	0.376956	0.257	0.134	6.87877e-49	13	H2AFX
2.03753e-60	0.376848	0.555	0.408	4.343e-56	13	ATP5F1B
8.86994e-44	0.374869	0.378	0.259	1.89063e-39	13	NDUFB7
6.69868e-45	0.374639	0.408	0.28	1.42782e-40	13	CTBP1
2.32089e-45	0.374638	0.305	0.185	4.94698e-41	13	BUD23
3.59737e-51	0.374228	0.49	0.356	7.6678e-47	13	AP2B1
8.76307e-65	0.374084	0.25	0.116	1.86785e-60	13	GRAP2
4.18617e-59	0.374028	0.299	0.161	8.92281e-55	13	SREBF2
3.856e-55	0.373677	0.278	0.147	8.21907e-51	13	IRGQ
1.23031e-81	0.37332	0.545	0.331	2.6224e-77	13	HIST1H1C
6.37532e-43	0.372853	0.412	0.296	1.3589e-38	13	TRAPPC5
1.96381e-65	0.372532	0.479	0.309	4.18587e-61	13	USP22
2.68583e-65	0.372231	0.318	0.165	5.72485e-61	13	LIME1
5.37284e-38	0.372042	0.31	0.204	1.14522e-33	13	PHPT1
6.93669e-46	0.371856	0.46	0.34	1.47856e-41	13	NDUFB4
1.79134e-53	0.369292	0.269	0.144	3.81824e-49	13	LRRC59
8.4848e-60	0.369208	0.254	0.126	1.80853e-55	13	CXXC1
6.40799e-47	0.368928	0.373	0.25	1.36586e-42	13	TUFM
3.00796e-54	0.368822	0.317	0.183	6.41147e-50	13	ILF3-DT
1.94292e-38	0.36851	0.341	0.234	4.14134e-34	13	BCAP31
8.01034e-49	0.368172	0.471	0.337	1.7074e-44	13	ARHGDIA
1.83829e-46	0.368051	0.423	0.299	3.91831e-42	13	FRG1
2.79855e-51	0.367974	0.374	0.237	5.96511e-47	13	ALYREF
3.05794e-41	0.367667	0.371	0.257	6.51799e-37	13	CUTA
1.70239e-52	0.367619	0.333	0.197	3.62864e-48	13	FAM117A
7.07788e-92	0.366123	0.73	0.498	1.50865e-87	13	RUNX1
1.87077e-60	0.366029	0.261	0.129	3.98754e-56	13	WDR34
9.95519e-59	0.365307	0.476	0.317	2.12195e-54	13	DDB1
2.43272e-47	0.365169	0.359	0.231	5.18535e-43	13	HCFC1
6.93478e-45	0.364917	0.298	0.181	1.47815e-40	13	RPA3
9.60615e-46	0.364648	0.465	0.339	2.04755e-41	13	PTPRA
2.4359e-51	0.363224	0.31	0.178	5.19211e-47	13	WDR6
4.47752e-52	0.362566	0.298	0.166	9.54384e-48	13	SEPTIN1
3.75824e-47	0.362314	0.295	0.172	8.01068e-43	13	HMG20B
5.30967e-54	0.362305	0.538	0.397	1.13176e-49	13	UQCRQ
3.07323e-36	0.362211	0.246	0.149	6.55059e-32	13	NENF
2.95507e-41	0.36173	0.288	0.178	6.29873e-37	13	CIAO2B
3.64001e-59	0.3616	0.54	0.376	7.75869e-55	13	RNF130
1.46059e-39	0.36132	0.373	0.256	3.11324e-35	13	CD81
1.28976e-87	0.359396	0.861	0.679	2.74913e-83	13	PPIA
1.5006e-59	0.359108	0.233	0.111	3.19852e-55	13	FARSA
3.56956e-39	0.3591	0.395	0.285	7.60851e-35	13	UBE2L3
5.74844e-45	0.359046	0.382	0.261	1.22528e-40	13	SNRPC
4.43905e-79	0.358909	0.796	0.609	9.46184e-75	13	ARHGDIB
3.09004e-96	0.358905	0.809	0.577	6.58641e-92	13	SH3BGRL3
7.61838e-65	0.358308	0.395	0.225	1.62386e-60	13	PRC1
2.42544e-66	0.358256	0.422	0.242	5.16982e-62	13	PCLAF
5.57949e-62	0.357634	0.627	0.483	1.18927e-57	13	BRD2
3.18867e-45	0.357354	0.243	0.133	6.79665e-41	13	ICAM2
1.00513e-33	0.357012	0.327	0.228	2.14243e-29	13	ATP5MC1
3.38019e-145	0.355825	0.985	0.811	7.20488e-141	13	RPLP2
3.62136e-38	0.354681	0.37	0.264	7.71892e-34	13	NDUFB10
8.53202e-62	0.354582	0.244	0.115	1.8186e-57	13	AC000065.1
2.51335e-38	0.354577	0.27	0.165	5.3572e-34	13	OCIAD2
1.98287e-42	0.35394	0.259	0.15	4.2265e-38	13	FBRS
5.48706e-62	0.353229	0.403	0.243	1.16957e-57	13	CBFA2T3
9.84448e-43	0.351876	0.448	0.33	2.09835e-38	13	COPS9
7.46031e-44	0.351865	0.247	0.137	1.59016e-39	13	A1BG
4.3665e-76	0.35037	0.738	0.556	9.3072e-72	13	ZFAS1
3.73192e-48	0.350343	0.472	0.344	7.95459e-44	13	SNU13
1.10154e-34	0.350228	0.367	0.266	2.34793e-30	13	UQCRFS1
2.65049e-60	0.349922	0.588	0.431	5.64952e-56	13	EIF3K
1.08522e-33	0.349835	0.341	0.24	2.31316e-29	13	NUDC
2.24591e-48	0.348567	0.403	0.27	4.78716e-44	13	PSMC3
1.14531e-48	0.347585	0.515	0.385	2.44123e-44	13	RAC2
1.74403e-40	0.346589	0.329	0.213	3.71739e-36	13	OTUB1
3.77069e-38	0.346468	0.313	0.204	8.03722e-34	13	MRPS34
9.88007e-36	0.346299	0.419	0.315	2.10594e-31	13	DRAP1
1.51827e-78	0.345592	0.595	0.389	3.2362e-74	13	SMARCA4
1.91651e-40	0.345478	0.328	0.214	4.08503e-36	13	UQCRC1
4.17872e-42	0.345405	0.476	0.36	8.90695e-38	13	SSR2
8.18371e-81	0.344938	0.715	0.509	1.74436e-76	13	STT3B
1.70588e-84	0.344731	0.562	0.337	3.63609e-80	13	SERINC5
1.14096e-46	0.344558	0.353	0.219	2.43195e-42	13	CDK5RAP3
1.49996e-65	0.343503	0.225	0.098	3.19716e-61	13	PITPNM2
2.0715e-52	0.343431	0.248	0.127	4.41541e-48	13	SPNS3
1.27459e-63	0.343375	0.588	0.427	2.71679e-59	13	RTF1
1.40944e-67	0.343241	0.717	0.521	3.00423e-63	13	HINT1
1.88508e-41	0.342947	0.46	0.346	4.01805e-37	13	NEDD8
2.94256e-32	0.34293	0.219	0.13	6.27207e-28	13	UQCC2
1.806e-35	0.342628	0.359	0.253	3.8495e-31	13	SCAND1
1.19102e-47	0.342591	0.273	0.154	2.53865e-43	13	NME4
2.93626e-118	0.342491	0.955	0.741	6.25864e-114	13	RPLP0
1.44861e-130	0.341827	0.981	0.779	3.08771e-126	13	RPL36
1.75294e-43	0.341573	0.314	0.192	3.73638e-39	13	FAM53C
3.86414e-55	0.341448	0.366	0.218	8.23642e-51	13	MCM4
3.2206e-45	0.340007	0.286	0.167	6.8647e-41	13	PRPF19
2.75955e-33	0.339973	0.236	0.143	5.88198e-29	13	NSMCE1
3.96607e-100	0.339107	0.935	0.699	8.45368e-96	13	ATP5F1E
1.98689e-48	0.338132	0.414	0.277	4.23506e-44	13	TUBB4B
8.76802e-59	0.337804	0.525	0.357	1.8689e-54	13	DLG1
5.29583e-39	0.337663	0.235	0.134	1.12881e-34	13	CCDC124
5.5192e-38	0.337654	0.325	0.215	1.17642e-33	13	UBA1
1.05252e-101	0.337182	0.941	0.756	2.24345e-97	13	RACK1
1.26398e-28	0.337163	0.27	0.183	2.69418e-24	13	RNF181
2.10015e-32	0.336802	0.358	0.26	4.47646e-28	13	AP2S1
1.32521e-48	0.335869	0.53	0.397	2.82468e-44	13	HSPA9
1.75426e-67	0.335798	0.339	0.175	3.7392e-63	13	PXDN
5.86763e-47	0.33553	0.536	0.406	1.25068e-42	13	UQCRH
2.48698e-39	0.335222	0.257	0.152	5.301e-35	13	ANAPC15
8.69897e-32	0.335157	0.324	0.226	1.85419e-27	13	MLF2
5.21392e-41	0.335043	0.502	0.393	1.11135e-36	13	EDF1
4.5462e-41	0.334899	0.335	0.217	9.69023e-37	13	SASH3
4.45697e-59	0.334612	0.252	0.122	9.50003e-55	13	MFGE8
6.22193e-44	0.333919	0.351	0.224	1.32621e-39	13	BSDC1
1.0879e-39	0.333775	0.264	0.156	2.31885e-35	13	MANF
1.92138e-45	0.333647	0.404	0.274	4.09542e-41	13	RANBP1
2.06585e-27	0.3333	0.339	0.253	4.40336e-23	13	VPS28
5.06051e-29	0.332919	0.357	0.266	1.07865e-24	13	BLOC1S1
2.31508e-37	0.332892	0.431	0.328	4.9346e-33	13	SELENOH
1.04126e-61	0.332667	0.565	0.389	2.21945e-57	13	SUGP2
3.82454e-49	0.332511	0.379	0.236	8.15201e-45	13	ZNF445
2.34318e-31	0.332477	0.374	0.28	4.99449e-27	13	TRMT112
9.06266e-61	0.332447	0.53	0.361	1.93171e-56	13	EVL
1.41429e-42	0.332253	0.448	0.322	3.01457e-38	13	SOD1
5.59189e-41	0.332017	0.495	0.375	1.19191e-36	13	SNRPF
4.58811e-79	0.331189	0.524	0.297	9.77955e-75	13	PALM2-AKAP2
9.65752e-47	0.330475	0.222	0.113	2.0585e-42	13	FADS2
2.44568e-50	0.329424	0.265	0.14	5.21296e-46	13	ARHGAP32
1.69293e-27	0.329413	0.265	0.181	3.60848e-23	13	NDUFA7
2.24362e-106	0.329392	0.961	0.75	4.78228e-102	13	RPL24
1.59527e-55	0.328444	0.464	0.302	3.40032e-51	13	TTF1
1.47611e-55	0.328105	0.215	0.099	3.14632e-51	13	HHIP-AS1
3.14322e-45	0.327816	0.435	0.305	6.69977e-41	13	HDGF
6.5172e-38	0.327646	0.388	0.274	1.38914e-33	13	ILF2
1.4716e-35	0.327435	0.404	0.298	3.13672e-31	13	PPP1CA
2.84607e-35	0.327213	0.281	0.178	6.0664e-31	13	RAB11B
6.35418e-30	0.327021	0.317	0.223	1.35439e-25	13	RABAC1
7.22941e-36	0.326601	0.461	0.361	1.54095e-31	13	SEM1
7.76192e-38	0.326417	0.338	0.227	1.65445e-33	13	TXNL4A
5.8432e-41	0.32633	0.336	0.217	1.24548e-36	13	PTOV1
1.49779e-117	0.325929	0.971	0.778	3.19253e-113	13	RPL7A
8.13787e-37	0.323377	0.238	0.138	1.73459e-32	13	DTYMK
2.83385e-50	0.323357	0.532	0.398	6.04036e-46	13	DNAJC7
5.09258e-35	0.323295	0.202	0.112	1.08548e-30	13	DRG1
7.2838e-31	0.322353	0.259	0.168	1.55254e-26	13	METTL26
5.95381e-28	0.322157	0.3	0.212	1.26906e-23	13	NDUFS7
6.35293e-90	0.321703	0.93	0.75	1.35413e-85	13	ACTG1
2.36597e-33	0.321297	0.457	0.359	5.04307e-29	13	PPDPF
3.30373e-30	0.321077	0.271	0.179	7.04189e-26	13	PIN4
2.96738e-94	0.320744	0.937	0.72	6.32496e-90	13	RPL8
7.42974e-54	0.320273	0.641	0.486	1.58365e-49	13	ENO1
1.25409e-34	0.320073	0.46	0.36	2.6731e-30	13	ATP5MC3
3.59681e-34	0.320061	0.214	0.123	7.66661e-30	13	AC010642.2
4.5086e-53	0.319979	0.292	0.157	9.61007e-49	13	PGM2L1
3.99006e-37	0.31986	0.29	0.182	8.50481e-33	13	DEF6
1.72109e-31	0.319593	0.261	0.166	3.6685e-27	13	BABAM1
1.44648e-34	0.319272	0.455	0.348	3.08318e-30	13	SNRPE
1.74922e-41	0.318799	0.231	0.126	3.72847e-37	13	CCDC34
3.75183e-35	0.318709	0.336	0.228	7.99702e-31	13	SNHG17
1.18107e-26	0.318705	0.249	0.165	2.51745e-22	13	ITGAE
6.93363e-34	0.318612	0.367	0.263	1.4779e-29	13	PPP4C
3.36996e-44	0.318457	0.508	0.38	7.18307e-40	13	ATP5IF1
1.39962e-30	0.318456	0.242	0.152	2.98328e-26	13	PMF1
4.39595e-36	0.318429	0.225	0.128	9.36996e-32	13	TIMM44
5.42952e-51	0.31837	0.533	0.381	1.1573e-46	13	GLUL
3.73097e-83	0.318365	0.857	0.67	7.95257e-79	13	EEF2
1.33731e-71	0.318237	0.54	0.336	2.85048e-67	13	NSD2
6.31025e-39	0.317701	0.432	0.317	1.34503e-34	13	RPN2
1.90211e-41	0.317144	0.493	0.37	4.05435e-37	13	DYNLL1
4.77868e-53	0.316988	0.585	0.423	1.01858e-48	13	GNAQ
2.1091e-114	0.316497	0.981	0.816	4.49554e-110	13	RPL28
6.55913e-42	0.316126	0.273	0.158	1.39808e-37	13	HMGCS1
1.93705e-41	0.315986	0.221	0.118	4.12882e-37	13	NFE2
4.98827e-44	0.315128	0.207	0.103	1.06325e-39	13	MVD
3.23878e-34	0.314665	0.265	0.166	6.90345e-30	13	ISY1
9.02922e-40	0.313957	0.262	0.151	1.92458e-35	13	PRR11
6.08991e-37	0.31377	0.332	0.216	1.29806e-32	13	CD84
3.80211e-29	0.313765	0.246	0.156	8.1042e-25	13	RNF187
8.70354e-41	0.313335	0.216	0.115	1.85516e-36	13	SQLE
2.61016e-33	0.313297	0.229	0.137	5.56355e-29	13	MRPL22
1.8257e-55	0.312778	0.208	0.094	3.89148e-51	13	E2F1
3.36844e-36	0.312133	0.446	0.339	7.17982e-32	13	XRCC6
2.00319e-46	0.312019	0.54	0.409	4.2698e-42	13	ADAR
8.02039e-25	0.311335	0.378	0.299	1.70955e-20	13	COPE
6.54753e-52	0.311137	0.372	0.225	1.3956e-47	13	PCNA
1.04984e-149	0.311123	0.993	0.841	2.23774e-145	13	RPS27
5.60177e-30	0.310615	0.25	0.161	1.19402e-25	13	NDUFS3
1.09359e-23	0.310613	0.277	0.199	2.33098e-19	13	CCT7
7.2885e-29	0.310582	0.272	0.183	1.55354e-24	13	C4orf48
7.42711e-28	0.31023	0.244	0.158	1.58309e-23	13	STUB1
1.39933e-33	0.310102	0.218	0.127	2.98268e-29	13	CMSS1
5.3329e-82	0.309551	0.654	0.392	1.13671e-77	13	ETS1
5.44899e-59	0.308816	0.578	0.419	1.16145e-54	13	BRD7
3.21336e-27	0.308736	0.21	0.13	6.84927e-23	13	CLPP
2.46257e-51	0.308421	0.491	0.336	5.24898e-47	13	CTCF
2.10021e-25	0.308155	0.243	0.162	4.47661e-21	13	PIN1
1.1452e-27	0.30797	0.381	0.295	2.44099e-23	13	NDUFA2
1.49965e-26	0.307932	0.348	0.264	3.19651e-22	13	NDUFB8
4.19536e-37	0.307609	0.273	0.164	8.94241e-33	13	KCNK6
4.34977e-34	0.307277	0.309	0.202	9.27153e-30	13	B3GNT2
1.44746e-37	0.307257	0.292	0.179	3.08525e-33	13	KRI1
6.16509e-28	0.307156	0.343	0.254	1.31409e-23	13	TRAPPC1
9.40427e-29	0.307106	0.359	0.264	2.00452e-24	13	MAX
2.1755e-29	0.306748	0.301	0.206	4.63708e-25	13	PSMD11
1.68035e-32	0.306664	0.244	0.151	3.58167e-28	13	NME1
2.62202e-42	0.306476	0.421	0.296	5.58883e-38	13	HMGA1
2.597e-26	0.306145	0.279	0.194	5.5355e-22	13	TBCB
1.94228e-25	0.305965	0.354	0.268	4.13997e-21	13	RHOG
5.76358e-37	0.305842	0.257	0.153	1.22851e-32	13	VGLL4
4.24188e-24	0.305503	0.328	0.249	9.04158e-20	13	PSMB7
2.3879e-117	0.305273	0.985	0.804	5.0898e-113	13	RPS28
2.1201e-49	0.304997	0.577	0.44	4.51899e-45	13	RBM8A
1.36185e-36	0.304906	0.462	0.348	2.90277e-32	13	VAMP2
5.28035e-26	0.30469	0.325	0.241	1.12551e-21	13	DAD1
5.49342e-25	0.304133	0.278	0.197	1.17092e-20	13	TIMM13
1.58306e-96	0.304096	0.91	0.604	3.37429e-92	13	CDK6
4.40736e-34	0.303943	0.243	0.146	9.39428e-30	13	WBP1
1.95314e-36	0.303781	0.201	0.109	4.16312e-32	13	CUEDC2
1.89672e-28	0.302658	0.286	0.196	4.04286e-24	13	MZT2A
1.16855e-29	0.302422	0.27	0.176	2.49075e-25	13	SMARCD1
1.59e-106	0.301963	0.973	0.766	3.38908e-102	13	RPL19
1.15053e-33	0.301484	0.485	0.385	2.45236e-29	13	PTBP1
3.60103e-44	0.301411	0.365	0.229	7.6756e-40	13	C12orf75
1.32145e-44	0.300927	0.231	0.121	2.81667e-40	13	FPGS
6.04488e-22	0.300348	0.227	0.154	1.28847e-17	13	POLR2F
6.16236e-24	0.300238	0.319	0.237	1.31351e-19	13	SZRD1
7.6752e-37	0.300125	0.314	0.202	1.63597e-32	13	NOTCH1
1.6416e-30	0.299985	0.268	0.175	3.49907e-26	13	PRMT1
3.96767e-78	0.299815	0.641	0.39	8.45708e-74	13	MIR181A1HG
3.45393e-23	0.299767	0.282	0.205	7.36206e-19	13	ECH1
2.16801e-71	0.299553	0.848	0.645	4.62111e-67	13	EEF1G
3.37351e-37	0.29941	0.252	0.148	7.19063e-33	13	PGPEP1
6.30108e-35	0.298807	0.439	0.328	1.34308e-30	13	ARPC4
1.88792e-30	0.298534	0.361	0.261	4.02411e-26	13	SLC9A3R1
1.18795e-39	0.29821	0.54	0.415	2.53211e-35	13	NDUFA4
1.49783e-45	0.298207	0.257	0.14	3.19263e-41	13	MAP1A
1.8278e-36	0.297853	0.275	0.165	3.89595e-32	13	AC002558.3
1.64463e-34	0.297806	0.343	0.232	3.50553e-30	13	RABL6
9.50561e-23	0.297347	0.399	0.324	2.02612e-18	13	ROMO1
1.36742e-37	0.297135	0.387	0.264	2.91466e-33	13	HDAC7
3.57253e-41	0.297025	0.394	0.265	7.61484e-37	13	SPTAN1
1.80481e-29	0.296896	0.272	0.177	3.84696e-25	13	SEC61A1
1.08413e-60	0.296883	0.735	0.587	2.31083e-56	13	HNRNPM
1.09472e-37	0.296539	0.233	0.131	2.33339e-33	13	PHGDH
1.04349e-29	0.29614	0.275	0.182	2.2242e-25	13	NDUFV1
3.38907e-20	0.296098	0.212	0.144	7.2238e-16	13	ADRM1
3.97324e-123	0.295964	0.995	0.863	8.46897e-119	13	RPLP1
1.65498e-56	0.29539	0.596	0.428	3.52758e-52	13	SMARCC1
5.34777e-31	0.295221	0.238	0.144	1.13988e-26	13	FAM215B
5.64692e-34	0.294471	0.26	0.158	1.20364e-29	13	MINDY2
2.55329e-36	0.294301	0.379	0.263	5.44235e-32	13	ARHGAP4
9.51954e-35	0.29399	0.235	0.137	2.02909e-30	13	NSUN5
5.64377e-43	0.293977	0.212	0.108	1.20297e-38	13	EDC4
1.67443e-24	0.293849	0.394	0.315	3.56905e-20	13	UXT
2.53862e-69	0.293824	0.805	0.598	5.41107e-65	13	SRP14
2.22052e-21	0.293791	0.293	0.217	4.73304e-17	13	GANAB
7.93973e-42	0.293083	0.203	0.103	1.69235e-37	13	Z93930.2
6.98069e-26	0.292992	0.207	0.13	1.48794e-21	13	HSD17B10
8.91046e-56	0.292785	0.704	0.557	1.89926e-51	13	SRSF2
3.57324e-34	0.292746	0.281	0.178	7.61636e-30	13	RNASEH1
3.16906e-50	0.292597	0.419	0.258	6.75485e-46	13	MYEF2
1.26165e-24	0.291804	0.251	0.171	2.68921e-20	13	SMDT1
1.78985e-31	0.291257	0.39	0.29	3.81506e-27	13	PPM1G
3.60601e-32	0.291066	0.206	0.116	7.68621e-28	13	PFKP
1.53252e-41	0.291005	0.617	0.487	3.26658e-37	13	RNASEK
9.20053e-24	0.290511	0.41	0.335	1.96109e-19	13	EIF3G
6.46755e-37	0.290398	0.221	0.121	1.37856e-32	13	RAD9A
2.06598e-29	0.290263	0.214	0.128	4.40365e-25	13	BRMS1
8.15494e-24	0.290252	0.268	0.188	1.73823e-19	13	FAAP20
7.24871e-42	0.289955	0.202	0.102	1.54506e-37	13	GINS2
1.32226e-42	0.289699	0.542	0.414	2.8184e-38	13	SNRNP200
3.54123e-57	0.289649	0.44	0.263	7.54812e-53	13	NUSAP1
1.44975e-30	0.289415	0.324	0.224	3.09015e-26	13	DYNLL2
5.46853e-21	0.289206	0.252	0.179	1.16562e-16	13	MYDGF
1.55145e-31	0.289092	0.431	0.33	3.30692e-27	13	SNRPD1
8.84027e-23	0.288803	0.317	0.24	1.8843e-18	13	DDT
2.38925e-39	0.288417	0.283	0.167	5.09269e-35	13	AL022311.1
5.09647e-66	0.288323	0.825	0.631	1.08631e-61	13	YBX1
9.43689e-26	0.288169	0.431	0.343	2.01147e-21	13	C9orf78
4.8483e-40	0.287983	0.41	0.286	1.03342e-35	13	MLEC
2.04109e-35	0.287868	0.21	0.115	4.35058e-31	13	ACAP3
1.69562e-34	0.287716	0.343	0.232	3.61422e-30	13	SSRP1
6.82627e-26	0.287299	0.253	0.168	1.45502e-21	13	R3HDM4
6.48786e-30	0.287228	0.227	0.138	1.38289e-25	13	RAVER1
4.74111e-21	0.287117	0.343	0.273	1.01057e-16	13	BRK1
2.81114e-37	0.287031	0.437	0.32	5.99194e-33	13	RCC2
6.09174e-25	0.286797	0.209	0.132	1.29845e-20	13	MIEN1
1.04972e-27	0.285701	0.27	0.178	2.23748e-23	13	HYOU1
9.04282e-22	0.28564	0.268	0.192	1.92748e-17	13	COPS6
6.62458e-28	0.285626	0.231	0.145	1.41203e-23	13	TRPC4AP
7.06726e-34	0.28456	0.528	0.42	1.50639e-29	13	RAC1
8.42445e-55	0.284334	0.694	0.549	1.79567e-50	13	RBBP4
4.36036e-39	0.28433	0.314	0.189	9.29411e-35	13	IKZF2
1.95847e-21	0.284176	0.273	0.198	4.17447e-17	13	ATOX1
3.97691e-33	0.284131	0.295	0.193	8.47678e-29	13	SMARCB1
2.46147e-29	0.283812	0.397	0.297	5.24663e-25	13	LRRC58
4.17847e-22	0.283809	0.306	0.229	8.90641e-18	13	ERGIC3
2.67502e-30	0.283389	0.314	0.211	5.70182e-26	13	RBM14
6.53211e-21	0.283285	0.233	0.16	1.39232e-16	13	STIP1
6.79952e-33	0.282982	0.367	0.26	1.44932e-28	13	EIF3B
8.04304e-22	0.28287	0.3	0.223	1.71437e-17	13	BAG1
1.73167e-33	0.281326	0.246	0.146	3.69106e-29	13	LINC01089
5.14413e-73	0.281297	0.869	0.669	1.09647e-68	13	HSP90AB1
8.48587e-18	0.281296	0.327	0.264	1.80876e-13	13	MRPS21
8.06435e-30	0.281194	0.372	0.274	1.71892e-25	13	GPS2
2.11693e-33	0.281113	0.422	0.315	4.51223e-29	13	PPHLN1
8.4534e-44	0.280866	0.578	0.453	1.80184e-39	13	DDX39B
2.806e-29	0.280352	0.33	0.229	5.98099e-25	13	ORAI2
2.08589e-56	0.279971	0.728	0.536	4.44607e-52	13	SNHG6
1.80716e-42	0.279803	0.307	0.182	3.85196e-38	13	ORC6
1.27465e-21	0.279754	0.219	0.146	2.71691e-17	13	NAA10
5.83005e-17	0.279503	0.283	0.221	1.24268e-12	13	MRPL51
1.38139e-30	0.278807	0.417	0.32	2.94444e-26	13	FBL
6.02184e-25	0.278166	0.212	0.133	1.28355e-20	13	PGP
4.44823e-28	0.277948	0.407	0.314	9.4814e-24	13	PSME2
7.47507e-31	0.277943	0.524	0.425	1.59331e-26	13	NDUFA1
3.59087e-21	0.277748	0.221	0.149	7.65395e-17	13	POLDIP3
1.03277e-30	0.277301	0.272	0.174	2.20136e-26	13	YY1AP1
5.0921e-27	0.276874	0.319	0.226	1.08538e-22	13	WIPI2
6.58006e-31	0.27618	0.301	0.198	1.40254e-26	13	ACSF3
6.18678e-36	0.275638	0.219	0.121	1.31871e-31	13	ZNF136
3.69558e-27	0.275045	0.242	0.153	7.87713e-23	13	GDI1
3.9271e-39	0.27476	0.477	0.343	8.37062e-35	13	CYFIP2
3.96737e-41	0.274661	0.241	0.129	8.45645e-37	13	CAMK4
6.05287e-22	0.274272	0.376	0.298	1.29017e-17	13	ATP6V0B
7.7812e-27	0.274175	0.241	0.153	1.65856e-22	13	SMPD4
3.21811e-23	0.274137	0.233	0.155	6.8594e-19	13	RNF167
5.5123e-31	0.273864	0.502	0.404	1.17495e-26	13	WASF2
1.56138e-23	0.273845	0.27	0.189	3.32808e-19	13	MRPS16
6.28927e-26	0.272503	0.203	0.123	1.34056e-21	13	ACTR1A
4.00258e-26	0.272174	0.256	0.167	8.5315e-22	13	KPNA2
1.75273e-24	0.27207	0.295	0.211	3.73595e-20	13	U2AF2
4.79055e-27	0.27114	0.219	0.134	1.02111e-22	13	SPSB3
1.76537e-18	0.271041	0.268	0.2	3.76288e-14	13	BUD31
3.52709e-28	0.270798	0.457	0.366	7.51799e-24	13	HNRNPA0
8.38004e-24	0.270313	0.38	0.297	1.78621e-19	13	PPA1
7.91163e-22	0.270161	0.274	0.199	1.68636e-17	13	PSMC5
1.3814e-19	0.26974	0.283	0.212	2.94445e-15	13	GLO1
1.7265e-39	0.26947	0.565	0.449	3.68003e-35	13	NOP53
1.5966e-25	0.269219	0.265	0.18	3.40315e-21	13	VPS51
1.48781e-21	0.269146	0.362	0.29	3.17127e-17	13	JTB
5.563e-20	0.268954	0.299	0.224	1.18575e-15	13	PSMD2
9.58674e-34	0.268848	0.305	0.197	2.04341e-29	13	DNAJC9
6.18514e-20	0.268516	0.244	0.175	1.31836e-15	13	DPM3
2.22181e-31	0.268329	0.212	0.122	4.73578e-27	13	CYTH2
1.88179e-21	0.267717	0.254	0.177	4.01103e-17	13	SIL1
6.64931e-114	0.267677	0.994	0.862	1.4173e-109	13	RPS29
4.56417e-31	0.267656	0.205	0.116	9.72853e-27	13	NELFA
3.58941e-16	0.267442	0.273	0.212	7.65083e-12	13	LGALS9
4.80229e-21	0.266677	0.263	0.187	1.02361e-16	13	NAPA
1.06731e-21	0.266391	0.262	0.184	2.27497e-17	13	BAG6
4.58743e-18	0.26595	0.272	0.205	9.7781e-14	13	PPP2R1A
2.12183e-23	0.265482	0.275	0.194	4.52269e-19	13	C8orf33
8.09076e-23	0.265391	0.294	0.214	1.72455e-18	13	TDG
9.60496e-32	0.265218	0.522	0.419	2.0473e-27	13	OST4
3.30888e-18	0.265067	0.301	0.235	7.05287e-14	13	BANF1
1.76385e-23	0.262777	0.293	0.21	3.75964e-19	13	RRP7A
6.38397e-20	0.262522	0.27	0.199	1.36074e-15	13	SPINT2
3.63624e-24	0.261989	0.31	0.222	7.75064e-20	13	AP2A2
3.06381e-42	0.26197	0.584	0.457	6.53051e-38	13	PSMA6
3.38865e-22	0.261682	0.231	0.154	7.22291e-18	13	USP11
3.36758e-30	0.261456	0.225	0.133	7.178e-26	13	CENPL
3.56849e-34	0.261349	0.569	0.463	7.60624e-30	13	SYF2
2.36686e-20	0.260352	0.259	0.185	5.04496e-16	13	GARS
2.85076e-25	0.260131	0.467	0.385	6.0764e-21	13	DYNC1I2
5.46468e-45	0.259631	0.588	0.442	1.1648e-40	13	JARID2
1.05755e-21	0.259529	0.269	0.189	2.25416e-17	13	RAB37
5.81732e-19	0.259015	0.244	0.173	1.23996e-14	13	DPF2
2.58873e-33	0.258339	0.583	0.469	5.51788e-29	13	GNAI2
8.98565e-35	0.258124	0.516	0.4	1.91529e-30	13	FMNL1
1.98931e-26	0.257844	0.494	0.403	4.24021e-22	13	COX7A2
2.63911e-19	0.257717	0.318	0.248	5.62527e-15	13	CCT3
6.2511e-19	0.257498	0.231	0.163	1.33242e-14	13	EFTUD2
6.1664e-34	0.256877	0.55	0.442	1.31437e-29	13	PABPN1
1.02229e-14	0.256854	0.253	0.195	2.17901e-10	13	AURKAIP1
2.99817e-13	0.256559	0.237	0.184	6.3906e-09	13	AKR1A1
6.9029e-58	0.256394	0.833	0.678	1.47135e-53	13	EIF4A1
3.25722e-22	0.25546	0.422	0.341	6.94276e-18	13	DBI
2.05761e-24	0.255322	0.238	0.155	4.38579e-20	13	NBAS
8.05036e-17	0.255041	0.293	0.228	1.71593e-12	13	NDUFA6
2.2509e-47	0.254988	0.772	0.58	4.79779e-43	13	COX7C
5.41645e-19	0.254796	0.319	0.248	1.15452e-14	13	BSG
1.3777e-25	0.254791	0.326	0.233	2.93657e-21	13	STAT5B
2.5827e-16	0.254735	0.3	0.235	5.50503e-12	13	PSMD14
1.93559e-26	0.254623	0.203	0.122	4.1257e-22	13	KLHL23
1.13398e-21	0.254591	0.413	0.336	2.41708e-17	13	GTF3A
1.76766e-29	0.254415	0.453	0.352	3.76777e-25	13	ARL6IP1
1.01294e-28	0.254348	0.316	0.217	2.15908e-24	13	AKT2
5.4827e-37	0.254333	0.296	0.179	1.16864e-32	13	POLE
5.42354e-24	0.254332	0.396	0.313	1.15603e-19	13	VCP
4.47888e-14	0.25384	0.246	0.191	9.54673e-10	13	NELFE
9.94147e-30	0.253808	0.469	0.362	2.11902e-25	13	CFDP1
4.81929e-16	0.253749	0.345	0.288	1.02723e-11	13	ATP5PO
3.8899e-17	0.253716	0.314	0.249	8.29131e-13	13	KCNAB2
6.19189e-14	0.253594	0.223	0.168	1.3198e-09	13	SSNA1
5.01061e-23	0.253172	0.217	0.14	1.06801e-18	13	STIM1
7.84417e-20	0.253111	0.295	0.218	1.67198e-15	13	CBX1
2.29997e-27	0.252822	0.455	0.358	4.90238e-23	13	VAMP8
2.591e-14	0.251755	0.278	0.22	5.52271e-10	13	CNN2
3.68176e-43	0.251513	0.545	0.395	7.84767e-39	13	DUT
2.4347e-26	0.251412	0.243	0.153	5.18956e-22	13	LBH
1.70893e-19	0.251308	0.329	0.251	3.64259e-15	13	CDKN2D
4.93599e-22	0.250412	0.204	0.13	1.05211e-17	13	MCM2
6.78114e-18	0.250026	0.267	0.199	1.4454e-13	13	TLE3

## Sheet: 14 - LymphoProg
p_val	avg_logFC	pct.1	pct.2	p_val_adj	cluster	gene
6.68281e-208	1.3044	0.443	0.173	1.42444e-203	14	AKAP12
6.54921e-59	1.27658	0.302	0.185	1.39596e-54	14	MYO18A
5.54459e-212	1.18881	0.76	0.74	1.18183e-207	14	LUC7L3
4.94784e-137	1.03524	0.692	0.724	1.05463e-132	14	ARGLU1
5.41734e-117	0.994141	0.699	0.777	1.15471e-112	14	RBM25
4.57225e-72	0.951509	0.635	0.77	9.74574e-68	14	PRRC2C
9.42378e-88	0.941355	0.458	0.296	2.00868e-83	14	ARPP21
6.86248e-54	0.922026	0.495	0.439	1.46274e-49	14	TOP2B
2.23768e-39	0.908251	0.442	0.411	4.76961e-35	14	AC007952.4
6.81579e-29	0.870597	0.455	0.462	1.45279e-24	14	UTRN
4.14534e-17	0.858708	0.47	0.579	8.8358e-13	14	SREK1
4.72283e-75	0.832387	0.339	0.178	1.00667e-70	14	MME
1.70001e-102	0.800351	0.694	0.738	3.62357e-98	14	MDM4
4.63186e-12	0.780843	0.3	0.283	9.87281e-08	14	Z93241.1
3.76255e-56	0.779252	0.339	0.204	8.01988e-52	14	EBF1
0.00369429	0.74061	0.278	0.425	1	14	NCOR1
1.99585e-05	0.733485	0.39	0.49	0.425415	14	SPTBN1
0.00973861	0.715498	0.188	0.264	1	14	CDK5RAP2
0.00495121	0.713051	0.309	0.484	1	14	YTHDC1
3.43145e-38	0.707568	0.598	0.729	7.31413e-34	14	PNISR
5.515e-15	0.704043	0.517	0.703	1.17552e-10	14	NCL
2.53099e-82	0.693661	0.571	0.414	5.39479e-78	14	TCF4
5.00079e-29	0.676663	0.468	0.445	1.06592e-24	14	BCL11A
0.00392159	0.673078	0.298	0.462	1	14	CHD2
1.27341e-16	0.661089	0.465	0.521	2.71428e-12	14	MSI2
0.000229365	0.659781	0.142	0.208	1	14	UPF3B
0.00388849	0.644302	0.22	0.316	1	14	AFF1
1.01254e-57	0.610828	0.671	0.799	2.15823e-53	14	SFPQ
0.00337667	0.594552	0.15	0.21	1	14	TTC7A
1.7468e-06	0.582491	0.248	0.399	0.0372331	14	BDP1
5.72545e-07	0.582415	0.18	0.286	0.0122038	14	ANKLE2
1.5501e-07	0.581521	0.141	0.229	0.00330404	14	GIGYF2
1.02669e-11	0.577726	0.15	0.266	2.18839e-07	14	CHD6
3.66369e-09	0.564671	0.142	0.24	7.80915e-05	14	CREBBP
9.13227e-05	0.563558	0.298	0.475	1	14	KAT6B
2.15342e-10	0.549826	0.155	0.267	4.59002e-06	14	ANKRD17
4.327e-11	0.548747	0.175	0.304	9.22299e-07	14	SEC63
1.58721e-09	0.5446	0.181	0.304	3.38314e-05	14	PAXBP1
1.0263e-05	0.542176	0.158	0.242	0.218755	14	UHRF1
5.87287e-14	0.539265	0.221	0.401	1.2518e-09	14	PRDM2
2.36462e-20	0.538622	0.186	0.369	5.04019e-16	14	SYNCRIP
5.67857e-06	0.536295	0.231	0.362	0.121039	14	PARP14
1.79974e-06	0.535046	0.296	0.485	0.0383614	14	OGA
4.13e-06	0.534763	0.229	0.36	0.088031	14	SATB1
3.20809e-13	0.533005	0.218	0.392	6.83805e-09	14	ACIN1
5.28683e-16	0.526067	0.2	0.375	1.12689e-11	14	PSIP1
1.36138e-11	0.519185	0.21	0.365	2.90179e-07	14	ZNF638
0.00112369	0.514574	0.355	0.568	1	14	ATRX
9.20393e-14	0.509835	0.205	0.37	1.96182e-09	14	CCAR1
1.37589e-12	0.50837	0.133	0.242	2.93272e-08	14	SMC5
3.34023e-15	0.502607	0.175	0.326	7.11971e-11	14	CDK12
1.85576e-13	0.50201	0.168	0.304	3.95555e-09	14	SENP6
4.13153e-05	0.500874	0.209	0.313	0.880635	14	NRIP1
7.55288e-11	0.499319	0.12	0.213	1.6099e-06	14	TAF1
2.46312e-16	0.499087	0.253	0.477	5.25013e-12	14	TPR
1.05254e-13	0.492906	0.174	0.314	2.24348e-09	14	USP8
1.20021e-09	0.4893	0.195	0.326	2.55825e-05	14	BRWD1
9.0232e-16	0.485006	0.209	0.389	1.9233e-11	14	CHD3
6.05867e-08	0.484052	0.133	0.218	0.00129141	14	ANKRD36
1.65643e-13	0.481822	0.218	0.39	3.53068e-09	14	CEP350
3.14059e-19	0.479313	0.225	0.436	6.69416e-15	14	U2SURP
1.24529e-14	0.475148	0.158	0.293	2.65433e-10	14	ZFC3H1
1.48826e-11	0.472021	0.174	0.304	3.17222e-07	14	MPHOSPH9
3.61361e-12	0.471946	0.259	0.458	7.70241e-08	14	CHD1
0.000490915	0.471451	0.478	0.655	1	14	HMGB2
6.68266e-08	0.468893	0.329	0.564	0.00142441	14	ZRANB2
1.7139e-15	0.466459	0.127	0.246	3.65319e-11	14	AP3B1
1.55404e-20	0.465237	0.188	0.372	3.31243e-16	14	BAZ1B
2.90915e-10	0.464187	0.144	0.247	6.20086e-06	14	WDR74
3.36364e-13	0.463008	0.194	0.345	7.1696e-09	14	FAM111A
2.64821e-06	0.462305	0.292	0.472	0.0564467	14	ZFP36L2
9.58891e-25	0.462126	0.205	0.423	2.04388e-20	14	BRD4
6.81316e-18	0.461068	0.187	0.358	1.45222e-13	14	ZNF326
2.49202e-09	0.460835	0.567	0.822	5.31174e-05	14	RBM39
1.51509e-18	0.460266	0.165	0.322	3.22941e-14	14	NEMF
9.76835e-15	0.459524	0.135	0.253	2.08212e-10	14	FBXW7
1.71718e-13	0.458995	0.172	0.309	3.66018e-09	14	RERE
1.22616e-13	0.457702	0.121	0.228	2.61357e-09	14	MPRIP
1.76579e-11	0.455706	0.122	0.218	3.76379e-07	14	RAD50
0.00102354	0.455704	0.361	0.579	1	14	KMT2A
8.78333e-18	0.454888	0.172	0.332	1.87217e-13	14	PHF14
2.6434e-16	0.454093	0.249	0.466	5.6344e-12	14	DYNC1H1
6.19335e-07	0.453874	0.239	0.381	0.0132011	14	MYB
2.51926e-20	0.45383	0.226	0.441	5.3698e-16	14	THOC2
2.09899e-11	0.452958	0.578	0.813	4.47401e-07	14	HNRNPU
1.51319e-14	0.452158	0.196	0.356	3.22536e-10	14	PKN2
9.1998e-20	0.450381	0.141	0.287	1.96094e-15	14	TMF1
2.58278e-23	0.446754	0.195	0.396	5.5052e-19	14	SETD2
2.55595e-20	0.446202	0.168	0.334	5.448e-16	14	SMARCA2
1.4975e-10	0.445721	0.116	0.206	3.19193e-06	14	TASOR2
4.28266e-06	0.445174	0.323	0.531	0.0912848	14	RNASEH2B
8.98825e-23	0.445024	0.172	0.354	1.91585e-18	14	NIN
7.57527e-31	0.444551	0.667	0.852	1.61467e-26	14	DDX17
2.49048e-15	0.442905	0.233	0.424	5.30846e-11	14	XPO1
5.90543e-21	0.438687	0.159	0.322	1.25874e-16	14	PRRC2B
1.15372e-14	0.437812	0.179	0.326	2.45915e-10	14	UHRF2
8.33508e-12	0.436776	0.268	0.47	1.77662e-07	14	VPS13C
4.0156e-23	0.434891	0.18	0.369	8.55925e-19	14	G3BP1
8.2688e-10	0.434772	0.122	0.21	1.76249e-05	14	BAHCC1
2.26434e-14	0.434516	0.118	0.226	4.82644e-10	14	YLPM1
1.31006e-10	0.434018	0.259	0.441	2.79239e-06	14	ZMYM2
5.47353e-22	0.433932	0.17	0.346	1.16668e-17	14	GRK2
7.93454e-08	0.432847	0.346	0.604	0.00169125	14	GTF2I
1.81572e-15	0.432784	0.157	0.293	3.8702e-11	14	DMTF1
5.33535e-10	0.431616	0.318	0.56	1.13723e-05	14	PCM1
4.92627e-19	0.430742	0.125	0.258	1.05003e-14	14	SAFB2
1.90395e-06	0.430634	0.198	0.308	0.0405827	14	TOP2A
9.63818e-13	0.430565	0.227	0.399	2.05438e-08	14	N4BP2
1.2314e-20	0.425817	0.184	0.365	2.62473e-16	14	NOP56
5.50377e-25	0.424828	0.165	0.35	1.17313e-20	14	SRSF1
1.00261e-17	0.424526	0.261	0.492	2.13706e-13	14	MYCBP2
3.2567e-14	0.423492	0.224	0.405	6.94166e-10	14	SMARCA4
4.93987e-28	0.422841	0.138	0.313	1.05293e-23	14	SHOC2
1.76072e-09	0.422064	0.19	0.313	3.75298e-05	14	SSBP2
3.92764e-25	0.420952	0.141	0.308	8.37176e-21	14	RSRC1
9.1083e-22	0.418695	0.218	0.433	1.94144e-17	14	RSF1
3.25852e-20	0.418564	0.175	0.346	6.94553e-16	14	DICER1
2.65407e-21	0.418546	0.157	0.32	5.65715e-17	14	LCOR
3.81669e-08	0.417088	0.248	0.397	0.000813527	14	FTX
5.23947e-24	0.416755	0.199	0.406	1.11679e-19	14	DNMT1
1.49604e-08	0.416375	0.35	0.614	0.000318881	14	BPTF
2.5279e-18	0.415661	0.203	0.386	5.38822e-14	14	RBM26
1.47484e-15	0.415629	0.214	0.393	3.14363e-11	14	GOLGB1
6.14821e-24	0.413064	0.177	0.367	1.31049e-19	14	HSPD1
0.000405721	0.412935	0.164	0.234	1	14	ASPM
1.00722e-15	0.41245	0.127	0.245	2.1469e-11	14	CEP170
3.07513e-19	0.412102	0.107	0.227	6.55463e-15	14	TNRC18
3.35555e-09	0.412027	0.169	0.28	7.15234e-05	14	NPIPB5
5.42964e-20	0.411771	0.185	0.362	1.15733e-15	14	CBX5
3.52419e-18	0.411411	0.635	0.835	7.51182e-14	14	HNRNPH1
1.99028e-20	0.411372	0.216	0.421	4.24228e-16	14	RBM6
9.39539e-18	0.411253	0.138	0.272	2.00263e-13	14	HERC2
3.48488e-11	0.411219	0.157	0.271	7.42802e-07	14	WASHC4
1.37849e-15	0.410219	0.14	0.267	2.93825e-11	14	MYO15B
1.98001e-16	0.409926	0.239	0.445	4.22039e-12	14	TUT4
9.76325e-14	0.407827	0.185	0.33	2.08104e-09	14	CCDC14
3.46909e-31	0.407809	0.219	0.476	7.39436e-27	14	SLTM
5.81203e-21	0.407141	0.233	0.455	1.23883e-16	14	KMT2C
1.64299e-19	0.407017	0.131	0.269	3.50204e-15	14	STAG1
1.75143e-13	0.406916	0.25	0.44	3.73317e-09	14	ZNF292
1.76501e-15	0.405212	0.101	0.204	3.76212e-11	14	TLK2
1.12401e-25	0.405015	0.161	0.346	2.39582e-21	14	LUC7L2
3.81504e-21	0.404825	0.188	0.373	8.13175e-17	14	MAT2A
5.4919e-18	0.404688	0.132	0.264	1.1706e-13	14	ASXL1
6.51558e-17	0.403344	0.214	0.398	1.3888e-12	14	RIF1
5.98518e-13	0.401081	0.201	0.35	1.27574e-08	14	ITPR1
8.62607e-11	0.400295	0.119	0.21	1.83865e-06	14	GALNT7
1.08867e-12	0.400231	0.11	0.206	2.32049e-08	14	CCND2
1.8952e-17	0.399655	0.166	0.318	4.03961e-13	14	ANKRD10
2.70943e-13	0.399129	0.279	0.505	5.77514e-09	14	NASP
1.80999e-20	0.397654	0.159	0.319	3.85799e-16	14	GLS
5.52582e-21	0.39736	0.25	0.483	1.17783e-16	14	ASH1L
6.22762e-20	0.397238	0.122	0.255	1.32742e-15	14	ARID4A
4.29045e-19	0.396884	0.236	0.452	9.14508e-15	14	ATF7IP
3.20125e-15	0.396667	0.106	0.21	6.82346e-11	14	GON4L
2.00002e-28	0.395692	0.144	0.326	4.26304e-24	14	SMC1A
8.8981e-23	0.39551	0.201	0.404	1.89663e-18	14	USP34
3.78534e-14	0.394663	0.127	0.238	8.06846e-10	14	CEP135
1.07727e-11	0.393542	0.238	0.407	2.2962e-07	14	MLXIP
4.39521e-21	0.393507	0.187	0.372	9.3684e-17	14	DHX15
2.00365e-20	0.393175	0.128	0.267	4.27077e-16	14	POU2F1
6.29736e-15	0.392889	0.11	0.215	1.34228e-10	14	CREBZF
1.78832e-18	0.391161	0.191	0.364	3.8118e-14	14	YIPF4
4.15011e-17	0.390685	0.159	0.304	8.84597e-13	14	ZMYND8
6.31673e-19	0.389121	0.168	0.328	1.34641e-14	14	EZH2
3.09074e-28	0.387907	0.172	0.373	6.58791e-24	14	SPAG9
3.90529e-30	0.386956	0.199	0.432	8.32413e-26	14	MYH9
0.00015812	0.386876	0.403	0.68	1	14	SRSF11
1.48241e-29	0.385465	0.149	0.338	3.15975e-25	14	BAZ1A
9.06988e-15	0.385407	0.109	0.212	1.93325e-10	14	ATAD2B
1.92106e-19	0.384261	0.131	0.269	4.09473e-15	14	PCNT
5.16082e-23	0.383209	0.141	0.299	1.10003e-18	14	ZBTB44
2.91982e-14	0.382187	0.135	0.251	6.22361e-10	14	EDEM1
1.37119e-23	0.381844	0.166	0.344	2.92269e-19	14	CPSF6
2.51085e-28	0.381579	0.134	0.307	5.35187e-24	14	SMARCC2
1.85955e-26	0.378704	0.155	0.336	3.96363e-22	14	PDS5A
2.77149e-19	0.377041	0.146	0.292	5.90744e-15	14	PTAR1
4.02584e-20	0.376982	0.118	0.249	8.58109e-16	14	DDX42
9.99021e-19	0.376799	0.114	0.238	2.12941e-14	14	HIST1H1E
1.51515e-52	0.376293	0.841	0.932	3.22954e-48	14	HMGB1
7.38944e-21	0.374172	0.097	0.218	1.57506e-16	14	TAF3
3.18935e-23	0.373816	0.149	0.313	6.79809e-19	14	UBE3A
4.9051e-19	0.373577	0.14	0.281	1.04552e-14	14	NGLY1
2.87388e-24	0.373496	0.185	0.38	6.12567e-20	14	SECISBP2
5.57125e-18	0.37287	0.119	0.242	1.18751e-13	14	CEP95
1.40236e-16	0.37215	0.106	0.216	2.98913e-12	14	SRRT
1.33469e-15	0.370714	0.103	0.207	2.8449e-11	14	AHCTF1
5.42362e-19	0.369862	0.147	0.292	1.15605e-14	14	VPS13A
4.77694e-11	0.369562	0.115	0.205	1.0182e-06	14	ARHGEF7
2.55508e-19	0.367996	0.099	0.215	5.44616e-15	14	DIDO1
1.79086e-06	0.367065	0.27	0.421	0.0381721	14	HPS4
2.31727e-16	0.367019	0.113	0.225	4.93927e-12	14	TMEM107
5.11969e-24	0.366909	0.152	0.321	1.09126e-19	14	CENPC
3.36386e-10	0.366632	0.386	0.709	7.17007e-06	14	SRRM2
1.43319e-10	0.366547	0.169	0.286	3.05484e-06	14	AL360012.1
1.99911e-25	0.365342	0.289	0.592	4.2611e-21	14	EIF3A
4.89545e-20	0.364696	0.175	0.343	1.04347e-15	14	ANKRD28
7.50843e-29	0.364192	0.117	0.278	1.60042e-24	14	GNPTAB
2.88456e-28	0.363933	0.115	0.274	6.14845e-24	14	HUWE1
5.76015e-08	0.36391	0.355	0.598	0.00122778	14	FOXP1
1.25174e-17	0.363157	0.125	0.25	2.66807e-13	14	ATR
1.2452e-24	0.362985	0.122	0.273	2.65415e-20	14	USP1
7.49896e-24	0.362963	0.139	0.299	1.5984e-19	14	NREP
2.97694e-16	0.362707	0.108	0.217	6.34535e-12	14	CCNL2
1.19239e-22	0.362618	0.116	0.255	2.54157e-18	14	RLIM
6.63133e-33	0.362058	0.154	0.357	1.41347e-28	14	C6orf62
4.08577e-20	0.360478	0.112	0.24	8.70883e-16	14	SENP7
2.33419e-05	0.35786	0.14	0.207	0.497532	14	SLC35E3
2.59808e-30	0.357742	0.172	0.381	5.53781e-26	14	PDS5B
1.3988e-24	0.357654	0.159	0.334	2.98155e-20	14	ETV6
2.26794e-18	0.357494	0.266	0.496	4.83411e-14	14	MIS18BP1
2.28984e-26	0.356263	0.232	0.475	4.8808e-22	14	BOD1L1
1.23342e-25	0.355477	0.116	0.266	2.62904e-21	14	NCBP3
5.5925e-10	0.355023	0.13	0.222	1.19204e-05	14	CIITA
1.56685e-23	0.354738	0.133	0.286	3.33975e-19	14	PHC3
1.82552e-21	0.354121	0.112	0.244	3.8911e-17	14	HECTD1
1.75681e-10	0.354052	0.209	0.349	3.74465e-06	14	AL021155.5
5.23502e-26	0.352853	0.133	0.295	1.11584e-21	14	XRN1
1.23564e-18	0.352118	0.11	0.231	2.63376e-14	14	DGKD
4.23041e-18	0.350516	0.116	0.239	9.01711e-14	14	LRBA
3.4453e-24	0.349086	0.142	0.304	7.34365e-20	14	SETD5
7.70399e-11	0.348596	0.131	0.227	1.64211e-06	14	C5orf56
1.75637e-21	0.348372	0.205	0.403	3.74369e-17	14	MTF2
3.80463e-10	0.347885	0.12	0.208	8.10957e-06	14	SPINK2
5.92408e-22	0.347788	0.127	0.271	1.26272e-17	14	INTS6
4.58056e-26	0.346556	0.103	0.246	9.76347e-22	14	CDC73
1.14301e-33	0.345672	0.248	0.542	2.43632e-29	14	EIF4B
9.48904e-23	0.345323	0.181	0.366	2.02259e-18	14	BAZ2A
1.81632e-21	0.345053	0.105	0.231	3.87149e-17	14	CD2AP
2.59012e-24	0.345035	0.197	0.401	5.52085e-20	14	AC004687.1
3.87304e-23	0.34496	0.098	0.228	8.25539e-19	14	SMC2
6.86444e-34	0.344931	0.166	0.382	1.46315e-29	14	PPP1R12A
2.87539e-13	0.344149	0.111	0.209	6.1289e-09	14	ZCCHC7
5.74436e-24	0.344088	0.105	0.241	1.22441e-19	14	ZNF148
5.37032e-25	0.344004	0.294	0.592	1.14468e-20	14	TNRC6B
2.53614e-29	0.343565	0.305	0.645	5.40579e-25	14	SRRM1
6.26999e-39	0.343198	0.145	0.361	1.33645e-34	14	SMARCA5
4.19741e-23	0.342089	0.099	0.229	8.94677e-19	14	TASOR
8.67417e-19	0.340783	0.222	0.414	1.8489e-14	14	CDK13
2.744e-33	0.340042	0.122	0.301	5.84883e-29	14	SUPT16H
4.19765e-31	0.3388	0.204	0.445	8.94729e-27	14	SMARCC1
2.30689e-22	0.338581	0.107	0.239	4.91713e-18	14	PPP6R3
3.78462e-40	0.336818	0.19	0.449	8.06692e-36	14	PPIG
5.28536e-20	0.336577	0.179	0.351	1.12657e-15	14	NSD2
2.32828e-33	0.336345	0.181	0.408	4.96272e-29	14	MAP4K4
1.6905e-35	0.335981	0.182	0.418	3.6033e-31	14	NUFIP2
8.54658e-20	0.335584	0.096	0.212	1.8217e-15	14	EIF4G3
7.68701e-05	0.335292	0.411	0.694	1	14	H2AFY
1.71498e-32	0.334543	0.231	0.5	3.65547e-28	14	AKAP13
1.52502e-14	0.33428	0.116	0.223	3.25059e-10	14	PIAS2
5.22498e-29	0.334152	0.151	0.339	1.1137e-24	14	RBM33
5.52299e-20	0.333059	0.11	0.235	1.17723e-15	14	ARHGAP5
3.79008e-31	0.33125	0.106	0.266	8.07855e-27	14	RRBP1
1.26872e-29	0.331216	0.146	0.332	2.70429e-25	14	NUMA1
8.26397e-24	0.33051	0.257	0.513	1.76147e-19	14	ILF3
1.11304e-18	0.330103	0.095	0.206	2.37244e-14	14	CEP152
7.31157e-37	0.329335	0.224	0.506	1.55846e-32	14	HNRNPR
5.26211e-31	0.327473	0.147	0.338	1.12162e-26	14	TAOK1
4.68089e-20	0.327314	0.125	0.26	9.97731e-16	14	SLC38A1
1.14499e-28	0.327074	0.123	0.289	2.44054e-24	14	PUM2
4.5418e-23	0.326245	0.102	0.233	9.68085e-19	14	TRPM7
3.0094e-36	0.325551	0.206	0.466	6.41453e-32	14	EIF5B
3.71789e-16	0.325518	0.112	0.223	7.92468e-12	14	ATAD5
1.78283e-24	0.325255	0.138	0.298	3.80009e-20	14	GABPB1-IT1
5.58467e-30	0.324206	0.157	0.352	1.19037e-25	14	TCERG1
4.8426e-37	0.324042	0.152	0.368	1.0322e-32	14	FUBP1
3.26277e-19	0.323455	0.092	0.203	6.9546e-15	14	UBR4
1.90328e-38	0.322891	0.152	0.371	4.05683e-34	14	SPEN
2.28891e-24	0.321484	0.238	0.478	4.87881e-20	14	RBM5
1.48149e-39	0.32148	0.105	0.291	3.15779e-35	14	PEBP1
7.84681e-38	0.320538	0.176	0.414	1.67255e-33	14	ANKHD1
1.57415e-32	0.31909	0.153	0.352	3.35531e-28	14	PHF3
9.33313e-19	0.31819	0.096	0.207	1.98936e-14	14	FCHSD2
0.00818216	0.317717	0.448	0.711	1	14	NKTR
3.21926e-32	0.317448	0.157	0.36	6.86185e-28	14	PHF20L1
1.70197e-29	0.31653	0.264	0.551	3.62776e-25	14	SMG1
1.87085e-23	0.315593	0.088	0.212	3.98771e-19	14	FBXO11
3.49244e-09	0.315529	0.359	0.617	7.44413e-05	14	NUCKS1
4.96876e-17	0.314881	0.1	0.207	1.05909e-12	14	STK38
4.99384e-45	0.314474	0.196	0.477	1.06444e-40	14	METAP2
3.61136e-24	0.314008	0.146	0.31	7.69761e-20	14	PAN3
3.74726e-26	0.31254	0.135	0.298	7.98728e-22	14	RUFY3
2.28979e-23	0.311498	0.094	0.221	4.88069e-19	14	EHMT1
4.91875e-24	0.31121	0.108	0.246	1.04843e-19	14	PEX26
1.59249e-27	0.31097	0.112	0.266	3.39439e-23	14	USP33
1.43118e-13	0.310936	0.25	0.438	3.05055e-09	14	AC245060.5
2.08053e-23	0.310793	0.09	0.215	4.43466e-19	14	DHFR
1.04699e-13	0.310224	0.242	0.424	2.23166e-09	14	SNHG14
3.93666e-23	0.309507	0.092	0.216	8.39099e-19	14	KLF10
1.06675e-27	0.308636	0.268	0.553	2.27377e-23	14	KMT2E
6.91068e-17	0.308616	0.185	0.344	1.47301e-12	14	HELLS
5.87695e-26	0.308536	0.136	0.3	1.25267e-21	14	WDFY2
2.6153e-33	0.30821	0.134	0.322	5.57451e-29	14	PCF11
7.92736e-27	0.307338	0.102	0.247	1.68972e-22	14	TCOF1
5.77642e-30	0.307336	0.149	0.337	1.23124e-25	14	FNBP4
2.02443e-26	0.307165	0.103	0.246	4.31508e-22	14	ADNP
4.06797e-28	0.307158	0.105	0.256	8.67088e-24	14	SAFB
1.75774e-21	0.306908	0.094	0.214	3.74663e-17	14	RNF125
1.19375e-49	0.306896	0.157	0.416	2.54447e-45	14	ZC3H15
2.84225e-26	0.306627	0.171	0.361	6.05825e-22	14	BBX
1.45179e-23	0.305751	0.122	0.267	3.09449e-19	14	INPP5D
2.15554e-30	0.30564	0.282	0.595	4.59453e-26	14	DEK
3.16536e-30	0.305605	0.145	0.332	6.74696e-26	14	FRYL
2.9814e-34	0.303166	0.138	0.332	6.35486e-30	14	SP3
1.00394e-39	0.303017	0.159	0.387	2.13989e-35	14	GPBP1
2.70495e-24	0.303012	0.097	0.229	5.7656e-20	14	RREB1
3.56639e-22	0.302938	0.094	0.217	7.60175e-18	14	SNX2
2.47646e-16	0.302621	0.197	0.36	5.27858e-12	14	PIK3R1
5.18307e-37	0.30259	0.223	0.501	1.10477e-32	14	ARID4B
1.63594e-36	0.302361	0.136	0.338	3.48701e-32	14	CD46
4.72791e-26	0.302155	0.141	0.309	1.00775e-21	14	PCNX1
3.88918e-34	0.30207	0.123	0.307	8.28979e-30	14	TRIM33
7.70366e-34	0.301867	0.162	0.376	1.64203e-29	14	TRIM56
7.748e-30	0.30126	0.12	0.286	1.65149e-25	14	KIAA1109
1.92274e-29	0.300679	0.211	0.447	4.09833e-25	14	OGT
3.05871e-22	0.300598	0.157	0.323	6.51963e-18	14	ATAD2
1.00322e-39	0.300493	0.14	0.355	2.13837e-35	14	CLINT1
3.86062e-21	0.300149	0.098	0.22	8.22891e-17	14	PBXIP1
9.32379e-19	0.298615	0.094	0.205	1.98736e-14	14	RNPC3
1.60261e-30	0.298338	0.152	0.344	3.41596e-26	14	TIA1
1.23444e-35	0.297133	0.207	0.465	2.63121e-31	14	KAT6A
9.44188e-40	0.296613	0.225	0.513	2.01254e-35	14	DDX21
2.62034e-36	0.29642	0.122	0.311	5.58525e-32	14	LARS
3.29605e-20	0.296063	0.097	0.214	7.02553e-16	14	PTBP2
2.43568e-25	0.295462	0.096	0.23	5.19166e-21	14	MTREX
2.1815e-34	0.295304	0.088	0.246	4.64986e-30	14	PARP1
4.95196e-27	0.295174	0.115	0.268	1.05551e-22	14	ELK4
2.85776e-28	0.295052	0.115	0.273	6.09131e-24	14	MED13
2.94906e-28	0.294541	0.148	0.33	6.28592e-24	14	ODF2L
1.72407e-18	0.29411	0.097	0.208	3.67486e-14	14	TARBP1
1.49975e-27	0.293262	0.088	0.225	3.19672e-23	14	ATF6B
2.86846e-22	0.292297	0.107	0.239	6.11412e-18	14	NF1
3.53639e-24	0.292251	0.099	0.232	7.53782e-20	14	ZNF518A
4.76574e-43	0.291862	0.191	0.46	1.01582e-38	14	PRPF40A
3.66345e-19	0.291825	0.12	0.247	7.80864e-15	14	INTS1
5.64013e-20	0.29124	0.099	0.217	1.20219e-15	14	GIGYF1
5.04785e-32	0.291198	0.106	0.269	1.07595e-27	14	APPL1
1.42233e-39	0.290924	0.166	0.4	3.0317e-35	14	DHX36
2.97082e-28	0.290241	0.113	0.27	6.3323e-24	14	SSH2
2.45137e-21	0.289626	0.09	0.207	5.2251e-17	14	ZMYM4
3.20801e-31	0.289401	0.115	0.282	6.83787e-27	14	RC3H1
1.84514e-28	0.289104	0.257	0.531	3.93293e-24	14	SPN
3.29174e-17	0.28901	0.185	0.344	7.01635e-13	14	ANKRD36C
4.03054e-31	0.28668	0.128	0.304	8.5911e-27	14	LUC7L
1.51156e-09	0.286367	0.368	0.639	3.22189e-05	14	SRSF10
2.48579e-36	0.285989	0.097	0.267	5.29845e-32	14	RBBP7
1.48765e-27	0.284044	0.123	0.284	3.17092e-23	14	MKLN1
8.3176e-30	0.283179	0.11	0.269	1.7729e-25	14	PPIP5K2
1.08764e-36	0.283116	0.207	0.469	2.3183e-32	14	TMPO
1.20037e-29	0.282712	0.222	0.467	2.55859e-25	14	RNF213
1.56487e-44	0.280778	0.179	0.441	3.33552e-40	14	EIF5
5.79462e-27	0.280401	0.109	0.257	1.23512e-22	14	MYSM1
5.94315e-32	0.280349	0.092	0.245	1.26678e-27	14	PRKACB
1.593e-32	0.279643	0.12	0.294	3.39547e-28	14	DNAJB14
2.22647e-36	0.279472	0.109	0.288	4.74571e-32	14	LARP1
5.21534e-21	0.279363	0.284	0.544	1.11165e-16	14	JMJD1C
7.06486e-26	0.278878	0.081	0.207	1.50588e-21	14	ICE2
1.48141e-40	0.278434	0.183	0.435	3.15763e-36	14	BRD7
1.4561e-41	0.278355	0.125	0.332	3.10367e-37	14	TRIP12
3.25106e-33	0.277669	0.131	0.316	6.92963e-29	14	BRAF
2.64778e-27	0.277503	0.099	0.242	5.64375e-23	14	MRE11
0.000159746	0.275903	0.528	0.62	1	14	CDK6
7.75456e-28	0.27553	0.099	0.243	1.65289e-23	14	DCAF16
2.38144e-31	0.271819	0.083	0.227	5.07604e-27	14	IPO7
1.42787e-06	0.271326	0.407	0.675	0.030435	14	ARID1B
2.59899e-40	0.271019	0.256	0.576	5.53975e-36	14	RSRC2
2.92985e-29	0.270701	0.086	0.227	6.24497e-25	14	USP9X
1.92153e-22	0.270124	0.104	0.234	4.09574e-18	14	DLEU2
1.71937e-26	0.269152	0.148	0.32	3.66484e-22	14	SOD2
6.87358e-42	0.269133	0.172	0.419	1.4651e-37	14	PRKDC
1.38909e-24	0.269019	0.3	0.593	2.96084e-20	14	N4BP2L2
7.72332e-32	0.268768	0.107	0.27	1.64623e-27	14	CWF19L2
2.35801e-43	0.268705	0.12	0.327	5.0261e-39	14	NSD1
2.81306e-36	0.267996	0.142	0.346	5.99603e-32	14	SORL1
6.63221e-28	0.267831	0.081	0.213	1.41365e-23	14	PSPC1
1.22689e-25	0.267575	0.086	0.215	2.61512e-21	14	PPP3CA
7.21472e-39	0.266786	0.198	0.457	1.53782e-34	14	SMCHD1
4.07917e-34	0.266707	0.09	0.249	8.69475e-30	14	TAF7
4.5968e-39	0.266491	0.182	0.429	9.79808e-35	14	SNRNP200
2.80116e-28	0.265476	0.088	0.228	5.97067e-24	14	TOPBP1
4.96741e-28	0.264846	0.093	0.234	1.0588e-23	14	DNAJC10
2.0075e-43	0.264822	0.175	0.429	4.27898e-39	14	RBBP6
3.6722e-45	0.264027	0.136	0.364	7.8273e-41	14	SUZ12
1.18304e-32	0.262741	0.161	0.366	2.52165e-28	14	TTC14
1.54761e-39	0.262713	0.182	0.429	3.29874e-35	14	OIP5-AS1
7.76216e-31	0.262322	0.078	0.218	1.6545e-26	14	MARCH7
6.67628e-08	0.262298	0.426	0.761	0.00142305	14	HNRNPA3
4.83969e-25	0.262122	0.109	0.251	1.03158e-20	14	DDHD1
3.9793e-36	0.261994	0.107	0.284	8.48189e-32	14	USP48
6.19013e-32	0.26179	0.095	0.251	1.31943e-27	14	ARHGEF2
1.03915e-32	0.261301	0.103	0.266	2.21496e-28	14	CLIP1
2.78861e-22	0.26097	0.086	0.203	5.94392e-18	14	BCL2
5.58524e-43	0.260908	0.158	0.396	1.19049e-38	14	NSD3
1.59327e-43	0.260888	0.104	0.301	3.39606e-39	14	SMC3
3.34605e-34	0.260811	0.079	0.231	7.1321e-30	14	DNAJC2
9.37142e-33	0.260773	0.096	0.254	1.99752e-28	14	CTDSPL2
1.04794e-27	0.260379	0.079	0.211	2.23369e-23	14	NCOA7
4.39166e-24	0.260355	0.081	0.202	9.36083e-20	14	SEC22B
3.57557e-16	0.259975	0.115	0.226	7.62132e-12	14	AC253572.2
3.20065e-38	0.259655	0.198	0.452	6.8222e-34	14	TAF1D
1.38031e-33	0.259382	0.105	0.272	2.94214e-29	14	UPF3A
7.62535e-39	0.259205	0.244	0.548	1.62534e-34	14	TTC3
9.48319e-27	0.256577	0.076	0.202	2.02134e-22	14	PAICS
4.35614e-32	0.256404	0.12	0.292	9.28512e-28	14	POGZ
2.17192e-44	0.255923	0.135	0.357	4.62946e-40	14	HIPK1
5.11015e-38	0.255273	0.109	0.293	1.08923e-33	14	SFSWAP
3.91426e-31	0.255029	0.272	0.571	8.34324e-27	14	EWSR1
1.43815e-29	0.254723	0.129	0.299	3.06542e-25	14	SMAD2
2.12161e-30	0.253586	0.072	0.207	4.52221e-26	14	FIP1L1
0.000716627	0.253459	0.455	0.764	1	14	HNRNPA1
4.96389e-28	0.251727	0.086	0.223	1.05805e-23	14	AGO2
1.25326e-37	0.251685	0.131	0.33	2.67133e-33	14	ERBIN
3.16611e-32	0.25129	0.118	0.29	6.74855e-28	14	INO80D
5.79506e-34	0.250755	0.092	0.252	1.23522e-29	14	RANBP2
0.00746559	0.250504	0.606	0.883	1	14	HNRNPA2B1

## Sheet: 15 - T-ALL
p_val	avg_logFC	pct.1	pct.2	p_val_adj	cluster	gene
0	0.844866	0.755	0.263	0	15	ITM2A
3.1666e-207	0.812248	0.85	0.514	6.7496e-203	15	HIST1H4C
4.0145e-194	0.806789	0.827	0.437	8.5569e-190	15	TRBC2
4.74379e-208	0.76383	0.879	0.585	1.01114e-203	15	SOX4
0	0.74632	0.772	0.256	0	15	CHI3L2
5.64671e-290	0.686773	0.716	0.245	1.2036e-285	15	TYMS
1.68742e-266	0.673202	0.77	0.283	3.59673e-262	15	LCK
3.37795e-267	0.672574	0.769	0.285	7.20011e-263	15	TCF7
3.3743e-262	0.668268	0.751	0.28	7.19232e-258	15	GTF3C5
1.06928e-237	0.665656	0.77	0.306	2.27916e-233	15	BCL11B
1.36643e-300	0.661234	0.706	0.218	2.91254e-296	15	ZNF385D
1.13559e-210	0.655725	0.879	0.497	2.42051e-206	15	STMN1
1.22505e-242	0.643305	0.749	0.292	2.6112e-238	15	PALM2-AKAP2
2.43865e-217	0.636867	0.8	0.336	5.19798e-213	15	CD3D
7.03101e-224	0.634947	0.788	0.336	1.49866e-219	15	CASC15
3.00822e-235	0.633049	0.716	0.278	6.41203e-231	15	PLIN2
1.47367e-187	0.625514	0.899	0.607	3.14114e-183	15	CDK6
3.77359e-179	0.625136	0.872	0.557	8.04341e-175	15	TUBB
6.98553e-227	0.614504	0.741	0.291	1.48897e-222	15	PGGHG
1.10892e-258	0.614104	0.7	0.242	2.36366e-254	15	AC002454.1
3.45671e-209	0.598199	0.773	0.345	7.36798e-205	15	JPT1
4.34549e-283	0.593643	0.566	0.157	9.26241e-279	15	CRNDE
2.57504e-181	0.591434	0.885	0.581	5.48869e-177	15	TUBA1B
9.34971e-188	0.58946	0.805	0.418	1.99289e-183	15	PTTG1IP
2.00582e-257	0.557836	0.57	0.167	4.2754e-253	15	SH2D1A
2.82933e-258	0.554891	0.568	0.165	6.03071e-254	15	HPGD
8.18447e-180	0.551055	0.754	0.362	1.74452e-175	15	SELENOW
3.93247e-247	0.548487	0.614	0.196	8.38206e-243	15	MED12L
6.16712e-169	0.547299	0.761	0.373	1.31452e-164	15	IL2RG
2.08183e-259	0.547023	0.597	0.176	4.43743e-255	15	MAL
4.11079e-211	0.543454	0.66	0.24	8.76215e-207	15	TRAC
2.39847e-199	0.541706	0.741	0.295	5.11234e-195	15	CD3E
6.63276e-151	0.532545	0.772	0.418	1.41377e-146	15	H2AFZ
4.27472e-212	0.525253	0.558	0.184	9.11158e-208	15	STAM
1.64536e-215	0.52025	0.589	0.198	3.50709e-211	15	VAT1
1.01884e-276	0.518423	0.536	0.142	2.17165e-272	15	TSPAN7
5.92313e-216	0.51583	0.627	0.215	1.26251e-211	15	LAT
2.13381e-182	0.514217	0.636	0.25	4.54821e-178	15	BTG3
3.38739e-232	0.513227	0.536	0.162	7.22022e-228	15	GPR174
2.66787e-140	0.509083	0.825	0.519	5.68656e-136	15	CALR
3.65172e-159	0.507289	0.784	0.387	7.78364e-155	15	MIR181A1HG
7.33895e-167	0.506721	0.745	0.347	1.5643e-162	15	ATP2A3
8.41015e-157	0.505245	0.955	0.921	1.79262e-152	15	PTMA
3.02597e-160	0.503464	0.717	0.345	6.44986e-156	15	ELOVL5
2.65576e-176	0.502547	0.619	0.247	5.66075e-172	15	MARCKSL1
7.41442e-270	0.495564	0.459	0.111	1.58038e-265	15	IGFBP5
7.81312e-129	0.490792	0.747	0.419	1.66537e-124	15	GNAQ
7.48454e-185	0.486449	0.567	0.204	1.59533e-180	15	LDLR
4.34411e-127	0.485476	0.844	0.578	9.25947e-123	15	CD99
1.16586e-190	0.480814	0.697	0.264	2.48504e-186	15	CD3G
1.47013e-128	0.478522	0.865	0.598	3.13358e-124	15	NUCKS1
8.34161e-185	0.477382	0.598	0.228	1.77801e-180	15	GNA15
1.02328e-269	0.47693	0.422	0.096	2.18112e-265	15	NDST3
3.229e-206	0.47565	0.531	0.17	6.88261e-202	15	TOX
1.38553e-172	0.475237	0.587	0.22	2.95325e-168	15	PRC1
6.22926e-247	0.474232	0.479	0.125	1.32777e-242	15	MYO7B
1.11411e-170	0.474036	0.672	0.29	2.37473e-166	15	SNHG1
3.30481e-167	0.471644	0.572	0.219	7.0442e-163	15	PCNA
2.55222e-173	0.468571	0.538	0.197	5.44006e-169	15	CKS2
1.20599e-160	0.463922	0.707	0.303	2.57057e-156	15	ATAD2
2.11846e-177	0.462238	0.619	0.237	4.5155e-173	15	PCLAF
2.27072e-127	0.456693	0.889	0.76	4.84003e-123	15	TRA2B
1.1241e-144	0.455578	0.791	0.367	2.39601e-140	15	IL32
1.49769e-182	0.455527	0.604	0.218	3.19233e-178	15	HIST1H3B
1.88179e-124	0.454614	0.743	0.414	4.01103e-120	15	TUBA1A
8.08055e-141	0.453955	0.703	0.331	1.72237e-136	15	MCM7
4.22045e-180	0.448982	0.531	0.18	8.99589e-176	15	ZAP70
9.71075e-129	0.44869	0.732	0.39	2.06985e-124	15	CCND3
6.12003e-117	0.444842	0.828	0.547	1.30448e-112	15	MIF
4.59026e-157	0.444782	0.546	0.205	9.78414e-153	15	CLSPN
1.29421e-132	0.443134	0.895	0.792	2.75862e-128	15	H3F3A
3.35756e-156	0.441813	0.56	0.221	7.15664e-152	15	MCM5
7.2891e-116	0.43991	0.816	0.507	1.55367e-111	15	STT3B
4.74289e-151	0.437674	0.585	0.24	1.01095e-146	15	DDX39A
1.94357e-120	0.436183	0.773	0.446	4.14272e-116	15	C12orf57
2.1104e-153	0.431395	0.516	0.195	4.49831e-149	15	ZNRF1
9.03472e-134	0.42881	0.672	0.326	1.92575e-129	15	TRIM28
4.28051e-95	0.427292	0.68	0.397	9.12392e-91	15	SEC61G
5.7214e-182	0.427014	0.487	0.158	1.21952e-177	15	HACD1
2.2611e-114	0.426575	0.81	0.467	4.81953e-110	15	NUCB2
1.06891e-179	0.425985	0.482	0.154	2.27839e-175	15	UBE2C
5.11343e-135	0.425589	0.685	0.322	1.08993e-130	15	CLEC11A
3.58225e-153	0.42227	0.594	0.238	7.63557e-149	15	RHOH
2.12167e-110	0.421277	0.84	0.551	4.52234e-106	15	SEPTIN6
3.14205e-116	0.414873	0.673	0.343	6.69727e-112	15	MYO1G
8.62992e-135	0.414516	0.923	0.793	1.83947e-130	15	HSP90AA1
5.30495e-123	0.413408	0.743	0.401	1.13075e-118	15	HNRNPAB
3.44101e-137	0.412958	0.601	0.26	7.33451e-133	15	CDK2AP2
5.85459e-106	0.412873	0.812	0.523	1.24791e-101	15	GSTP1
2.03157e-99	0.412381	0.725	0.429	4.33028e-95	15	KHDRBS1
4.12396e-93	0.410075	0.801	0.556	8.79023e-89	15	SRSF2
1.4399e-136	0.409157	0.632	0.282	3.06914e-132	15	ARMH1
3.35566e-115	0.408707	0.581	0.268	7.15258e-111	15	PPM1A
5.45518e-159	0.40865	0.504	0.181	1.16277e-154	15	MFHAS1
6.79824e-134	0.405653	0.545	0.227	1.44905e-129	15	FADS1
3.0267e-140	0.404591	0.596	0.254	6.45141e-136	15	CD82
6.91259e-143	0.40277	0.628	0.258	1.47342e-138	15	NUSAP1
3.37368e-106	0.402453	0.874	0.64	7.19101e-102	15	HMGB2
8.04619e-103	0.401821	0.653	0.342	1.71505e-98	15	SNRPE
1.05532e-121	0.399808	0.547	0.238	2.24941e-117	15	UBE2S
5.58944e-104	0.396787	0.689	0.373	1.19139e-99	15	RNF130
6.33609e-108	0.396027	0.815	0.497	1.35054e-103	15	RUNX1
2.21847e-131	0.395971	0.527	0.214	4.72866e-127	15	MCM4
8.03958e-137	0.394912	0.618	0.277	1.71364e-132	15	SIVA1
1.26245e-166	0.393608	0.38	0.112	2.69092e-162	15	AC000065.1
1.39559e-126	0.39334	0.587	0.265	2.9747e-122	15	FDPS
1.27761e-161	0.392765	0.545	0.2	2.72324e-157	15	RFWD3
3.70964e-156	0.392183	0.522	0.185	7.90709e-152	15	RRM2
6.19919e-173	0.390235	0.416	0.124	1.32136e-168	15	CAMK4
1.71122e-155	0.387492	0.518	0.184	3.64747e-151	15	IKZF2
4.98577e-105	0.387065	0.732	0.42	1.06272e-100	15	DSTN
3.82411e-125	0.386644	0.593	0.27	8.1511e-121	15	IDH2
4.86372e-199	0.386168	0.368	0.093	1.0367e-194	15	TMSB15A
4.98887e-124	0.383185	0.587	0.266	1.06338e-119	15	LSM4
4.51275e-153	0.381685	0.479	0.167	9.61894e-149	15	ZBTB16
1.09417e-108	0.381175	0.643	0.325	2.33222e-104	15	CAPG
4.08101e-83	0.380832	0.805	0.564	8.69867e-79	15	RHOA
6.90005e-121	0.380286	0.532	0.233	1.47075e-116	15	ALYREF
2.54892e-102	0.379805	0.739	0.425	5.43303e-98	15	SMARCC1
5.50023e-150	0.378493	0.484	0.173	1.17237e-145	15	EPHB6
1.3012e-102	0.377755	0.721	0.387	2.7735e-98	15	SMARCA4
2.38348e-196	0.377495	0.36	0.09	5.08038e-192	15	SIX6
9.84802e-108	0.377009	0.813	0.469	2.09911e-103	15	MZB1
3.49525e-98	0.376775	0.553	0.274	7.45013e-94	15	SUMO3
5.81674e-145	0.376696	0.462	0.166	1.23984e-140	15	CKS1B
8.66232e-104	0.376591	0.693	0.377	1.84637e-99	15	GLUL
3.57867e-133	0.375596	0.548	0.228	7.62793e-129	15	SNHG15
1.3393e-129	0.375389	0.517	0.21	2.85472e-125	15	BEX3
1.63295e-95	0.37524	0.656	0.354	3.48063e-91	15	TXN
2.45882e-118	0.374447	0.557	0.242	5.24098e-114	15	GIHCG
3.90105e-91	0.372882	0.723	0.443	8.31508e-87	15	SEC61B
5.52094e-83	0.370946	0.742	0.473	1.17679e-78	15	PSMA7
3.27175e-96	0.370781	0.653	0.354	6.97375e-92	15	MAZ
2.78784e-105	0.370585	0.738	0.402	5.94228e-101	15	NFATC2IP
1.36977e-142	0.369626	0.405	0.134	2.91967e-138	15	FOXM1
1.31973e-78	0.369364	0.767	0.502	2.813e-74	15	COX6C
2.09651e-115	0.368776	0.471	0.194	4.46871e-111	15	FAM117A
1.03309e-134	0.368284	0.348	0.112	2.20202e-130	15	ZNF521
3.02952e-87	0.366423	0.835	0.581	6.45742e-83	15	ANP32B
9.4083e-149	0.365831	0.537	0.199	2.00538e-144	15	GTSE1
6.76534e-83	0.365664	0.693	0.414	1.44203e-78	15	RNPS1
1.02928e-124	0.364781	0.557	0.237	2.19392e-120	15	KIF22
1.75005e-128	0.363852	0.594	0.259	3.73023e-124	15	CARHSP1
1.09052e-88	0.363644	0.766	0.463	2.32444e-84	15	HSPA5
4.86322e-214	0.363204	0.329	0.073	1.0366e-209	15	TRAV21
1.01596e-196	0.362448	0.313	0.072	2.16551e-192	15	CXADR
4.0609e-108	0.362181	0.537	0.245	8.65581e-104	15	KDM1A
6.39003e-114	0.361582	0.532	0.234	1.36203e-109	15	MAPK6
8.50001e-143	0.360795	0.332	0.099	1.81178e-138	15	GINS2
6.66308e-91	0.360304	0.697	0.392	1.42024e-86	15	DUT
1.77502e-80	0.360099	0.83	0.667	3.78345e-76	15	MYL6
4.669e-87	0.35994	0.728	0.439	9.95198e-83	15	JARID2
2.76338e-123	0.358811	0.589	0.259	5.89015e-119	15	VPS37B
8.05831e-84	0.357503	0.879	0.723	1.71763e-79	15	GAPDH
1.13696e-92	0.356805	0.524	0.257	2.42342e-88	15	SNRPC
1.89982e-199	0.356484	0.314	0.071	4.04947e-195	15	RORB
6.95811e-84	0.355938	0.76	0.47	1.48312e-79	15	RAD21
9.20546e-104	0.353845	0.544	0.251	1.96214e-99	15	MSL2
6.23394e-103	0.353684	0.652	0.33	1.32876e-98	15	HIST1H1C
1.71295e-194	0.352683	0.335	0.08	3.65115e-190	15	CREB3L3
3.73138e-77	0.352565	0.808	0.56	7.95344e-73	15	HP1BP3
5.20043e-109	0.351854	0.522	0.234	1.10847e-104	15	SNRPA
8.2492e-121	0.351396	0.412	0.152	1.75832e-116	15	CCDC167
2.86359e-76	0.351106	0.802	0.58	6.10375e-72	15	PTP4A2
4.94077e-130	0.348954	0.969	0.927	1.05312e-125	15	HMGB1
1.35989e-120	0.348897	0.795	0.453	2.8986e-116	15	JUN
1.78739e-92	0.348175	0.543	0.27	3.80982e-88	15	ILF2
7.23899e-79	0.347525	0.824	0.576	1.54299e-74	15	SLC38A2
9.6084e-92	0.347216	0.344	0.133	2.04803e-87	15	CHEK1
3.06605e-126	0.346819	0.363	0.123	6.53529e-122	15	CCDC34
2.91606e-187	0.346802	0.323	0.077	6.21558e-183	15	KRT72
9.62356e-81	0.345625	0.809	0.558	2.05126e-76	15	UBB
3.70429e-77	0.345268	0.679	0.389	7.8957e-73	15	DNMT1
5.28297e-138	0.345173	0.471	0.174	1.12607e-133	15	MAD2L2
1.60316e-137	0.345038	0.411	0.139	3.41713e-133	15	MYBL2
6.27069e-119	0.343143	0.426	0.162	1.3366e-114	15	KPNA2
5.57845e-124	0.343028	0.597	0.262	1.18905e-119	15	PTPN7
5.32381e-154	0.342891	0.475	0.161	1.13477e-149	15	BIRC5
9.61117e-90	0.342697	0.879	0.747	2.04862e-85	15	JUND
1.46426e-104	0.342469	0.615	0.299	3.12108e-100	15	TTF1
9.62921e-90	0.339651	0.549	0.277	2.05247e-85	15	CTBP1
1.86523e-91	0.339517	0.612	0.322	3.97574e-87	15	ATXN2L
2.20553e-100	0.339513	0.587	0.287	4.70109e-96	15	SNHG3
1.22757e-89	0.339033	0.572	0.296	2.61656e-85	15	CSNK2B
5.40381e-166	0.33841	0.342	0.094	1.15182e-161	15	MLLT11
1.14289e-78	0.338363	0.578	0.316	2.43606e-74	15	CKLF
2.48081e-156	0.337154	0.327	0.09	5.28786e-152	15	ENO2
2.09012e-83	0.336771	0.718	0.427	4.45509e-79	15	ERGIC1
1.76769e-73	0.336759	0.858	0.681	3.76783e-69	15	PPIA
2.30554e-108	0.336392	0.675	0.336	4.91426e-104	15	SERINC5
2.43831e-144	0.335623	0.33	0.096	5.19725e-140	15	GATA3
3.63864e-140	0.335177	0.445	0.158	7.75577e-136	15	CDT1
1.90754e-131	0.33397	0.389	0.134	4.06592e-127	15	NET1
1.24489e-71	0.333527	0.725	0.476	2.65348e-67	15	NDUFA13
2.63059e-80	0.331455	0.756	0.499	5.60711e-76	15	PET100
6.70632e-102	0.330926	0.529	0.24	1.42945e-97	15	CBFA2T3
7.98758e-112	0.330749	0.455	0.181	1.70255e-107	15	CHAF1A
9.27372e-93	0.33058	0.504	0.234	1.97669e-88	15	ZNF445
2.59271e-194	0.329888	0.315	0.072	5.52637e-190	15	SLIT1
2.89629e-79	0.329854	0.747	0.468	6.17345e-75	15	DNAJB6
8.24545e-104	0.329742	0.498	0.221	1.75752e-99	15	SURF4
1.59875e-91	0.329737	0.441	0.188	3.40774e-87	15	CENPU
6.39126e-77	0.329299	0.685	0.415	1.3623e-72	15	COX8A
4.69639e-83	0.32848	0.714	0.425	1.00104e-78	15	UBE2I
3.94761e-174	0.32705	0.339	0.088	8.41433e-170	15	FGFR1
1.17464e-123	0.326644	0.589	0.25	2.50374e-119	15	C21orf58
1.16221e-116	0.325539	0.438	0.171	2.47724e-112	15	PAFAH1B3
3.02845e-132	0.324517	0.473	0.173	6.45513e-128	15	PXDN
3.45259e-119	0.323269	0.59	0.254	7.35919e-115	15	MYEF2
1.3409e-86	0.323036	0.652	0.354	2.85813e-82	15	DLG1
1.61502e-150	0.323004	0.371	0.111	3.44241e-146	15	BEX1
4.14907e-73	0.322904	0.75	0.469	8.84375e-69	15	CELF1
1.06132e-129	0.322894	0.532	0.205	2.26219e-125	15	LEF1
4.22127e-83	0.321268	0.527	0.264	8.99764e-79	15	DDAH2
1.14511e-107	0.320427	0.468	0.198	2.4408e-103	15	B3GNT2
3.69054e-103	0.320301	0.533	0.244	7.86639e-99	15	ZNF433-AS1
9.41127e-86	0.319859	0.81	0.485	2.00601e-81	15	NASP
7.98736e-71	0.318659	0.718	0.45	1.70251e-66	15	NONO
2.60354e-128	0.318149	0.397	0.137	5.54945e-124	15	ARHGAP32
2.03957e-93	0.318077	0.551	0.27	4.34734e-89	15	RANBP1
8.56264e-121	0.317956	0.394	0.14	1.82513e-116	15	PTTG1
1.93101e-115	0.317921	0.393	0.144	4.11594e-111	15	IRGQ
1.41897e-92	0.317665	0.458	0.208	3.02453e-88	15	FDFT1
9.99502e-118	0.317663	0.414	0.155	2.13044e-113	15	HMGCS1
8.3775e-73	0.317126	0.475	0.241	1.78566e-68	15	AZIN1
3.72512e-158	0.317093	0.311	0.081	7.94008e-154	15	KRT1
1.03511e-81	0.317056	0.572	0.303	2.20633e-77	15	MRPL57
6.55397e-105	0.316909	0.45	0.186	1.39698e-100	15	SAMD1
5.61902e-82	0.316863	0.415	0.183	1.19769e-77	15	CDCA7
1.64624e-58	0.316619	0.746	0.505	3.50896e-54	15	SUMO2
2.49621e-108	0.316262	0.328	0.113	5.32068e-104	15	PRKCQ
3.38736e-150	0.315471	0.293	0.077	7.22016e-146	15	NKX3-1
1.75792e-63	0.314425	0.853	0.69	3.74701e-59	15	PFN1
4.04472e-80	0.314298	0.619	0.347	8.62132e-76	15	ARL6IP1
4.56068e-73	0.312902	0.71	0.435	9.72108e-69	15	PPIB
3.44425e-61	0.312471	0.832	0.649	7.34142e-57	15	CFL1
1.40614e-79	0.311737	0.734	0.454	2.99718e-75	15	PSMA6
2.02816e-70	0.311629	0.696	0.438	4.32301e-66	15	PABPN1
1.54423e-108	0.311417	0.484	0.203	3.29152e-104	15	IP6K2
4.74066e-76	0.311032	0.93	0.824	1.01047e-71	15	HNRNPH1
4.16822e-79	0.310703	0.87	0.672	8.88455e-75	15	HMGN2
9.31941e-73	0.310434	0.54	0.286	1.98643e-68	15	NUP50
1.73169e-85	0.310012	0.561	0.282	3.69109e-81	15	MLEC
1.51823e-115	0.309811	0.287	0.089	3.23611e-111	15	CDCA5
1.7642e-114	0.309306	0.306	0.096	3.7604e-110	15	PITPNM2
3.24785e-96	0.309174	0.432	0.179	6.92278e-92	15	ORC6
2.38734e-102	0.309154	0.401	0.162	5.08861e-98	15	OCIAD2
7.14762e-64	0.308473	0.842	0.632	1.52352e-59	15	YBX1
2.80837e-79	0.306708	0.607	0.333	5.98605e-75	15	SF3B5
3.74755e-75	0.306465	0.443	0.213	7.9879e-71	15	CBX1
2.8891e-59	0.306406	0.824	0.612	6.15811e-55	15	KLF6
6.13257e-152	0.306193	0.339	0.096	1.30716e-147	15	HHIP-AS1
8.01651e-62	0.306041	0.739	0.483	1.70872e-57	15	PCBP1
4.93971e-73	0.305087	0.638	0.381	1.0529e-68	15	NDUFB11
3.77221e-60	0.304383	0.728	0.489	8.04047e-56	15	CHCHD2
1.71928e-81	0.303221	0.576	0.3	3.66464e-77	15	PRRC2A
1.02364e-65	0.302996	0.488	0.263	2.18188e-61	15	UQCRFS1
1.07546e-86	0.302292	0.406	0.179	2.29234e-82	15	RPA3
2.33937e-61	0.30208	0.677	0.432	4.98636e-57	15	COX6A1
2.51992e-93	0.301666	0.357	0.138	5.37122e-89	15	MAP1A
2.67754e-65	0.299997	0.683	0.43	5.70717e-61	15	ATP5MF
8.23017e-70	0.299248	0.698	0.425	1.75426e-65	15	UBE2G2
1.32375e-82	0.298937	0.41	0.187	2.82158e-78	15	LSM2
1.05213e-119	0.298913	0.441	0.163	2.24262e-115	15	SPON2
1.67253e-95	0.298598	0.33	0.121	3.56499e-91	15	MFGE8
1.1079e-105	0.298144	0.463	0.193	2.36149e-101	15	DNAJC9
4.50297e-118	0.297889	0.373	0.131	9.59807e-114	15	H2AFX
7.43452e-75	0.29775	0.572	0.308	1.58467e-70	15	USP22
1.4853e-130	0.297234	0.286	0.081	3.16591e-126	15	KIF20A
2.66195e-100	0.296568	0.408	0.162	5.67395e-96	15	AC002558.3
5.59313e-97	0.296366	0.519	0.234	1.19217e-92	15	SCAI
1.51357e-63	0.295704	0.791	0.547	3.22618e-59	15	RBBP4
7.09074e-71	0.295604	0.559	0.304	1.51139e-66	15	HDAC2
9.51156e-58	0.295601	0.673	0.428	2.02739e-53	15	YY1
1.32238e-96	0.295519	0.516	0.229	2.81865e-92	15	UHRF1
2.00869e-69	0.2942	0.553	0.304	4.28153e-65	15	RALY
6.54706e-68	0.294102	0.685	0.425	1.39551e-63	15	NDUFS5
4.49396e-69	0.293923	0.803	0.544	9.57887e-65	15	TRA2A
8.45082e-125	0.293863	0.449	0.163	1.80129e-120	15	AURKB
2.28415e-84	0.29325	0.603	0.315	4.86866e-80	15	DDB1
4.70947e-117	0.292865	0.315	0.103	1.00382e-112	15	CENPW
7.85989e-84	0.29271	0.438	0.201	1.67534e-79	15	AIP
7.71384e-60	0.292695	0.809	0.586	1.6442e-55	15	HNRNPM
6.27564e-65	0.292164	0.722	0.464	1.33765e-60	15	H2AFV
4.86469e-73	0.292152	0.475	0.244	1.03691e-68	15	YWHAG
1.60817e-67	0.291852	0.736	0.476	3.42782e-63	15	LSM7
1.51188e-82	0.291712	0.335	0.134	3.22257e-78	15	GMNN
5.53552e-133	0.2907	0.298	0.086	1.1799e-128	15	CDCA8
3.88266e-66	0.290472	0.734	0.475	8.2759e-62	15	WNK1
1.26163e-75	0.290179	0.445	0.214	2.68916e-71	15	ZNF428
2.84858e-78	0.289438	0.364	0.155	6.07175e-74	15	BEX2
1.52919e-104	0.289412	0.522	0.225	3.25947e-100	15	C12orf75
9.18e-73	0.289081	0.562	0.305	1.95672e-68	15	CALM3
8.85841e-71	0.289069	0.666	0.393	1.88817e-66	15	EZR
1.3796e-68	0.288869	0.693	0.435	2.94062e-64	15	SSR4
5.92563e-137	0.288848	0.29	0.079	1.26305e-132	15	TSHR
4.86115e-64	0.287672	0.628	0.376	1.03615e-59	15	SNRPB
4.56787e-97	0.28686	0.33	0.119	9.73643e-93	15	CIT
7.79258e-57	0.286626	0.818	0.61	1.66099e-52	15	ARHGDIB
1.03075e-104	0.286532	0.391	0.149	2.19705e-100	15	ADA
5.94371e-109	0.286445	0.362	0.129	1.2669e-104	15	CENPL
9.71359e-58	0.286271	0.637	0.395	2.07045e-53	15	HSPA9
5.98377e-96	0.286132	0.347	0.13	1.27544e-91	15	FBXO5
2.61953e-61	0.285911	0.727	0.475	5.58352e-57	15	YWHAE
8.56924e-76	0.285709	0.502	0.257	1.82653e-71	15	PSMB2
3.15865e-69	0.285552	0.611	0.347	6.73267e-65	15	SLC25A36
1.28054e-67	0.285513	0.73	0.46	2.72946e-63	15	PA2G4
7.07962e-96	0.285372	0.474	0.207	1.50902e-91	15	RBM14
1.55698e-117	0.285245	0.418	0.149	3.3187e-113	15	CD6
7.14054e-83	0.284606	0.361	0.15	1.52201e-78	15	SMPD4
1.18037e-71	0.284498	0.334	0.143	2.51596e-67	15	MCM6
3.83911e-71	0.284042	0.499	0.258	8.18305e-67	15	ANAPC11
1.42075e-66	0.284013	0.634	0.376	3.02832e-62	15	GUK1
4.31835e-72	0.283809	0.512	0.263	9.20457e-68	15	SPTAN1
1.15249e-89	0.283651	0.461	0.202	2.45654e-85	15	DHFR
9.9344e-76	0.283506	0.788	0.494	2.11752e-71	15	ILF3
6.07287e-92	0.2831	0.488	0.22	1.29443e-87	15	BSDC1
5.40076e-53	0.283091	0.842	0.666	1.15117e-48	15	PCBP2
5.23794e-78	0.282701	0.562	0.296	1.11647e-73	15	SERTAD2
2.75028e-59	0.282455	0.643	0.407	5.86223e-55	15	ATP5F1B
1.97416e-68	0.282433	0.769	0.492	4.20792e-64	15	H1FX
5.81634e-70	0.282406	0.501	0.261	1.23975e-65	15	PGD
1.27673e-77	0.281816	0.442	0.207	2.72136e-73	15	NXF1
7.22329e-72	0.281386	0.702	0.416	1.53965e-67	15	BRD7
2.35809e-80	0.28109	0.373	0.162	5.02627e-76	15	ITGAE
1.33885e-60	0.280504	0.549	0.314	2.85376e-56	15	YWHAQ
3.34258e-86	0.28037	0.741	0.417	7.12471e-82	15	KDM5B
1.32906e-84	0.280154	0.782	0.461	2.83289e-80	15	SMC4
3.51213e-64	0.280144	0.579	0.327	7.4861e-60	15	SNRPD1
5.77613e-59	0.278757	0.684	0.435	1.23118e-54	15	LBR
3.41982e-123	0.277355	0.666	0.292	7.28936e-119	15	TOP2A
4.45603e-61	0.277062	0.711	0.456	9.49802e-57	15	CD47
1.39762e-137	0.276847	0.296	0.082	2.97902e-133	15	PRKAR1B
4.68156e-76	0.276544	0.474	0.229	9.97875e-72	15	STAT5B
2.2749e-60	0.276321	0.689	0.444	4.84895e-56	15	TRIR
1.26515e-80	0.275913	0.376	0.16	2.69667e-76	15	SREBF2
4.35413e-94	0.275443	0.368	0.145	9.28082e-90	15	TESPA1
2.64981e-82	0.275375	0.349	0.142	5.64808e-78	15	GALNT6
1.41934e-80	0.27519	0.49	0.236	3.02532e-76	15	STAT5A
1.25633e-67	0.275168	0.434	0.216	2.67786e-63	15	ETFB
5.43341e-67	0.27488	0.544	0.297	1.15813e-62	15	CCT2
3.2837e-77	0.274328	0.568	0.302	6.9992e-73	15	HDGF
4.10926e-69	0.274212	0.437	0.212	8.75888e-65	15	ZCCHC8
9.04473e-73	0.274072	0.462	0.229	1.92788e-68	15	HCFC1
2.54821e-58	0.273945	0.87	0.705	5.43151e-54	15	GNAS
8.81698e-103	0.273865	0.249	0.076	1.87934e-98	15	SKA3
6.60456e-66	0.273619	0.566	0.314	1.40776e-61	15	RPN2
1.81224e-92	0.273112	0.331	0.125	3.86278e-88	15	HIST1H4E
1.20762e-77	0.272894	0.802	0.521	2.57405e-73	15	AC103591.3
4.53377e-105	0.272765	0.242	0.072	9.66373e-101	15	UBE2T
2.53617e-98	0.272503	0.671	0.327	5.40585e-94	15	HELLS
2.95457e-89	0.271971	0.309	0.114	6.29766e-85	15	PFKP
6.33769e-102	0.271883	0.384	0.146	1.35088e-97	15	SLC7A5
3.62906e-62	0.271851	0.731	0.484	7.73533e-58	15	ELOB
7.06688e-99	0.271397	0.36	0.133	1.5063e-94	15	HIST1H1B
5.1705e-119	0.270454	0.35	0.114	1.10209e-114	15	GRAP2
1.91042e-61	0.27007	0.651	0.398	4.07205e-57	15	PTPN2
4.32947e-78	0.270022	0.4	0.179	9.22827e-74	15	TMED8
4.03109e-61	0.269878	0.67	0.421	8.59226e-57	15	SF3B2
1.07147e-86	0.269676	0.329	0.128	2.28384e-82	15	PHGDH
9.78882e-61	0.269514	0.885	0.753	2.08649e-56	15	ACTG1
1.02002e-71	0.269501	0.434	0.205	2.17418e-67	15	SRRT
5.70471e-108	0.269276	0.331	0.113	1.21596e-103	15	CDCA4
2.19509e-71	0.268887	0.517	0.27	4.67883e-67	15	LMO2
1.77454e-54	0.26888	0.892	0.747	3.78244e-50	15	HNRNPA1
8.41893e-98	0.268667	0.396	0.155	1.79449e-93	15	PGM2L1
1.64685e-48	0.268592	0.672	0.438	3.51026e-44	15	RBM8A
3.96247e-55	0.26855	0.743	0.509	8.446e-51	15	GMFG
2.73364e-141	0.267789	0.229	0.053	5.82676e-137	15	PCAT18
5.18274e-57	0.267778	0.728	0.477	1.1047e-52	15	NDUFB1
1.26033e-81	0.267539	0.389	0.17	2.68639e-77	15	HMG20B
3.52436e-58	0.267254	0.451	0.242	7.51218e-54	15	UBQLN1
9.97181e-79	0.267237	0.409	0.186	2.12549e-74	15	CALU
7.73943e-59	0.26715	0.788	0.56	1.64966e-54	15	ATP5ME
1.86271e-62	0.266758	0.867	0.721	3.97037e-58	15	FUS
5.63826e-58	0.266682	0.739	0.485	1.20179e-53	15	HNRNPH3
3.68909e-66	0.26626	0.497	0.259	7.86329e-62	15	RNF168
3.19944e-74	0.265479	0.353	0.154	6.81962e-70	15	MANF
7.91466e-155	0.264957	0.22	0.046	1.68701e-150	15	NOVA1
3.98272e-111	0.264464	0.323	0.106	8.48918e-107	15	WDR62
1.38173e-81	0.264366	0.463	0.217	2.94515e-77	15	CMC2
7.32122e-64	0.264177	0.599	0.356	1.56052e-59	15	NDUFS6
8.77892e-131	0.263972	0.272	0.073	1.87123e-126	15	PCDH10
2.49633e-101	0.262732	0.484	0.201	5.32092e-97	15	TPX2
3.19405e-53	0.261848	0.634	0.4	6.80812e-49	15	TMEM258
5.36043e-99	0.261713	0.422	0.17	1.14257e-94	15	SPRY1
1.55208e-56	0.261657	0.599	0.362	3.30826e-52	15	HNRNPA0
1.13376e-61	0.261386	0.461	0.246	2.4166e-57	15	PSMB6
1.12134e-127	0.261106	0.278	0.077	2.39013e-123	15	KIFC3
3.37629e-106	0.26059	0.261	0.079	7.19657e-102	15	ACVR2B
8.20787e-51	0.260444	0.397	0.21	1.74951e-46	15	LMNB1
4.49153e-69	0.26017	0.418	0.203	9.5737e-65	15	PSMD11
1.03951e-71	0.259775	0.596	0.313	2.21571e-67	15	EZH2
5.88208e-111	0.259531	0.311	0.1	1.25377e-106	15	IGFBP2
2.64371e-59	0.259384	0.682	0.409	5.63506e-55	15	LDHB
7.26491e-69	0.259166	0.405	0.19	1.54852e-64	15	FAM53C
2.42415e-61	0.259053	0.228	0.088	5.16707e-57	15	MAD2L1
1.55409e-52	0.258788	0.668	0.428	3.31253e-48	15	ATP5MD
2.32722e-102	0.258588	0.294	0.099	4.96046e-98	15	AC090152.1
1.5881e-71	0.25828	0.4	0.186	3.38503e-67	15	PRRC1
6.60758e-56	0.257336	0.722	0.468	1.40841e-51	15	SNRPD2
1.67183e-131	0.257311	0.22	0.052	3.5635e-127	15	ALDH1A2
4.68903e-77	0.25724	0.316	0.126	9.99466e-73	15	PPARA
2.2614e-92	0.257227	0.308	0.111	4.82017e-88	15	FADS2
3.50117e-72	0.25721	0.391	0.181	7.46274e-68	15	GARS
4.10357e-50	0.256855	0.81	0.6	8.74675e-46	15	SRP14
4.66598e-79	0.256414	0.444	0.203	9.94554e-75	15	INSIG1
6.94074e-100	0.256283	0.242	0.073	1.47942e-95	15	SKA1
6.78436e-118	0.256266	0.314	0.098	1.44609e-113	15	CENPV
3.8788e-67	0.256145	0.327	0.144	8.26767e-63	15	LRRC59
2.78644e-105	0.25599	0.277	0.087	5.9393e-101	15	PKMYT1
6.47743e-64	0.255314	0.566	0.317	1.38066e-59	15	RCC2
6.02598e-49	0.254822	0.815	0.609	1.28444e-44	15	SET
6.90942e-52	0.254537	0.875	0.67	1.47274e-47	15	HSP90AB1
2.62477e-66	0.254511	0.568	0.309	5.59469e-62	15	ANP32E
2.16215e-73	0.25337	0.354	0.154	4.60862e-69	15	RNF187
1.07561e-95	0.253224	0.302	0.105	2.29266e-91	15	KIFC1
1.00938e-86	0.252882	0.397	0.164	2.15148e-82	15	RHOB
1.1186e-64	0.252703	0.424	0.212	2.38429e-60	15	SSBP3
2.34807e-52	0.25227	0.636	0.406	5.00492e-48	15	UQCR10
1.09571e-47	0.252008	0.816	0.649	2.3355e-43	15	UBC
3.53435e-43	0.251801	0.999	0.991	7.53346e-39	15	MT-CO2
2.95949e-60	0.25093	0.668	0.405	6.30815e-56	15	LENG8
4.8008e-66	0.25085	0.451	0.229	1.02329e-61	15	SSRP1
1.69169e-81	0.250658	0.249	0.085	3.60584e-77	15	MYH10
2.54443e-39	0.250282	0.784	0.601	5.42345e-35	15	SUB1

## Sheet: 16 - Mono
p_val	avg_logFC	pct.1	pct.2	p_val_adj	cluster	gene
0	1.47985	0.708	0.215	0	16	S100A8
0	1.34959	0.733	0.282	0	16	LYZ
0	1.34713	0.712	0.23	0	16	S100A9
0	1.24219	0.621	0.168	0	16	AC020656.1
0	1.15642	0.411	0.077	0	16	DEFA3
7.17483e-288	1.14377	0.709	0.302	1.52931e-283	16	CTSS
0	1.1329	0.666	0.194	0	16	FCN1
0	1.0756	0.582	0.149	0	16	MNDA
4.4567e-299	1.00878	0.448	0.108	9.49946e-295	16	S100A12
1.26659e-237	0.994992	0.689	0.293	2.69973e-233	16	S100A4
0	0.990417	0.687	0.179	0	16	VCAN
3.29317e-282	0.986458	0.585	0.182	7.0194e-278	16	TYROBP
4.40795e-202	0.9434	0.607	0.257	9.39555e-198	16	S100A6
1.42696e-196	0.935657	0.579	0.235	3.04156e-192	16	LGALS1
3.98638e-290	0.931825	0.521	0.144	8.49697e-286	16	FGL2
7.25066e-198	0.91646	0.279	0.064	1.54548e-193	16	BPI
7.08338e-250	0.887756	0.523	0.158	1.50982e-245	16	IFI30
1.8984e-166	0.87465	0.511	0.209	4.04645e-162	16	S100A11
1.42862e-208	0.872562	0.725	0.372	3.0451e-204	16	SRGN
1.89382e-122	0.871048	0.306	0.106	4.03667e-118	16	GPM6A
1.18532e-164	0.845968	0.683	0.403	2.52652e-160	16	PSAP
1.42552e-238	0.824462	0.588	0.21	3.0385e-234	16	CST3
6.13091e-183	0.822155	0.462	0.159	1.3068e-178	16	FCER1G
1.35964e-214	0.821148	0.411	0.115	2.89808e-210	16	SERPINA1
6.67752e-210	0.811271	0.27	0.057	1.42331e-205	16	LTF
7.12298e-225	0.809975	0.881	0.633	1.51826e-220	16	FTL
7.86903e-172	0.778142	0.364	0.11	1.67728e-167	16	CSTA
4.30742e-179	0.764253	0.457	0.157	9.18127e-175	16	MPEG1
1.73014e-138	0.755051	0.448	0.185	3.6878e-134	16	GRN
1.29933e-146	0.74812	0.632	0.345	2.76952e-142	16	FOS
7.67247e-205	0.746172	0.383	0.105	1.63539e-200	16	CD14
1.39865e-175	0.743841	0.393	0.125	2.98121e-171	16	CEBPD
2.18806e-131	0.740335	0.597	0.315	4.66385e-127	16	S100A10
5.60199e-178	0.735908	0.487	0.174	1.19406e-173	16	CYBB
1.95316e-170	0.707708	0.716	0.376	4.16316e-166	16	HLA-DRA
8.85391e-129	0.695611	0.615	0.337	1.88721e-124	16	COTL1
2.88298e-82	0.68535	0.477	0.279	6.14507e-78	16	TSPO
3.27532e-106	0.67321	0.513	0.268	6.98135e-102	16	APLP2
2.5432e-85	0.665904	0.502	0.295	5.42084e-81	16	AP1S2
1.01888e-98	0.661515	0.62	0.407	2.17175e-94	16	ARPC1B
4.18605e-93	0.654662	0.557	0.34	8.92256e-89	16	LST1
1.64729e-132	0.650511	0.367	0.128	3.5112e-128	16	MS4A6A
2.66187e-128	0.647528	0.743	0.528	5.67378e-124	16	SAT1
1.0312e-80	0.647325	0.27	0.109	2.19801e-76	16	RETN
6.0857e-100	0.644828	0.533	0.3	1.29717e-95	16	DUSP1
2.97456e-90	0.643946	0.498	0.275	6.34027e-86	16	ITGB2
2.85831e-124	0.643359	0.542	0.252	6.09249e-120	16	SAMHD1
4.03693e-96	0.629508	0.397	0.182	8.60472e-92	16	CD302
5.87761e-85	0.624963	0.338	0.149	1.25281e-80	16	TYMP
1.12623e-90	0.620933	0.382	0.175	2.40056e-86	16	RGS2
5.23172e-90	0.617265	0.373	0.167	1.11514e-85	16	CEBPB
1.53154e-109	0.614123	0.326	0.12	3.26448e-105	16	NCF2
5.27606e-135	0.613314	0.227	0.056	1.12459e-130	16	THBS1
1.19911e-99	0.612538	0.496	0.25	2.5559e-95	16	ANXA1
1.38847e-71	0.601998	0.504	0.309	2.95952e-67	16	CAST
4.32052e-129	0.599276	0.341	0.115	9.2092e-125	16	CLEC7A
1.54687e-111	0.595417	0.47	0.22	3.29715e-107	16	NAMPT
2.25893e-91	0.594825	0.384	0.174	4.81492e-87	16	NCF1
2.25637e-188	0.593371	0.971	0.762	4.80946e-184	16	TMSB10
7.22256e-29	0.587522	0.549	0.455	1.53949e-24	16	MT-ND6
2.4775e-122	0.581888	0.767	0.508	5.28079e-118	16	CD74
2.27819e-89	0.57091	0.347	0.149	4.85597e-85	16	CLEC12A
1.49661e-101	0.566018	0.228	0.07	3.19002e-97	16	RNASE2
2.77624e-92	0.56426	0.326	0.132	5.91756e-88	16	FGR
2.39141e-61	0.564079	0.41	0.237	5.09728e-57	16	EVI2B
2.07196e-61	0.559345	0.334	0.171	4.41638e-57	16	ANXA5
8.9769e-171	0.559202	0.963	0.759	1.91343e-166	16	FTH1
3.60301e-90	0.559088	0.316	0.125	7.67982e-86	16	KCTD12
9.78489e-107	0.55888	0.278	0.093	2.08565e-102	16	FPR1
1.46657e-108	0.55616	0.253	0.078	3.126e-104	16	C5AR1
1.24468e-46	0.548385	0.38	0.236	2.65303e-42	16	CTSD
4.08446e-67	0.546472	0.589	0.416	8.70602e-63	16	LSP1
1.54e-69	0.53007	0.347	0.167	3.2825e-65	16	TNFRSF1B
1.02208e-70	0.526637	0.256	0.105	2.17857e-66	16	CFP
1.40698e-73	0.525702	0.483	0.278	2.99898e-69	16	JUNB
3.62327e-92	0.525544	0.755	0.567	7.723e-88	16	VIM
1.23012e-62	0.523526	0.262	0.114	2.622e-58	16	RAB31
6.22586e-70	0.520923	0.33	0.155	1.32704e-65	16	CTSZ
1.87398e-82	0.518975	0.26	0.097	3.99439e-78	16	IGSF6
2.88516e-75	0.516634	0.251	0.097	6.14971e-71	16	CD68
3.64698e-65	0.514431	0.255	0.107	7.77354e-61	16	CPVL
2.79173e-73	0.510931	0.274	0.112	5.95057e-69	16	LILRB2
3.72498e-47	0.510854	0.286	0.15	7.9398e-43	16	C1orf162
4.51309e-84	0.503812	0.491	0.263	9.61965e-80	16	HLA-DPA1
3.51652e-73	0.502114	0.543	0.329	7.49546e-69	16	AHNAK
1.52112e-80	0.501229	0.23	0.081	3.24226e-76	16	PLBD1
5.10346e-37	0.49839	0.354	0.225	1.0878e-32	16	SLC2A3
5.6829e-59	0.493444	0.308	0.151	1.21131e-54	16	MEGF9
1.86763e-51	0.490614	0.257	0.123	3.98086e-47	16	CTSH
6.38437e-60	0.489065	0.575	0.401	1.36083e-55	16	CYBA
3.06926e-67	0.488636	0.268	0.114	6.54212e-63	16	LILRB3
5.38145e-57	0.486999	0.632	0.489	1.14706e-52	16	GABARAP
1.97383e-39	0.486162	0.273	0.15	4.20722e-35	16	SPI1
7.88537e-64	0.484369	0.474	0.285	1.68077e-59	16	ZFP36
1.0554e-53	0.481723	0.317	0.164	2.24958e-49	16	CTSB
8.74625e-66	0.47822	0.693	0.543	1.86426e-61	16	LCP1
5.3966e-56	0.472176	0.409	0.237	1.15029e-51	16	ASAH1
3.79646e-76	0.46825	0.439	0.226	8.09216e-72	16	CSF3R
1.17223e-114	0.465252	0.366	0.137	2.49861e-110	16	CD36
7.31735e-33	0.463562	0.319	0.205	1.55969e-28	16	BRI3
9.34335e-33	0.462865	0.29	0.177	1.99153e-28	16	EVI2A
3.46661e-91	0.462362	0.553	0.303	7.38908e-87	16	HLA-DRB1
1.59533e-46	0.460964	0.286	0.15	3.40044e-42	16	VSIR
1.83454e-63	0.460142	0.282	0.126	3.91033e-59	16	MARCH1
7.86273e-42	0.459954	0.551	0.431	1.67594e-37	16	ITM2B
4.22868e-54	0.457877	0.274	0.132	9.01344e-50	16	TNFAIP2
7.70693e-39	0.457596	0.268	0.148	1.64273e-34	16	TNFSF13B
4.1559e-72	0.456779	0.77	0.581	8.8583e-68	16	SH3BGRL3
3.74782e-33	0.455127	0.362	0.243	7.98848e-29	16	LTA4H
6.48594e-102	0.450705	0.919	0.701	1.38248e-97	16	ATP5F1E
2.87837e-37	0.450243	0.542	0.442	6.13524e-33	16	ARPC5
3.53016e-67	0.443938	0.249	0.099	7.52453e-63	16	LGALS3
1.2359e-55	0.442556	0.239	0.104	2.63432e-51	16	SULF2
3.06752e-62	0.438675	0.73	0.514	6.53842e-58	16	AIF1
1.91529e-93	0.435728	0.888	0.707	4.08243e-89	16	RPS13
2.6193e-63	0.43075	0.27	0.116	5.58304e-59	16	LRRK2
3.31402e-60	0.429672	0.266	0.117	7.06384e-56	16	ALOX5
6.23752e-39	0.429622	0.336	0.199	1.32953e-34	16	MYO1F
3.71553e-62	0.428933	0.208	0.08	7.91964e-58	16	LRP1
1.28288e-38	0.428742	0.234	0.121	2.73445e-34	16	GCA
5.03946e-37	0.42336	0.211	0.105	1.07416e-32	16	APOBR
1.57751e-33	0.420884	0.372	0.246	3.36246e-29	16	ANXA2
2.73195e-25	0.420703	0.279	0.184	5.82316e-21	16	ZYX
7.28557e-249	0.418062	0.448	0.127	1.55292e-244	16	IGKC
1.06715e-45	0.415565	0.668	0.552	2.27463e-41	16	OAZ1
1.14207e-44	0.415419	0.246	0.12	2.43432e-40	16	JAML
1.91203e-42	0.414739	0.285	0.15	4.07549e-38	16	MARCKS
5.13769e-48	0.414268	0.212	0.093	1.0951e-43	16	TGFBI
1.99903e-30	0.41377	0.317	0.202	4.26092e-26	16	LYN
2.36756e-40	0.407877	0.205	0.096	5.04646e-36	16	HCK
1.62341e-25	0.402013	0.261	0.165	3.46029e-21	16	ADA2
1.56126e-119	0.401103	0.958	0.882	3.32783e-115	16	B2M
3.24464e-23	0.394649	0.355	0.263	6.91594e-19	16	ARRB2
4.75133e-44	0.394404	0.67	0.547	1.01274e-39	16	SNHG5
1.39308e-37	0.394214	0.805	0.82	2.96936e-33	16	MT-ND5
4.44637e-18	0.391816	0.391	0.324	9.47743e-14	16	CAP1
2.25189e-32	0.390542	0.355	0.232	4.7999e-28	16	GLIPR1
3.29099e-112	0.390069	0.989	0.877	7.01475e-108	16	ACTB
8.69368e-33	0.386698	0.211	0.111	1.85306e-28	16	BLVRB
4.07857e-25	0.386383	0.564	0.49	8.69347e-21	16	RNASEK
9.92148e-20	0.383851	0.228	0.148	2.11476e-15	16	CARD16
1.61336e-18	0.383385	0.428	0.359	3.43888e-14	16	PABPC4
4.10643e-24	0.382273	0.513	0.443	8.75286e-20	16	ATP5MPL
4.91817e-23	0.38219	0.266	0.176	1.04831e-18	16	PPT1
5.60957e-97	0.380297	0.979	0.852	1.19568e-92	16	RPL39
2.77901e-23	0.37854	0.354	0.259	5.92346e-19	16	SDCBP
1.02151e-25	0.37748	0.306	0.202	2.17734e-21	16	POU2F2
1.04332e-51	0.376134	0.872	0.919	2.22384e-47	16	MT-ND1
1.65332e-66	0.375863	0.818	0.675	3.52405e-62	16	RPL31
9.27899e-38	0.375593	0.381	0.238	1.97782e-33	16	LYST
7.60709e-43	0.374776	0.698	0.588	1.62145e-38	16	PFDN5
2.27088e-36	0.374341	0.202	0.098	4.84037e-32	16	CD93
7.22485e-28	0.374062	0.219	0.123	1.53998e-23	16	THEMIS2
3.43254e-29	0.372316	0.208	0.113	7.31645e-25	16	BASP1
3.34897e-33	0.371537	0.584	0.491	7.13832e-29	16	IQGAP1
1.30032e-25	0.370048	0.358	0.25	2.77163e-21	16	PLEK
1.07693e-32	0.367636	0.596	0.495	2.29547e-28	16	SLC25A6
1.42042e-13	0.365618	0.324	0.262	3.02762e-09	16	PKM
4.36957e-20	0.364695	0.252	0.168	9.31374e-16	16	RHOB
6.23311e-36	0.363411	0.507	0.372	1.32859e-31	16	CD44
6.27547e-21	0.363139	0.277	0.185	1.33762e-16	16	CD48
3.4817e-14	0.359861	0.248	0.183	7.42124e-10	16	PLP2
1.22387e-30	0.359146	0.585	0.488	2.60867e-26	16	ARPC3
4.20092e-24	0.357323	0.21	0.123	8.95427e-20	16	FCGRT
1.6341e-12	0.356087	0.236	0.178	3.48307e-08	16	PYCARD
3.9377e-23	0.352319	0.551	0.461	8.39322e-19	16	EMP3
8.22745e-49	0.35164	0.522	0.343	1.75368e-44	16	CD52
5.14129e-16	0.349793	0.262	0.189	1.09587e-11	16	NPC2
6.33687e-82	0.34922	0.933	0.798	1.3507e-77	16	RPL21
4.74752e-44	0.34906	0.734	0.641	1.01193e-39	16	PTPRC
1.63178e-24	0.347999	0.207	0.119	3.47813e-20	16	RGS18
8.4512e-73	0.347882	0.892	0.78	1.80137e-68	16	HLA-B
8.37835e-25	0.34742	0.511	0.415	1.78585e-20	16	FYB1
1.10482e-10	0.345503	0.28	0.229	2.35492e-06	16	CNPY3
1.87631e-100	0.344736	0.977	0.853	3.99936e-96	16	RPL34
3.96888e-26	0.343137	0.502	0.411	8.45967e-22	16	TKT
1.08756e-14	0.342434	0.402	0.34	2.31813e-10	16	MTRNR2L8
5.79299e-62	0.341629	0.253	0.105	1.23478e-57	16	SLC11A1
4.68685e-23	0.339571	0.34	0.241	9.99002e-19	16	EFHD2
0	0.336211	0.52	0.128	0	16	HBA2
1.85668e-21	0.33621	0.326	0.232	3.95751e-17	16	IFITM2
1.63207e-34	0.335783	0.659	0.545	3.47876e-30	16	UQCRB
4.88426e-38	0.335715	0.422	0.273	1.04108e-33	16	HLA-DPB1
1.06277e-38	0.334896	0.537	0.394	2.26529e-34	16	TXNIP
2.13376e-69	0.332471	0.909	0.761	4.54811e-65	16	RPL23
2.75218e-20	0.327863	0.218	0.135	5.86628e-16	16	PLAUR
1.53397e-53	0.327618	0.824	0.681	3.26967e-49	16	RPL7
3.68419e-16	0.327532	0.26	0.185	7.85286e-12	16	IL17RA
6.29844e-19	0.32652	0.283	0.197	1.34251e-14	16	FOSL2
9.89349e-75	0.325012	0.98	0.806	2.1088e-70	16	RPS28
2.43931e-23	0.322992	0.474	0.382	5.19939e-19	16	SELL
7.20552e-10	0.322832	0.304	0.255	1.53586e-05	16	CMTM6
1.63822e-73	0.319826	0.954	0.785	3.49186e-69	16	RPL38
1.88772e-24	0.319019	0.52	0.42	4.02367e-20	16	MCL1
2.10501e-111	0.317225	0.23	0.062	4.48684e-107	16	MS4A1
1.2367e-25	0.317064	0.6	0.519	2.63603e-21	16	LAPTM5
1.12489e-12	0.316951	0.261	0.198	2.39769e-08	16	STXBP2
1.72202e-08	0.316051	0.212	0.167	0.000367048	16	GLIPR2
1.75105e-10	0.315169	0.36	0.318	3.73237e-06	16	GDI2
4.20623e-57	0.314882	0.896	0.765	8.96558e-53	16	RPL22
1.36875e-10	0.31438	0.289	0.236	2.91748e-06	16	ATP6AP2
1.06688e-50	0.313568	0.857	0.806	2.27406e-46	16	PABPC1
5.14468e-23	0.31079	0.601	0.525	1.09659e-18	16	SNHG25
1.55378e-09	0.310626	0.289	0.244	3.31189e-05	16	WAS
7.25686e-15	0.308343	0.494	0.44	1.5468e-10	16	ATP6V0C
3.16875e-61	0.307524	0.908	0.743	6.75419e-57	16	RPS26
1.52759e-17	0.306845	0.532	0.476	3.25606e-13	16	YWHAB
7.46701e-40	0.304146	0.813	0.666	1.59159e-35	16	SERF2
8.66755e-17	0.301212	0.47	0.404	1.84749e-12	16	COMMD6
5.90581e-62	0.301045	0.98	0.818	1.25882e-57	16	RPL28
0	0.300933	0.434	0.097	0	16	HBA1
5.32239e-19	0.299784	0.308	0.217	1.13447e-14	16	CD55
4.76137e-26	0.297988	0.641	0.575	1.01489e-21	16	ACTR2
2.85235e-47	0.296566	0.907	0.721	6.07979e-43	16	UBA52
1.86619e-10	0.295087	0.447	0.412	3.97779e-06	16	COX7B
3.35525e-10	0.294672	0.31	0.26	7.15172e-06	16	CSTB
8.72618e-16	0.29359	0.417	0.341	1.85999e-11	16	FLNA
1.04021e-11	0.293281	0.243	0.183	2.21721e-07	16	TPP1
0.000116123	0.29305	0.3	0.287	1	16	CAPNS1
6.05686e-12	0.292352	0.446	0.405	1.29102e-07	16	FXYD5
1.93137e-06	0.292229	0.204	0.17	0.0411672	16	LAMTOR1
1.96725e-53	0.290894	0.938	0.785	4.1932e-49	16	RPL36A
1.9163e-25	0.290535	0.241	0.142	4.0846e-21	16	HLA-DQB1
1.02003e-11	0.290318	0.429	0.388	2.17419e-07	16	DAZAP2
3.05469e-65	0.289956	0.931	0.777	6.51108e-61	16	RPS27A
1.12186e-58	0.286295	0.951	0.772	2.39124e-54	16	RPL35A
9.77603e-08	0.28627	0.284	0.244	0.00208376	16	CD63
1.51219e-13	0.284989	0.251	0.183	3.22323e-09	16	MXD1
6.97171e-07	0.28455	0.311	0.282	0.0148602	16	MRPL33
2.96756e-11	0.283478	0.224	0.165	6.32535e-07	16	RNASET2
2.33495e-23	0.283286	0.589	0.497	4.97694e-19	16	TOMM7
4.0743e-75	0.283283	0.989	0.867	8.68437e-71	16	RPL41
1.38536e-05	0.282694	0.286	0.263	0.29529	16	AP2S1
1.36052e-13	0.282651	0.279	0.21	2.89994e-09	16	PECAM1
9.27507e-69	0.281892	0.943	0.78	1.97698e-64	16	RPL30
3.09848e-57	0.280037	0.988	0.864	6.60442e-53	16	RPLP1
2.98056e-22	0.279414	0.503	0.396	6.35306e-18	16	CRIP1
7.79062e-12	0.279368	0.492	0.454	1.66057e-07	16	UQCR11
7.74398e-10	0.278382	0.422	0.388	1.65063e-05	16	POLR2L
6.05528e-17	0.278032	0.341	0.258	1.29068e-12	16	VMP1
6.03743e-08	0.277777	0.334	0.297	0.00128688	16	DPYSL2
6.35078e-64	0.2772	0.97	0.874	1.35367e-59	16	RPS24
2.07079e-05	0.274681	0.36	0.344	0.441389	16	GNG5
6.91504e-06	0.272121	0.202	0.168	0.147394	16	PAK1
9.62251e-14	0.270254	0.402	0.328	2.05104e-09	16	SERPINB1
2.37126e-06	0.268368	0.33	0.307	0.0505434	16	PRR13
2.80506e-05	0.266481	0.236	0.208	0.597898	16	ATP6V0E1
2.31733e-14	0.26633	0.543	0.49	4.9394e-10	16	PCBP1
1.68292e-13	0.26626	0.3	0.228	3.58714e-09	16	SKAP2
8.24589e-06	0.266231	0.365	0.35	0.175761	16	RPS27L
8.66649e-27	0.266136	0.629	0.541	1.84726e-22	16	BTG1
7.39932e-15	0.265526	0.256	0.18	1.57717e-10	16	MAP3K1
6.96507e-06	0.264988	0.331	0.311	0.14846	16	EIF3L
5.43888e-13	0.264204	0.53	0.484	1.1593e-08	16	NDUFB1
7.80249e-23	0.264196	0.751	0.769	1.6631e-18	16	MT-ND4L
2.92096e-29	0.263131	0.886	0.94	6.22603e-25	16	MT-ND2
2.30843e-05	0.262232	0.248	0.218	0.492042	16	SMAP2
2.0465e-17	0.260935	0.259	0.174	4.36212e-13	16	OGFRL1
2.5499e-12	0.260742	0.513	0.46	5.43511e-08	16	CORO1A
1.8591e-54	0.260461	0.974	0.812	3.96266e-50	16	RPL11
4.47366e-05	0.260228	0.283	0.254	0.953561	16	CD53
0.000172279	0.260216	0.266	0.248	1	16	METTL9
2.0163e-18	0.259777	0.235	0.151	4.29774e-14	16	DMXL2
9.04055e-47	0.259208	0.953	0.8	1.92699e-42	16	RPS11
4.94376e-05	0.258112	0.274	0.251	1	16	NCOA4
2.29669e-05	0.257752	0.272	0.246	0.489539	16	SEC11A
1.11563e-27	0.256777	0.833	0.691	2.37796e-23	16	PFN1
8.08415e-20	0.256542	0.622	0.553	1.72314e-15	16	MT-ATP8
5.50461e-15	0.255466	0.564	0.511	1.17331e-10	16	PSME1
2.14206e-12	0.255005	0.228	0.163	4.56579e-08	16	PLSCR1
6.46954e-05	0.252964	0.345	0.332	1	16	ARPC4
0.00924913	0.252091	0.243	0.234	1	16	PRELID1
5.77963e-45	0.250808	0.977	0.813	1.23193e-40	16	RPLP2
9.05825e-50	0.250763	0.978	0.813	1.93077e-45	16	TMSB4X

[truncated: 22 more sheets: 17 - LymphoProg, 18 - NKcells, 19 - MEP, 2 - T-cells, 20 - DC myeloid, 21 - GMP, 22 - Mono, 23 - T-cells, 24 - T-ALL, 25 - Neutrophils, 26 - MoDCsPrec, 27 - MoDCsPrec, 28 - Adipocytes , 29 - BcellsProg, 3 - Mono, 30 - NA, 4 - NeuProg, 5 - LymphoProg, 6 - Bcells, 7 - BcellsProg …]
