# Supplementary material for: A case of T-cell acute lymphoblastic leukemia in retroviral gene therapy for ADA-SCID
Source: Nat Commun. 2024 Apr 30;15:3662. doi: 10.1038/s41467-024-47866-5 (PMC11061298; doi:10.1038/s41467-024-47866-5)
Supplement: Supplementary file 5 — Source data [file 41467_2024_47866_MOESM5_ESM.zip]

Archive with 10 entries (9 files):
- Source_data/
- __MACOSX/._Source_data
- Source_data/.DS_Store
- __MACOSX/Source_data/._.DS_Store
- Source_data/Source_Data_Figure3.xlsx
- __MACOSX/Source_data/._Source_Data_Figure3.xlsx
- Source_data/Source_Data_Figure2.xlsx
- __MACOSX/Source_data/._Source_Data_Figure2.xlsx
- Source_data/Source_Data_Figure5.xlsx
- __MACOSX/Source_data/._Source_Data_Figure5.xlsx
