# Supplementary material for: A case of T-cell acute lymphoblastic leukemia in retroviral gene therapy for ADA-SCID
Source: Nat Commun. 2024 Apr 30;15:3662. doi: 10.1038/s41467-024-47866-5 (PMC11061298; doi:10.1038/s41467-024-47866-5)
Supplement: Supplementary file 5 — Source data [file 41467_2024_47866_MOESM5_ESM.zip › Source_data/Source_Data_Figure3.xlsx]

## Sheet: Sheet 1
T-ALL methylation signature					CD4 methylation signature
ADA_Vector	start	end	value		ADA_Vector	start	end	value
LTR_promoter	42	43	1		NA
LTR_promoter	241	242	4		LTR_promoter	241	242	3
LTR_promoter	376	377	88		LTR_promoter	376	377	13
LTR_promoter	383	384	77		LTR_promoter	383	384	11
LTR_promoter	393	394	87		LTR_promoter	393	394	12
LTR_promoter	395	396	81		LTR_promoter	395	396	11
LTR_promoter	397	398	86		LTR_promoter	397	398	12
LTR_promoter	410	411	65		LTR_promoter	410	411	9
LTR_promoter	443	444	88		LTR_promoter	443	444	9
LTR_promoter	448	449	94		LTR_promoter	448	449	12
LTR_promoter	459	460	96		LTR_promoter	459	460	14
LTR_promoter	469	470	97		LTR_promoter	469	470	15
LTR_promoter	472	473	96		LTR_promoter	472	473	14
LTR_promoter	476	477	94		LTR_promoter	476	477	8
LTR_promoter	484	485	94		LTR_promoter	484	485	12
LTR_promoter	518	519	98		LTR_promoter	518	519	15
LTR_promoter	523	524	98		LTR_promoter	523	524	15
LTR_promoter	531	532	98		LTR_promoter	531	532	18
LTR_promoter	574	575	30		LTR_promoter	574	575	4
LTR_promoter	577	578	43		LTR_promoter	577	578	9
LTR_promoter	600	601	96		LTR_promoter	600	601	10
LTR_promoter	604	605	96		LTR_promoter	604	605	5
LTR_promoter	635	636	53		LTR_promoter	635	636	15
LTR_promoter	646	647	87		LTR_promoter	646	647	0
Av			80.2609		Average			10.6957
Totale reads			593084		Total reads			564248
