# Supplementary material for: A case of T-cell acute lymphoblastic leukemia in retroviral gene therapy for ADA-SCID
Source: Nat Commun. 2024 Apr 30;15:3662. doi: 10.1038/s41467-024-47866-5 (PMC11061298; doi:10.1038/s41467-024-47866-5)
Supplement: Supplementary file 5 — Source data [file 41467_2024_47866_MOESM5_ESM.zip › Source_data/Source_Data_Figure2.xlsx]

## Sheet: CD4_PB
Figure 2b
N iS	35	253	2108
ID	CD4_PB_0012	CD4_PB_0018	CD4_PB_0024
LMO2_chr11_33952739_+	5.94736	3.94084	3.75722
CLU_chr8_27468110_-		0.230293	1.07423
YARS2_chr12_32910159_+		0.230353	0.919713
YY1_chr14_100690429_-			0.891722
SLC5A10_chr17_18871103_+			0.846464
SOCS2_chr12_93997283_+	4.45627	0	0.823353
IRAK2_chr3_10231179_-		0.230507	0.753224
SMARCA2_chr9_2018635_-		1.38992	0.661757
IL2RA_chr10_6112648_+		0.46076	0.66011
LMO2_chr11_33915955_+		0.230385	0.592552
FTH1_chr11_61793967_+		0.230398	0.546369
CDK2AP1_chr12_123757232_+		0.230296	0.500177
PYCARD-AS1_chr16_31214490_-			0.454255
CPAMD8_chr19_17006593_+		0.460931	0.38604
MEI1_chr22_42178661_+			0.340579
GPR35_chr2_241566122_-		0.461267	0.340542
PDHX_chr11_35060306_-			0.340134
LINC00501_chr3_177049130_+		1.38349	0.340028
MYO18A_chr17_27468072_+			0.318879
CACNA1C_chr12_2756032_+		0.460908	0.318373
C10orf128_chr10_50396670_+	1.48122	0	0.318198
WDR49_chr3_167368800_+			0.317766
CUX1_chr7_101383716_-		0.230552	0.317457
IL2RA_chr10_6113049_-			0.317407
CEACAM21_chr19_42065246_-		0.230364	0.317232
LINC01139_chr1_238767822_+			0.295082
NDUFV2_chr18_9090181_+			0.29498
PRDM16_chr1_2993575_+			0.294954
HSPC324_chr9_139540976_+		0.230363	0.272393
GNAO1_chr16_56329330_+		0.924841	0.272078
SV2B_chr15_91912559_-			0.271975
NID1_chr1_236116408_+			0.250647
CDH26_chr20_58560974_-			0.249158
CTSS_chr1_150737854_-		3.25904	0.24913
LINC00908_chr18_74278071_-			0.227246
LOC399975_chr11_129188772_+			0.227096
ZNF831_chr20_57833855_-			0.226763
RNPEPL1_chr2_241506377_-			0.226716
YY1_chr14_100689235_-	2.96635	0	0.226581
STX8_chr17_9159936_+			0.226511
LMO2_chr11_33951467_-		0.230448	0.226424
SETBP1_chr18_42407080_+		0.230487	0.226366
AKR1C3_chr10_5159847_-	1.48134	0	0.204165
NAP1L1_chr12_76478226_-			0.204028
LINC00299_chr2_8442915_-		0.230298	0.203967
CCDC42_chr17_8629721_-			0.203926
MTRNR2L6_chr7_142334509_+		0.230493	0.203924
UBE2V1_chr20_48731792_+			0.203861
LINC01700_chr21_40362959_-		0.692109	0.203856
THUMPD2_chr2_40006705_+			0.203812
MIR4662B_chr8_125860183_+			0.203812
SYNE3_chr14_95963050_-			0.203811
SUZ12P1_chr17_29055392_+			0.203801
LINC01475_chr10_101290410_+		3.28064	0.203768
CPT1A_chr11_68623810_+			0.203767
SUSD1_chr9_114944924_+			0.203761
IL12RB1_chr19_18202526_+			0.203706
BATF_chr14_75964279_-		1.15624	0.203696
SMAD7_chr18_46448571_+			0.20365
TREML4_chr6_41195841_-		0.230407	0.181633
STON2_chr14_81892025_-			0.18148
TMEM201_chr1_9690086_-			0.18138
TBC1D25_chrX_48422065_+	2.96839	0	0.181308
COMMD7_chr20_31267118_+			0.18129
ARHGDIB_chr12_15113259_-			0.181201
ERMP1_chr9_5846351_+		0.230507	0.181201
MB21D1_chr6_74161021_+			0.181145
ITGA5_chr12_54811765_-			0.181007
LMO2_chr11_33914156_-			0.180948
MIRLET7A1_chr9_96929609_+			0.159303
SNX29_chr16_12211379_-			0.159153
LINC01094_chr4_79643499_+			0.158998
FCHSD2_chr11_72854370_+			0.158984
TRMT11_chr6_126307021_-			0.158895
TSPOAP1-AS1_chr17_56415177_+			0.158693
PRDM16_chr1_3086845_+			0.158588
PSMA6_chr14_35821334_-		0.230429	0.158557
TIPARP-AS1_chr3_156363277_+			0.158547
KIAA0087_chr7_26589915_-			0.158513
LIMD1-AS1_chr3_45730396_-			0.158508
PAK1_chr11_77213493_-			0.158483
PSCA_chr8_143757048_+			0.158483
LINC02037_chr3_193973638_+			0.158463
LARGE1_chr22_33968447_+	1.48132	0.230437	0.158455
CAPZA3_chr12_18978250_+			0.158414
RPEL1_chr10_105001524_+		0.230408	0.1584
FKBP5_chr6_35686248_-			0.158368
LRRC75A-AS1_chr17_16342379_+			0.158342
ALDH1A1_chr9_75621447_-			0.136122
MECOM_chr3_168978918_-	4.44995	0.230351	0.135993
BPGM_chr7_134330976_+			0.13594
ARSB_chr5_78281965_-			0.135935
BRE_chr2_28581416_+			0.135921
PDCL_chr9_125598194_+			0.135917
CXCR4_chr2_136893799_+			0.135895
MIR4425_chr1_25360089_+		0.23037	0.13588
ANO10_chr3_43429999_+			0.135845
TNS3_chr7_47612972_+			0.135837
MIR4470_chr8_62791100_+			0.135831
LINC01585_chr15_91206857_+			0.135822
ZNF503_chr10_77054691_-			0.135821
WASIR1_chrY_59345672_+			0.135791
P4HTM_chr3_49028543_+			0.135785
PCMTD1_chr8_52875408_-			0.135783
ANGPT1_chr8_108319494_+			0.135772
LRRC28_chr15_99992210_+			0.13577
TMEM238_chr19_55896133_-			0.135761
LOC105371849_chr17_58169149_+			0.135755
C11orf54_chr11_93475305_-		0.230351	0.135708
DYM_chr18_46550764_+			0.135693
C16orf86_chr16_67701104_-			0.113622
SGIP1_chr1_67217134_-			0.113366
ATN1_chr12_7034212_+			0.113347
TRAPPC9_chr8_140907341_+			0.113343
UBE2D3_chr4_103788959_-			0.113334
RALGAPA2_chr20_20722723_+			0.113303
CXXC5_chr5_139018118_-			0.113301
EHD2_chr19_48233033_+			0.113295
FBXL18_chr7_5495722_+			0.113236
ICOSLG_chr21_45628591_+			0.113174
FAM129A_chr1_184762441_-			0.113173
SAMD13_chr1_84765993_-			0.11317
SNTB1_chr8_121870329_-			0.11317
LOC344967_chr4_40057507_-			0.113161
NRXN2_chr11_64391689_-			0.113154
LOC101927166_chr17_46556329_-			0.113153
FLJ31356_chr2_28604030_+			0.113137
PRKX_chrX_3630682_-			0.113127
LINC01315_chr22_42720448_+			0.113126
IL6R_chr1_154435215_-			0.11312
GTF2IP23_chr7_66312847_+			0.113111
ZDHHC5_chr11_57436407_+		0.230398	0.113105
CIITA_chr16_10971986_-			0.113103
LRRC27_chr10_134146226_+			0.113091
CCDC12_chr3_47009120_-			0.11309
IQGAP2_chr5_75680639_-			0.113088
TRIM2_chr4_154074774_+			0.113083
KCNN4_chr19_44284373_-			0.113066
COX6C_chr8_100906046_-			0.113065
GSG1_chr12_13253962_-		0.460926	0.113051
DLX2-AS1_chr2_173094663_-			0.113043
DLG4_chr17_7123004_-		0.230298	0.113043
RERE_chr1_8482640_+		0.461317	0.113036
LOC101928068_chr1_245082437_+			0.113033
LINC00211_chr2_38044441_-			0.113025
C21orf91_chr21_19161961_+		0.230519	0.113022
SQRDL_chr15_45929333_-			0.113007
LINC01478_chr18_42087501_-			0.113004
LINC00632_chrX_139801003_-			0.0908083
ATP6V0A1_chr17_40606130_+			0.090801
CUL4A_chr13_113863352_+			0.0907719
LRRC4C_chr11_40112592_+			0.0907515
OSBP_chr11_59336803_+			0.0907467
TMEM156_chr4_39033703_-			0.0907279
HFM1_chr1_91852961_+			0.0907151
LINC01993_chr17_76253359_+			0.0907069
ADGRG5_chr16_57577109_+			0.0907009
MZB1_chr5_138721199_+			0.0906977
IRAK2_chr3_10230822_-			0.0906528
PRAM1_chr19_8568401_+			0.0906515
DOCK9_chr13_99582686_-			0.0906441
REPIN1_chr7_150061830_+			0.0905883
MIR4660_chr8_8937870_-	5.98831	0	0.0905608
USP25_chr21_16862137_-		0.461391	0.090559
FBXW11_chr5_171293722_-			0.0905381
CBX2_chr17_77756906_+			0.0905305
WNK1_chr12_832624_+		0.230282	0.0905294
DGKZ_chr11_46363104_-			0.0905251
MECOM_chr3_169386645_-			0.0905235
CHD8_chr14_21853165_+			0.0905221
ZBTB7A_chr19_4077531_-			0.0905193
MRPS14_chr1_174992929_+			0.0905181
WWOX_chr16_79127940_+			0.0905142
RSPH1_chr21_43885512_+			0.0905095
CDK13_chr7_39988544_-		0.692432	0.0905086
LMO2_chr11_33914590_+			0.0905079
PREX1_chr20_47490568_+			0.0905001
GNG7_chr19_2621684_+			0.0904997
ACVR2A_chr2_148387567_-		0.230455	0.0904937
CNTNAP5_chr2_124456421_-		0.230548	0.0904934
PIGP_chr21_38444624_+	2.96441	0	0.0904776
ATP2A3_chr17_3876582_+			0.0904775
IQSEC3_chr12_220530_+			0.0904728
CEACAM19_chr19_45194480_+		0.460989	0.0904722
ANKRD33B_chr5_10590156_+			0.0904709
PTPN6_chr12_7070803_+			0.0904699
UBASH3B_chr11_122451799_-		0.46067	0.0904691
MYO5A_chr15_52821815_-			0.0904644
FTH1_chr11_61772578_+			0.0904643
ELF1_chr13_41592727_+			0.0904637
C10orf105_chr10_73497206_+		0.230409	0.0904584
LOC100996634_chr6_109560436_-			0.0904526
C7orf73_chr7_135346358_-			0.0904516
PRKCB_chr16_23911569_+		0.230333	0.0904477
RFX3_chr9_3527751_+		0.230509	0.0904461
RNF145_chr5_158634686_-			0.0904387
BIN2_chr12_51717500_+			0.0904383
GCH1_chr14_55349508_-			0.0904362
CTDSP1_chr2_219265592_+			0.0904349
ELK3_chr12_96581113_+			0.0904311
LOC100049716_chr12_748878_+		0.230486	0.0904307
RORA-AS1_chr15_60906168_+			0.0904306
POLR3B_chr12_106799127_-			0.0904195
NBPF20_chr1_145451882_-			0.090416
CBFA2T3_chr16_89099116_+			0.0904141
MIR5093_chr16_85483178_+			0.0904101
GPR132_chr14_105528538_+			0.0904081
LOC645177_chr12_25204886_-			0.0904069
LOC100507547_chr6_32120430_-			0.0904064
APOBEC3C_chr22_39410942_+			0.0904038
BMF_chr15_40391495_+			0.0904029
ADGRG1_chr16_57663524_+			0.0904026
LINC00320_chr21_21621690_-			0.090401
SSPN_chr12_26426809_+			0.0903871
LINC01132_chr1_234913635_-			0.0903863
ATP6V1G1_chr9_117320301_-			0.0903844
PLAT_chr8_42033482_-		0.230402	0.0903839
WWC3_chrX_9982533_+		0.230341	0.0903726
CEP120_chr5_122759471_-			0.0903665
STK3_chr8_99838489_+		0.461753	0.0903591
CASC15_chr6_22065730_+			0.0679992
OPA1_chr3_193310712_+			0.0679926
RAPGEF4-AS1_chr2_173586725_-			0.0679833
LOC101927124_chr14_31890259_+			0.0679814
LOC105369781_chr12_56401773_-			0.0679742
RTN4_chr2_55361625_+			0.0679734
LOC105374972_chr6_22883100_-			0.0679727
NECTIN2_chr19_45349702_-			0.0679677
MKLN1-AS_chr7_131008348_+			0.0679641
LMO2_chr11_33915186_+			0.0679614
RHOBTB3_chr5_95066124_+			0.0679585
CCNI_chr4_78020473_-			0.0679565
C1QTNF3-AMACR_chr5_34009059_-			0.0679545
GSG1_chr12_13253235_+			0.0679496
GRIFIN_chr7_2517750_-			0.0679475
EPM2A_chr6_146056836_+			0.067947
AK1_chr9_130624191_-			0.0679446
ZNRF1_chr16_75108320_-			0.0679395
FAM133A_chrX_92929273_-			0.0679388
UMODL1_chr21_43538287_+			0.067934
LITAF_chr16_11679007_-			0.0679329
LINC01381_chr2_25428051_-			0.0679319
CDK4_chr12_58147546_+			0.0679193
GNG7_chr19_2622386_+		0.230414	0.0679178
NFIA-AS2_chr1_61381379_+			0.0679148
MTURN_chr7_30175843_-			0.0679137
DLAT_chr11_111895539_-			0.0679073
NCF4_chr22_37257535_-			0.0679022
ST8SIA4_chr5_100238608_-			0.0678985
BAHCC1_chr17_79423288_+			0.0678965
FOXP1_chr3_71294396_-			0.0678965
PDE4B_chr1_66904405_+			0.0678914
LOC101929241_chr14_97924774_-			0.0678882
MIR4539_chr14_106345347_+			0.0678839
MSMO1_chr4_166249353_+		0.230427	0.0678795
LOC101928622_chr4_33739291_-			0.0678766
DPY19L4_chr8_95731409_+			0.0678752
LOC100630923_chr7_102068821_-			0.0678748
JAML_chr11_118094142_+			0.0678713
MCUR1_chr6_13763800_-			0.0678705
PRORY_chrY_23403360_-			0.0678701
PIK3R5_chr17_8803167_-			0.0678688
PRDM16_chr1_3088124_+			0.0678687
OR7A17_chr19_15001425_-			0.0678681
PLA2G6_chr22_38571657_-			0.0678671
ANKRD55_chr5_55448004_-			0.0678663
PAQR8_chr6_52226243_+			0.0678662
NUP214_chr9_134114261_+			0.0678646
RASGEF1B_chr4_82402981_-			0.0678643
MRPS28_chr8_80943478_+			0.0678636
GGTLC2_chr22_22997690_+			0.0678633
SIGIRR_chr11_417054_-			0.0678628
ARHGAP25_chr2_68998117_+			0.0678612
LMO2_chr11_33929555_+			0.0678605
CEP135_chr4_56813330_-			0.0678603
EMP1_chr12_13350125_+			0.0678594
LCP2_chr5_169728214_-			0.0678591
ZNF618_chr9_116590367_-			0.0678583
UMODL1_chr21_43543397_-			0.0678573
MIR3201_chr22_48493485_-			0.0678547
SUN5_chr20_31561929_-		1.16019	0.0678543
PEAK1_chr15_77453979_+			0.0678541
MAML3_chr4_140896577_-			0.067853
EHD4_chr15_42229508_+			0.0678515
TRH_chr3_129674150_+			0.067851
ZFP30_chr19_38145945_+		0.23025	0.0678493
BCAT1_chr12_24949987_+			0.0678474
MIR106A_chrX_133318853_-			0.0678474
TANK_chr2_161993595_-			0.0678473
ZNF706_chr8_102150521_-			0.0678473
NDUFS5_chr1_39491681_-			0.067847
AEBP2_chr12_19729809_+			0.0678457
ST8SIA6_chr10_17469525_+			0.0678445
SCHIP1_chr3_159619602_-			0.0678443
NDST4_chr4_116197006_+			0.067843
MORN4_chr10_99393846_+		0.691626	0.0678429
LOC101929523_chr6_169613319_+			0.0678427
PALD1_chr10_72336430_+			0.067841
SEPT9_chr17_75442048_+			0.0678367
NYNRIN_chr14_24860497_+			0.0678357
ACBD5_chr10_27531880_-			0.0678346
MIR552_chr1_35093807_+			0.0678332
CCDC148-AS1_chr2_159072547_+			0.0678329
HSPC324_chr9_139543218_+		0.230295	0.0678312
GLI3_chr7_41920639_+			0.0678311
LINC01132_chr1_234908649_+			0.067831
PFN1_chr17_4850907_-			0.0678309
MEG9_chr14_101699906_+			0.0678305
PPP6R1_chr19_55765882_-			0.0678301
KRT81_chr12_52682521_-			0.0678293
SYT2_chr1_202583803_+			0.0678266
AMZ1_chr7_2758344_+			0.0678265
SAP30_chr4_174291220_+			0.0678252
MRVI1_chr11_10686379_-			0.067825
PSMA6_chr14_35812955_+			0.0678245
DOCK9_chr13_99626112_+		0.461481	0.0678236
CIB3_chr19_16279480_-			0.0678205
ST8SIA6_chr10_17475614_+			0.0678202
CAND1.11_chr11_10430752_-			0.0678198
JAK1_chr1_65534694_-			0.0678197
KPNA5_chr6_117001288_-			0.0678154
CBFA2T3_chr16_89070357_+			0.0678151
HIST1H3C_chr6_26044930_-			0.0678148
SLC9A8_chr20_48402982_-			0.0678141
G6PC_chr17_41080694_-			0.0678122
AGBL4_chr1_49259093_+			0.0678121
PDE4B_chr1_66795895_+			0.0678098
PHF20_chr20_34355443_+			0.0678066
VPS13D_chr1_12495657_-			0.0678056
PACSIN2_chr22_43330140_-			0.0678048
LINC01819_chr2_43234548_-			0.0678036
OTOGL_chr12_80616032_+		0.230383	0.0678024
LINC01257_chr12_131703792_-			0.0678016
LYN_chr8_56774719_+			0.0678013
C8orf59_chr8_86134242_-			0.067799
RFTN1_chr3_16557574_+			0.0677981
UBASH3B_chr11_122540585_+			0.0677956
NT5M_chr17_17204753_+		0.230519	0.0677955
LINC01132_chr1_234861917_+			0.0677952
RASGEF1C_chr5_179587823_-			0.067793
NFIB_chr9_14210453_+		0.461816	0.0677928
LETM2_chr8_38241911_+		0.230455	0.0677927
C3_chr19_6722043_-			0.0677924
RNF212_chr4_1049572_-			0.0677884
C11orf21_chr11_2322839_-			0.0677862
FYB_chr5_39219366_-			0.067786
DRAM1_chr12_102248448_+			0.0677782
EVI2B_chr17_29637617_-			0.0677778
ACBD5_chr10_27530637_-			0.0677777
TRAPPC3_chr1_36616020_-			0.0677777
BCAT1_chr12_24953414_-		0.230402	0.0677775
FGF6_chr12_4543541_-			0.0677771
TNFRSF11A_chr18_60088368_-			0.0677728
TAF1B_chr2_9982697_+			0.0677727
C1orf186_chr1_206239748_-			0.0677724
SMIM20_chr4_25916812_-			0.0677719
ADGRG5_chr16_57576656_+			0.0677718
LOC100294145_chr6_32858826_-			0.0677693
MIA2_chr14_39734367_+			0.0677618
LSM14B_chr20_60696674_-			0.0452873
PSMA6_chr14_35756626_-			0.045284
SEPHS2_chr16_30469687_-			0.0452796
UBASH3B_chr11_122687765_+			0.0452758
NUP58_chr13_25875523_-			0.0452751
MAF_chr16_79626459_+			0.0452744
HACD1_chr10_17628308_-			0.0452711
DNAJB1_chr19_14639946_-			0.0452709
LOC100630923_chr7_102070278_-			0.0452706
LINC01094_chr4_79580214_+			0.0452699
BCL9L_chr11_118796618_-			0.0452696
CRACR2A_chr12_3762972_-			0.0452694
MCF2L2_chr3_182962887_+			0.0452684
WNK1_chr12_829368_+			0.0452681
KIF22_chr16_29816292_-			0.0452679
MSANTD3-TMEFF1_chr9_103235158_-			0.0452677
SMAD7_chr18_46509273_-			0.0452675
TSPAN14_chr10_82219706_+			0.0452672
TGIF1_chr18_3450814_-			0.0452667
MIR5095_chr16_48629879_-		0.461273	0.0452663
PEX12_chr17_33906346_+			0.0452662
TTC28_chr22_28839446_+			0.0452662
IRX1_chr5_3849649_+			0.0452661
MESDC1_chr15_81325220_-			0.045266
PLCB2_chr15_40599602_+			0.0452659
PRKCQ_chr10_6603795_-			0.0452659
DNAJB12_chr10_74080798_-			0.0452659
SRC_chr20_36008568_+			0.0452657
HNRNPUL1_chr19_41813967_+			0.0452655
GXYLT1_chr12_42326894_-			0.0452653
NONO_chrX_70504117_+		0.230297	0.0452648
LINC01220_chr14_75801421_+			0.0452646
GXYLT1_chr12_42326947_+			0.0452641
BCAR3_chr1_94281570_-			0.0452636
BSPRY_chr9_116113130_-			0.0452636
MC4R_chr18_58417739_-			0.0452632
ST3GAL1_chr8_134580845_-			0.0452628
AUTS2_chr7_69908125_+			0.0452628
RCSD1_chr1_167594623_+			0.0452625
LOC90784_chr2_86226906_-			0.0452623
LINC02037_chr3_193972246_+			0.0452611
ARID5B_chr10_63661240_+			0.0452605
PSIP1_chr9_15512762_+			0.0452605
NKTR_chr3_42642946_-			0.0452604
TRH_chr3_129668889_+			0.0452603
THUMPD3-AS1_chr3_9437445_+			0.0452602
AGR3_chr7_16892439_-			0.0452596
MCF2L2_chr3_182930824_+			0.0452596
TAL1_chr1_47699419_+			0.0452594
TOP1MT_chr8_144428975_-			0.0452591
HACD1_chr10_17625044_-			0.0452589
ATP10B_chr5_160225633_+			0.0452581
GRAP2_chr22_40296658_+			0.045258
ICAM2_chr17_62097504_-			0.0452579
COPZ2_chr17_46081669_-			0.0452575
EVL_chr14_100534554_-			0.0452571
NUMA1_chr11_71752678_-			0.0452568
C8orf44-SGK3_chr8_67625580_-			0.0452564
RAB1A_chr2_65391162_-			0.0452564
JAK1_chr1_65534047_+			0.0452546
VPREB3_chr22_24094119_-			0.0452538
MVB12B_chr9_129232378_-			0.0452538
KDM4C_chr9_7342167_-			0.0452535
LINC01391_chr3_138608819_+			0.0452532
TSHZ1_chr18_72922065_-			0.0452528
CD34_chr1_208084759_+			0.0452526
HAAO_chr2_43020196_-			0.0452526
LOC101927450_chr9_81879135_+			0.0452521
CXXC5_chr5_139029161_+		0.230433	0.0452517
EDN1_chr6_12489777_+			0.0452516
FBXW11_chr5_171296872_-			0.0452515
HOXB1_chr17_46589327_-			0.0452514
LARS_chr5_145561830_-			0.0452511
TEC_chr4_48213816_-			0.0452507
RSPH1_chr21_43908948_+			0.0452499
ICOSLG_chr21_45627328_-			0.0452497
ARRDC2_chr19_18133941_-			0.0452497
LMO2_chr11_33915801_+			0.0452494
SMIM24_chr19_3478200_-			0.0452494
PHF21A_chr11_46142486_-			0.0452489
TLE2_chr19_3043169_-			0.0452487
EPC1_chr10_32668196_-			0.0452483
B4GALT4-AS1_chr3_118958940_-			0.0452479
KCNA2_chr1_111158951_+			0.0452477
CFAP58_chr10_106215363_-			0.0452469
ZSCAN10_chr16_3150845_-			0.0452456
MAT2B_chr5_162930806_+			0.0452453
SH3TC1_chr4_8194776_-			0.0452448
PLEKHG1_chr6_150944029_+			0.0452447
MYO18A_chr17_27464596_-			0.0452438
LDB2_chr4_16900636_+			0.0452437
MIR6130_chr21_24081801_-			0.0452435
LOC101927851_chr1_234980998_+			0.0452431
EGFEM1P_chr3_168335042_+			0.0452428
UTP6_chr17_30235426_-			0.0452427
CEP68_chr2_65284532_+			0.0452426
MATR3_chr5_138607542_-			0.0452422
RAMP1_chr2_238812219_+			0.0452421
RDH13_chr19_55553757_+			0.045242
CCDC36_chr3_49276503_-			0.0452419
TRIO_chr5_14169392_+		0.230345	0.0452407
LINC00348_chr13_71200754_+			0.0452403
LY86_chr6_6592011_+			0.0452398
LINC01364_chr1_88337592_-			0.0452396
PLEKHA2_chr8_38758208_+			0.0452394
LINC01700_chr21_40356142_+			0.0452392
LINC01819_chr2_43161999_-			0.0452385
LINC00700_chr10_1977773_+			0.0452369
PCBP3_chr21_47305589_-			0.0452369
EMSY_chr11_76300233_-			0.0452362
STARD9_chr15_42874649_-			0.0452355
SLCO3A1_chr15_92560879_+			0.0452351
CYP1A2_chr15_75055743_+			0.0452343
ST3GAL3_chr1_44299993_-			0.0452343
MB21D1_chr6_74161487_+			0.0452341
MIR4660_chr8_8939539_-			0.045234
ZFHX3_chr16_73050212_-			0.0452335
PHKB_chr16_47495661_+			0.0452329
ANKRD31_chr5_74442955_+			0.0452326
ARHGAP4_chrX_153190876_-			0.0452326
MIR181C_chr19_13971939_-			0.0452325
FIS1_chr7_100882677_-			0.0452315
IGF1R_chr15_99279000_-			0.0452311
LINC01132_chr1_234867988_+			0.0452308
NREP_chr5_111111111_-			0.0452307
ABCC1_chr16_16172378_-			0.0452307
EYA3_chr1_28442670_-			0.0452305
GYPC_chr2_127413673_-			0.0452301
TAPBPL_chr12_6561175_-			0.0452293
ABR_chr17_1013092_-			0.0452283
BCKDK_chr16_31124216_-			0.0452275
CCDC162P_chr6_109640205_+			0.045227
MPZ_chr1_161275740_+			0.0452266
HAAO_chr2_43106967_+			0.0452265
LOC100506178_chr7_22607704_-			0.0452263
HIPK2_chr7_139315652_-			0.0452255
FLJ22447_chr14_62128872_+			0.0452254
LOC401585_chrX_45763907_-			0.0452243
LINC01819_chr2_43230387_+			0.0452242
IL2RA_chr10_6106278_+			0.0452242
S100A2_chr1_153539435_+			0.0452239
LOC101927166_chr17_46550844_-			0.0452236
MIR5095_chr16_48645472_-			0.0452231
WDR53_chr3_196292387_-			0.0452226
TM7SF3_chr12_27169332_+			0.0452225
INPP5D_chr2_233948919_+			0.0452212
MAP3K8_chr10_30819197_+		0.230276	0.0452206
SLC19A1_chr21_46963579_+			0.0452205
C3orf67_chr3_58772272_-			0.0452201
SP1_chr12_53765849_-			0.0452196
RMDN1_chr8_87520358_-			0.0452195
RPS6KA3_chrX_20436649_+		0.461055	0.045219
KIT_chr4_55682522_-			0.0452185
ADGRG3_chr16_57723284_-			0.045218
CD2_chr1_117301613_+			0.0452178
YY1_chr14_100690626_+			0.0452174
FBRSL1_chr12_133065796_-			0.045217
MIR4454_chr1_229164408_-			0.0452169
LMO2_chr11_33918022_-			0.0452161
TNS3_chr7_47192247_+			0.0452159
PREP_chr6_106042965_+			0.0452152
LINC01173_chr2_235600319_-			0.0452148
MCM3_chr6_52150460_-			0.0452145
RAD51B_chr14_69118463_-			0.0452145
SP100_chr2_231281242_+			0.0452133
DLGAP4_chr20_35103952_-			0.0452128
ZBTB20_chr3_114865367_-			0.0452126
NFE2_chr12_54696029_+			0.0452123
ACBD5_chr10_27530722_-			0.0452116
CCND3_chr6_41910028_+			0.0452114
MIR4313_chr15_76070068_-			0.0452114
MCTP1_chr5_94495857_+			0.0452111
LMO2_chr11_33954693_+			0.0452102
CRBN_chr3_3234582_-			0.0452102
AES_chr19_3061680_+			0.0452097
ZMIZ1-AS1_chr10_80490211_-			0.0452096
ALCAM_chr3_105086232_-			0.0452095
RUNX1_chr21_36401123_-			0.045209
SLX4IP_chr20_10485271_-			0.0452088
CECR3_chr22_17741452_+			0.0452087
LINC00963_chr9_132222944_+			0.0452087
ZFHX3_chr16_73087848_+			0.0452087
LMO2_chr11_33929114_-			0.0452083
ZFHX3_chr16_72817524_+		0.230445	0.0452082
LINC00870_chr3_72321259_-			0.0452079
MIR99AHG_chr21_17553021_-			0.0452077
LAMA3_chr18_21443784_+		0.230541	0.0452077
HSPH1_chr13_31737232_-			0.0452074
RSPH1_chr21_43886129_+			0.0452072
SH3TC1_chr4_8200256_+			0.0452072
IKBKE_chr1_206641897_-			0.0452072
SERPINH1_chr11_75274038_-			0.0452071
DIS3L_chr15_66585098_-			0.0452069
MVB12B_chr9_129235681_-			0.0452065
MECOM_chr3_169083021_+			0.0452062
NPTN_chr15_73926598_-		0.461298	0.0452059
RAB27B_chr18_52494691_+			0.0452059
KLHL4_chrX_87128624_+			0.0452057
COMMD7_chr20_31269840_+			0.0452053
SMARCE1_chr17_38804793_-			0.0452049
LOC105371899_chr17_74994113_-			0.0452045
ZNF423_chr16_49888474_+			0.0452044
GACAT3_chr2_16464233_-			0.0452042
GCSAML_chr1_247716573_+		0.691868	0.0452041
CYTH4_chr22_37679549_-			0.045204
MVB12B_chr9_129295345_-			0.045204
MSI2_chr17_55514343_+			0.0452037
LINC01046_chr13_21792071_-			0.0452035
SCAMP5_chr15_75301233_-			0.0452034
MPP7_chr10_28621806_+			0.0452034
LOC101928100_chr12_10543595_-			0.0452032
LINC01913_chr2_41964176_+			0.045203
VPS53_chr17_440528_-			0.045203
ZFP36L1_chr14_69247023_+			0.0452028
ENPP7_chr17_77703050_+			0.0452026
MPL_chr1_43802529_+			0.0452025
WSB2_chr12_118500353_-			0.0452025
HLA-DOA_chr6_32996514_+			0.0452024
ELOVL6_chr4_110954656_+			0.0452021
LINC01734_chr20_37785196_-			0.0452019
RINL_chr19_39368014_-			0.0452014
NLRC3_chr16_3627580_+			0.0452014
RERE_chr1_8876386_-		0.230424	0.0452011
CSK_chr15_75081555_-			0.045201
SV2C_chr5_75590026_+			0.0452004
MELTF_chr3_196728886_-			0.0452004
CDV3_chr3_133291818_-			0.0452003
SPINK2_chr4_57672816_+			0.0452002
SMOX_chr20_4132378_+			0.0452002
TMIGD3_chr1_112047395_-			0.0452002
E2F3_chr6_20364661_-			0.0452
LINC01150_chr11_1917808_-			0.0451999
NCF4_chr22_37256273_+			0.0451998
ZNF710_chr15_90579127_+			0.0451995
ACBD6_chr1_180471997_-			0.0451994
GTF2I_chr7_74065418_-			0.0451992
MIR23A_chr19_13947421_-			0.0451991
UBXN11_chr1_26614603_+			0.0451991
LINC00661_chr19_16113314_-			0.0451991
GADD45A_chr1_68101635_-			0.0451985
RAB14_chr9_123983413_+			0.0451984
PRKAG2_chr7_151374251_+			0.0451983
EPSTI1_chr13_43567230_+		0.230296	0.0451983
FOXN4_chr12_109728413_-			0.0451977
MGMT_chr10_131129835_+			0.0451977
PARP10_chr8_145061165_-			0.0451977
TFE3_chrX_48898016_+			0.0451977
NOTCH2NL_chr1_145266619_+			0.045197
TSPOAP1-AS1_chr17_56411499_+			0.0451967
THAP2_chr12_72059917_+			0.0451961
KLHL21_chr1_6663906_+			0.045196
JMJD1C_chr10_65033264_-			0.0451953
GATAD2A_chr19_19515185_+			0.0451951
LOC101928201_chrX_4627584_+			0.0451951
TANGO6_chr16_69120550_-			0.045195
SOCS5_chr2_46925464_+			0.045195
GAS7_chr17_10025105_-			0.0451949
LOC105372672_chr20_52278427_-			0.0451947
FLJ42969_chr8_102120546_-			0.0451946
ODF2_chr9_131255787_-			0.0451941
SVOP_chr12_109300818_+			0.045194
C3orf62_chr3_49313997_+			0.045194
ARHGAP25_chr2_69061516_-		0.461015	0.0451939
PHACTR1_chr6_13033964_+			0.0451935
CLCN5_chrX_49882493_+			0.0451934
IL10RB_chr21_34672129_-		0.230544	0.0451929
CX3CR1_chr3_39291270_+			0.0451928
MYO1G_chr7_45018273_-			0.0451927
BEST4_chr1_45249370_+			0.0451927
MR1_chr1_181001716_+			0.0451923
MX2_chr21_42742437_+			0.0451922
ABHD17B_chr9_74510594_+			0.0451919
LMO2_chr11_33931195_+			0.0451917
LYRM1_chr16_20919012_-			0.0451916
RXRA_chr9_137296598_-			0.0451915
LOC101928166_chr3_151937213_+			0.0451915
KANK1_chr9_650544_-			0.0451913
FTL_chr19_49467863_+			0.0451912
PATL2_chr15_44983015_+			0.0451911
HEMGN_chr9_100701550_-			0.045191
AZIN2_chr1_33562642_-		0.230444	0.0451903
MAT2B_chr5_162932252_-		0.230287	0.0451902
LINC00676_chr13_110353147_-			0.0451899
MIR4425_chr1_25347369_-			0.0451898
DPYSL2_chr8_26436087_+			0.0451897
COQ8B_chr19_41222025_+			0.0451893
TGFBR2_chr3_30640743_-			0.0451892
MPP1_chrX_154032294_-			0.045189
GAS2_chr11_22796403_-			0.0451888
NPAS3_chr14_34036216_+			0.0451887
RNF144B_chr6_18338103_-			0.0451887
PTPRA_chr20_2853955_-			0.0451883
SMIM3_chr5_150158043_-			0.045188
LPAL2_chr6_160882575_-			0.0451878
FEM1B_chr15_68569882_+			0.0451877
SYT6_chr1_114658875_-			0.0451875
SERTAD2_chr2_64885973_-			0.0451874
MACF1_chr1_39672140_+			0.0451873
LRRC37B_chr17_30411181_-			0.0451872
RPL12_chr9_130212847_+			0.0451871
PRKCH_chr14_61774382_+			0.045187
SMCO2_chr12_27612924_+			0.0451868
C15orf39_chr15_75444815_+			0.0451867
KANK1_chr9_693514_+			0.0451867
RBPMS_chr8_30246649_+			0.0451866
MTRNR2L6_chr7_142255247_-			0.0451866
SEPT9_chr17_75458252_+			0.0451865
CAMK1D_chr10_12380386_-			0.0451862
OSM_chr22_30662676_-			0.0451852
FMNL1_chr17_43300112_+			0.0451839
MSL2_chr3_135916554_-			0.0451834
PSMA6_chr14_35821118_+			0.0451828
PTCHD4_chr6_48069751_-			0.0451827
RPS20_chr8_56987406_-			0.0451823
SCPEP1_chr17_55087720_-			0.0451821
NINJ2_chr12_752681_+			0.0451821
E2F5_chr8_86102717_+			0.0451819
ACYP1_chr14_75535599_-			0.0451819
LOC101928166_chr3_151918481_+			0.0451819
PRKAR2B_chr7_106646402_-			0.0451818
LOC101926963_chr7_644039_-			0.0451818
MGAT1_chr5_180213932_-			0.045181
RABGGTB_chr1_76250733_-			0.0451808
CMKLR1_chr12_108708226_-			0.0451799
DTNB_chr2_25585519_-			0.0451791
LOC283575_chr14_77505091_-			0.0451784
IQCA1_chr2_237445113_+			0.045178
FGD3_chr9_95726404_-			0.0451779
FLJ38576_chr4_187112269_-			0.0451778
HLA-E_chr6_30477824_+		0.230362	0.0451778
KLHL21_chr1_6664584_-			0.0451774
LTA4H_chr12_96501045_+			0.0451771
PNRC1_chr6_89790522_-			0.0451768
LNPEP_chr5_96265997_-			0.0451767
GUCY1A3_chr4_156448909_-			0.0451764
LINC00239_chr14_102171023_-			0.0451763
LOC105372672_chr20_52352464_-			0.0451756
CHSY1_chr15_101690351_-			0.0451752
LOC100288798_chr12_46864275_+		0.230509	0.045175
MIR4539_chr8_143123799_-			0.045175
CD82_chr11_44600254_+			0.0451732
SLCO3A1_chr15_92558956_-			0.0451731
TMEM94_chr17_73453044_+			0.0451729
PPARA_chr22_46576694_+			0.0451727
ARHGAP4_chrX_153192794_-			0.0451725
UMODL1_chr21_43481148_-			0.0451723
SCARF1_chr17_1548896_+			0.0451723
DACH1_chr13_72401558_-			0.0451721
LITAF_chr16_11680150_-			0.0451716
GPR141_chr7_37805935_+			0.0451715
CARHSP1_chr16_8963144_+			0.0451709
CD34_chr1_208137311_+			0.0451698
TAGAP_chr6_159465107_+			0.045168
ACER2_chr9_19442775_-			0.0451677
ADGRG5_chr16_57576804_+	7.47129	0.230269	0.0451677
PARTICL_chr2_85727050_+			0.0451667
C2CD2_chr21_43347123_+			0.045166
GNG11_chr7_93551467_-			0.0451654
PWWP2B_chr10_134236617_-			0.0451654
TIMM50_chr19_39971327_-			0.0451654
NFIC_chr19_3339257_-			0.0451644
LAMA3_chr18_21441680_-			0.0451633
USP25_chr21_16886019_+			0.0451607
NDUFA10_chr2_240884623_-			0.0451593
NEDD1_chr12_97301756_+			0.0226095
SEPT9_chr17_75317289_+			0.0226095
CHST13_chr3_126250047_+			0.0226095
DUSP3_chr17_41849482_-			0.0226094
BCL3_chr19_45249906_+			0.0226094
CAP1_chr1_40506910_-			0.0226094
GAS5_chr1_173836272_+			0.0226094
LINC01169_chr15_66909156_+			0.0226094
SPINK4_chr9_33226533_-			0.0226094
CECR1_chr22_17698106_-			0.0226093
TPM2_chr9_35691095_-			0.0226093
CD2_chr1_117300371_-			0.0226092
C1orf186_chr1_206265925_-			0.0226092
KLHL33_chr14_20896650_+			0.0226092
MIR5684_chr19_12898883_+			0.0226092
LOC400958_chr2_65173985_-			0.0226092
SEMA4D_chr9_92023621_-			0.0226092
SCAND2P_chr15_85174401_+			0.0226091
KRI1_chr19_10665168_+			0.0226091
C20orf203_chr20_31263053_+			0.0226091
HOPX_chr4_57517413_-			0.0226091
DHFR2_chr3_93781070_+			0.022609
FAM172BP_chr3_101239150_+			0.022609
ATP8A1_chr4_42673482_-			0.0226089
DHFR2_chr3_93781415_-		0.230424	0.0226088
CIC_chr19_42791175_-			0.0226087
ABCA13_chr7_48674154_+			0.0226087
SREBF1_chr17_17740783_-			0.0226087
HEMK1_chr3_50629208_-			0.0226087
DLGAP1_chr18_3721431_-			0.0226086
ADA_chr20_43269876_-			0.0226084
CD200R1_chr3_112692560_-			0.0226084
HDAC9_chr7_18591638_+			0.0226084
MDM4_chr1_204477750_+			0.0226083
EIF5A_chr17_7208407_-			0.0226082
CEP70_chr3_138312004_+			0.0226082
PSMA1_chr11_14600113_-			0.0226081
LAG3_chr12_6883279_-			0.022608
RAB11FIP4_chr17_29815402_+			0.022608
RHOBTB3_chr5_95066348_-			0.022608
ARRDC2_chr19_18132154_-			0.022608
GABBR1_chr6_29595246_+			0.0226079
ENO1_chr1_8917411_-			0.0226078
LINC01248_chr2_5469178_-			0.0226078
CHRNA2_chr8_27326770_+			0.0226078
RNF24_chr20_4019142_+			0.0226077
SOX30_chr5_157058084_+			0.0226075
MAMLD1_chrX_149646906_+			0.0226075
IL10RA_chr11_117840650_+			0.0226075
GALNT15_chr3_16094795_+			0.0226075
DLGAP2_chr8_740243_+			0.0226075
HOXB-AS3_chr17_46664796_+			0.0226074
ARRB1_chr11_75077146_-			0.0226073
MYCBP2_chr13_77905247_+			0.0226071
PPP1R18_chr6_30651033_-			0.0226071
TOB1-AS1_chr17_48944183_+			0.0226071
SERPINB9P1_chr6_2857641_-			0.0226071
MAP7D3_chrX_135354513_-			0.022607
DRAM1_chr12_102248795_+			0.0226069
DTHD1_chr4_36323403_+			0.0226069
TEC_chr4_48213612_+			0.0226069
NSUN4_chr1_46805578_-			0.0226068
NKG7_chr19_51875619_+			0.0226068
LOC100130992_chr10_22544993_+			0.0226068
CLECL1_chr12_9890348_-			0.0226068
CUEDC1_chr17_55954369_+			0.0226068
AFF1_chr4_87857456_+			0.0226067
ITPRIP_chr10_106099328_+			0.0226067
RYBP_chr3_72572003_-			0.0226067
LNX2_chr13_28193886_+			0.0226066
NOD1_chr7_30519024_+			0.0226066
AGTRAP_chr1_11791288_-		0.461937	0.0226065
SAMD13_chr1_84767734_-			0.0226065
BCL2_chr18_60766456_-			0.0226065
C6orf89_chr6_36881333_-			0.0226065
PLCG2_chr16_81779813_-			0.0226064
TUBB_chr6_30687309_-			0.0226064
SUPV3L1_chr10_70938256_-			0.0226063
MINOS1_chr1_19923675_-			0.0226063
COL5A1_chr9_137444367_-			0.0226063
KLHL6_chr3_183259319_-			0.0226063
CCDC26_chr8_130676112_+			0.0226063
PIP5K1B_chr9_71612331_+			0.0226063
CDC42EP3_chr2_37882155_-			0.0226063
LOC100505938_chr7_8302344_+			0.0226063
SEC14L1_chr17_75122223_+			0.0226062
APOL1_chr22_36649531_+			0.0226062
TMTC4_chr13_101328016_-			0.0226062
AKAIN1_chr18_5168704_-			0.0226062
MIR3193_chr20_30197744_-			0.0226062
C4orf3_chr4_120221357_-			0.0226062
ATP6V0A1_chr17_40671577_-			0.0226062
LYN_chr8_56777448_+			0.0226062
RANBP6_chr9_6079895_+			0.0226062
PDE4DIP_chr1_144947449_-			0.0226062
ETV6_chr12_11958873_+			0.0226062
KAZALD1_chr10_102824045_-			0.0226062
PMAIP1_chr18_57568089_+			0.0226061
PPP1R18_chr6_30649569_+			0.0226061
ABCA4_chr1_94557510_-			0.0226061
NFATC2_chr20_50158460_+			0.0226061
CPEB2_chr4_15004400_-			0.0226061
MEST_chr7_130111736_-			0.0226061
PSMA6_chr14_35821188_-			0.0226061
KNSTRN_chr15_40690435_+			0.0226061
PIP4K2C_chr12_57994076_+			0.0226061
BTBD1_chr15_83735675_+			0.0226061
S100A11_chr1_152009684_-			0.022606
MEF2D_chr1_156472378_+			0.022606
WDR1_chr4_10182446_-			0.022606
TP53TG1_chr7_86973679_+			0.022606
FAM129C_chr19_17633589_-			0.022606
C8orf22_chr8_50164350_-			0.022606
SETBP1_chr18_42684416_+			0.022606
OTUD1_chr10_23828860_+			0.022606
PRKAG2_chr7_151574124_+			0.0226059
ACOT11_chr1_54953073_+			0.0226059
RASA3_chr13_114910780_+			0.0226059
CHD9_chr16_53125806_+			0.0226058
MBL2_chr10_54789442_+			0.0226058
NUP35_chr2_184234687_+			0.0226058
SCML2_chrX_18408263_+			0.0226058
MYH9_chr22_36801505_+			0.0226058
RASSF1_chr3_50376243_+			0.0226058
C5orf56_chr5_131800528_+			0.0226057
CYTL1_chr4_5035791_-			0.0226057
ST18_chr8_53380399_-			0.0226057
PLEKHO1_chr1_150132289_+			0.0226057
C18orf8_chr18_21075496_+			0.0226057
TMX4_chr20_7999252_+			0.0226057
VPREB1_chr22_22600925_+			0.0226057
ARHGEF3_chr3_56823789_-			0.0226056
NEK6_chr9_127055631_+			0.0226056
SLC25A28_chr10_101369714_+			0.0226056
ARL4C_chr2_235199115_-			0.0226056
TOR4A_chr9_140172001_-			0.0226056
LINC00632_chrX_139796378_-			0.0226056
AGTRAP_chr1_11791442_+			0.0226056
RPRD2_chr1_150337894_+			0.0226056
MRVI1_chr11_10606607_-			0.0226056
SLC37A1_chr21_43925115_-			0.0226056
XXYLT1_chr3_194899498_-			0.0226056
ADCK1_chr14_78266105_-			0.0226055
KAT8_chr16_31140103_-			0.0226055
ABHD16B_chr20_62485902_-			0.0226055
FGR_chr1_27940722_+			0.0226055
RGS12_chr4_3390108_-			0.0226055
BTG2_chr1_203292350_-			0.0226055
SPATS2L_chr2_201245451_-			0.0226055
YTHDC1_chr4_69158241_+			0.0226054
PTCH2_chr1_45285239_-			0.0226054
ZNF44_chr19_12406027_+			0.0226054
LOC105372672_chr20_52261334_-			0.0226054
ASB13_chr10_5660994_+			0.0226054
MMRN1_chr4_90809746_+			0.0226054
RTN4_chr2_55363723_+			0.0226054
S100A2_chr1_153538611_+			0.0226053
RAB31_chr18_9751309_+			0.0226053
ADGRG3_chr16_57721656_+			0.0226053
ALPK1_chr4_113267871_+			0.0226053
LMO2_chr11_33930161_-		0.23048	0.0226052
SLC40A1_chr2_190445321_+			0.0226052
PARP11_chr12_4039085_+			0.0226052
KLHDC7B_chr22_50979082_+			0.0226052
CD34_chr1_208094931_+			0.0226052
TRA2B_chr3_185654645_-			0.0226052
HES1_chr3_193854370_+			0.0226052
INTS1_chr7_1551386_+			0.0226052
CDK5RAP2_chr9_123342722_+			0.0226052
ZC3H12C_chr11_109941643_-			0.0226052
PLEKHA7_chr11_16812699_-			0.0226052
LOC101929497_chr11_127146476_-			0.0226051
FAM65B_chr6_25051155_-			0.0226051
MRVI1_chr11_10629933_-			0.0226051
HNRNPH1_chr5_179051240_+			0.0226051
CCDC162P_chr6_109619987_-			0.0226051
LIMS3-LOC440895_chr2_111207391_-			0.0226051
ZNF341_chr20_32321904_-			0.0226051
LOC441204_chr7_26553617_+			0.0226051
UMODL1_chr21_43484529_+			0.0226051
ARFGAP3_chr22_43192614_-			0.0226051
C3orf52_chr3_111837436_-			0.0226051
SNED1_chr2_241937077_+			0.0226051
EYA3_chr1_28410344_-			0.022605
KLF13_chr15_31654264_+			0.022605
HS6ST1_chr2_129200411_+			0.022605
UBE2F-SCLY_chr2_238850487_+			0.022605
PTGS2_chr1_186597267_-			0.022605
LOC100419583_chr15_45019865_-			0.022605
CEBPA_chr19_33785132_-			0.022605
LINC01122_chr2_58841833_+			0.022605
LMO2_chr11_33933556_-			0.0226049
SPTLC2_chr14_78022760_+			0.0226049
PHACTR1_chr6_13217345_-			0.0226049
TAL1_chr1_47701667_-			0.0226049
BACH2_chr6_90994916_-			0.0226049
MIR4662B_chr8_125860271_+			0.0226049
ACOT11_chr1_54951577_+			0.0226049
ARL4D_chr17_41476143_-			0.0226048
EEPD1_chr7_36232389_+			0.0226048
LOC100507144_chr11_35133352_-			0.0226048
KITLG_chr12_88825113_-			0.0226048
PRX_chr19_40919786_-			0.0226048
DUSP7_chr3_52072089_+			0.0226048
SLC38A2_chr12_46767159_-			0.0226048
PLXNA4_chr7_132119112_-			0.0226048
SUMO1_chr2_203103617_-			0.0226048
PTK2B_chr8_27239187_+			0.0226048
SACS_chr13_23950779_+			0.0226048
RNF212_chr4_1049822_-			0.0226047
PDE1B_chr12_54954019_+			0.0226047
CMKLR1_chr12_108707327_-			0.0226047
LUCAT1_chr5_90576946_+			0.0226047
CORO1C_chr12_109059222_+			0.0226047
KANSL1_chr17_44301454_+			0.0226047
SH2B2_chr7_101928543_+			0.0226047
TRMT1L_chr1_185124792_+			0.0226047
SLC12A6_chr15_34627802_+			0.0226046
SNHG16_chr17_74554305_+			0.0226046
VIT_chr2_36904873_+			0.0226046
C3orf22_chr3_126268842_+			0.0226046
PDE4DIP_chr1_144932903_+			0.0226046
NAGLU_chr17_40682586_+			0.0226046
HTR1F_chr3_87908677_-			0.0226046
ATP2C1_chr3_130611572_-			0.0226046
RPS6KA3_chrX_20392145_+			0.0226046
LOC101060498_chr4_40309547_+			0.0226045
ATP2C1_chr3_130570124_+			0.0226045
DENND4C_chr9_19229475_-			0.0226045
PRKAG2_chr7_151535934_-			0.0226045
LINC01800_chr2_64993899_+			0.0226044
LINC00299_chr2_8469838_+			0.0226044
MFSD6L_chr17_8682728_-			0.0226044
LINC01819_chr2_43333607_+			0.0226044
MIR222_chrX_45631986_-			0.0226044
MCMBP_chr10_121632663_-			0.0226043
TET1_chr10_70360757_-			0.0226043
PNPT1_chr2_55921346_+			0.0226043
HIP1_chr7_75192996_+			0.0226043
ASB8_chr12_48554186_+			0.0226043
TOB2_chr22_41843596_-			0.0226043
BCL9L_chr11_118783132_-			0.0226043
CRBN_chr3_3349547_+		0.230596	0.0226042
LRRC8D_chr1_90378374_+			0.0226042
CCDC175_chr14_60030574_+			0.0226042
DNAL4_chr22_39179005_-			0.0226042
AREG_chr4_75557791_-			0.0226042
TM4SF18_chr3_149010770_-			0.0226042
U2AF2_chr19_56166041_-			0.0226041
HLA-DRB1_chr6_32576755_-			0.0226041
TMEM173_chr5_138851243_+			0.0226041
ABCA6_chr17_67089359_+			0.0226041
MAP3K8_chr10_30786978_-			0.0226041
TRIP4_chr15_64723268_-			0.0226041
CERS6_chr2_169489893_+			0.022604
ADGRF1_chr6_47003431_-			0.022604
PTCHD1-AS_chrX_23030945_+			0.022604
CARD10_chr22_37929731_+			0.022604
SYNGR1_chr22_39785166_-			0.022604
RAD51B_chr14_68677570_-			0.022604
TUBGCP4_chr15_43663631_-			0.022604
SRGN_chr10_70847637_-			0.0226039
LOC101929538_chr11_128547567_+			0.0226039
MEF2D_chr1_156471615_-			0.0226039
MAP3K8_chr10_30787838_-			0.0226039
OSGEPL1-AS1_chr2_190628240_+			0.0226039
FOXJ3_chr1_42682298_+			0.0226039
NINJ2_chr12_686253_+			0.0226039
C17orf97_chr17_269081_+			0.0226039
LINC00858_chr10_86070787_+			0.0226038
ETV6_chr12_12009413_-			0.0226038
CCDC149_chr4_24980912_+			0.0226038
LMO2_chr11_33891988_+			0.0226038
LOC100507195_chr12_68779063_-			0.0226038
MORC3_chr21_37695635_+			0.0226038
LOC285696_chr5_17117878_+			0.0226038
TEX264_chr3_51705651_+			0.0226038
MRVI1_chr11_10663738_+			0.0226038
HOXB-AS1_chr17_46624338_-			0.0226038
TRIM22_chr11_5711059_+			0.0226037
TMEM200A_chr6_130701419_-			0.0226037
NSRP1_chr17_28441653_-			0.0226037
PTPRC_chr1_198609691_+			0.0226037
ABCC3_chr17_48739061_+			0.0226037
LINC01814_chr2_8596826_-			0.0226037
NINJ1_chr9_95885191_+			0.0226037
ADD3_chr10_111836175_+			0.0226037
PDE1C_chr7_31850510_-			0.0226037
BIN2_chr12_51716706_+			0.0226037
MTHFD1_chr14_64856453_+			0.0226037
STN1_chr10_105668026_-			0.0226037
SLC22A11_chr11_64307758_+			0.0226037
MYOZ2_chr4_120033991_+			0.0226037
CANX_chr5_179125268_-			0.0226037
CA6_chr1_9003896_-			0.0226037
LTA4H_chr12_96496787_-			0.0226037
TBC1D19_chr4_26751450_-		0.230388	0.0226037
ERG_chr21_40064257_-			0.0226037
TK2_chr16_66557647_+			0.0226036
ANP32A_chr15_69112621_+			0.0226036
FAR2_chr12_29302208_-			0.0226036
RCBTB2_chr13_49096751_-			0.0226036
RNASE1_chr14_21269261_+			0.0226036
SMARCA2_chr9_2159031_-			0.0226036
LINC01625_chr6_139849218_-			0.0226036
ZNF260_chr19_37018837_-			0.0226036
CCNB1IP1_chr14_20802141_-			0.0226036
SNX29P2_chr16_29309343_-			0.0226036
LOC400682_chr19_21787800_+			0.0226036
CHST13_chr3_126258799_-		0.230422	0.0226036
LINC00382_chr13_80441968_+			0.0226036
DTNA_chr18_32440528_-			0.0226036
IQCJ-SCHIP1_chr3_159550327_+			0.0226036
MRPS23_chr17_55929445_-			0.0226035
SNX16_chr8_82944432_+			0.0226035
SPEF2_chr5_35667885_-			0.0226035
CCDC162P_chr6_109614128_-			0.0226035
CD300LB_chr17_72527885_+			0.0226035
CNBP_chr3_128903841_-			0.0226035
BNC2_chr9_16520831_+			0.0226035
NHSL2_chrX_71299747_+			0.0226035
PPIL3_chr2_201753681_+			0.0226035
BORCS8-MEF2B_chr19_19303240_-			0.0226035
RBL1_chr20_35612053_-			0.0226035
IPCEF1_chr6_154659074_-			0.0226035
HILPDA_chr7_128077773_-			0.0226035
IFIT3_chr10_91087197_+			0.0226035
RALGAPA2_chr20_20717665_+			0.0226035
SERPINB1_chr6_2819920_+			0.0226035
COL5A1_chr9_137662572_+			0.0226035
MIR4790_chr3_5469033_+		0.461144	0.0226035
LOC101927851_chr1_234980667_+		0.23052	0.0226035
ABLIM1_chr10_116259705_+			0.0226035
SLC43A3_chr11_57173332_-			0.0226035
ASIC2_chr17_32292003_+			0.0226035
GNA12_chr7_2775651_+			0.0226035
ENG_chr9_130620110_-			0.0226035
ZNF815P_chr7_5861146_+			0.0226035
TG_chr8_134106709_+			0.0226035
FYB_chr5_39275350_-			0.0226034
MAX_chr14_65568604_-			0.0226034
MBP_chr18_74873866_+			0.0226034
STK33_chr11_8493597_+			0.0226034
XCL2_chr1_168504664_+			0.0226034
E2F3_chr6_20402469_+			0.0226034
WIPF1_chr2_175457895_-			0.0226034
PREX1_chr20_47444181_+			0.0226034
UBE2V2_chr8_48920486_-			0.0226034
HEMGN_chr9_100697572_+	1.48084	0	0.0226034
PRDX1_chr1_45988335_+			0.0226034
GGTLC1_chr20_24007608_-			0.0226034
APOBEC3B_chr22_39380721_-			0.0226034
LMO2_chr11_33956200_-			0.0226034
MIR924HG_chr18_36902162_-			0.0226034
LOC101929544_chr5_17436025_-			0.0226034
HSPA8_chr11_122934338_+			0.0226033
ECD_chr10_74927361_-			0.0226033
LOC400958_chr2_65160390_-			0.0226033
SIRPD_chr20_1505696_+			0.0226033
CCDC174_chr3_14692762_-			0.0226033
ANKUB1_chr3_149498854_+			0.0226033
SLIT2_chr4_20626645_+			0.0226033
IDH2_chr15_90645486_-			0.0226033
FOXP1_chr3_71359376_+			0.0226033
CRB2_chr9_126104801_-			0.0226033
ADAMTSL4-AS1_chr1_150535401_-			0.0226033
LYRM1_chr16_20914917_-			0.0226033
TMEM217_chr6_37170240_+			0.0226033
HNRNPU_chr1_245028560_+			0.0226032
GOT2_chr16_58915981_+			0.0226032
LOC101060498_chr4_40318936_+			0.0226032
TNFSF4_chr1_173177118_+			0.0226032
LY86_chr6_6659618_+			0.0226032
AHNAK_chr11_62320532_-			0.0226032
RGS12_chr4_3306332_+			0.0226032
SIPA1L3_chr19_38513538_+			0.0226032
DEFB129_chr20_209000_-			0.0226032
DIAPH1_chr5_140997222_+			0.0226032
MIR200B_chr1_1093189_+			0.0226032
TMTC4_chr13_101326381_-			0.0226032
RAB11A_chr15_66127655_-			0.0226032
CYTH4_chr22_37704342_-			0.0226032
THEMIS2_chr1_28201061_+			0.0226031
TWISTNB_chr7_19739261_-			0.0226031
LMO2_chr11_33979320_+			0.0226031
ASTN2_chr9_119357281_-			0.0226031
SLC2A5_chr1_9129409_+			0.0226031
PPFIBP2_chr11_7534383_-			0.0226031
MCTP1_chr5_94497793_+			0.0226031
DDX60L_chr4_169400531_+			0.0226031
KANK4_chr1_62737033_+			0.0226031
TRERF1_chr6_42419168_+			0.0226031
LILRB1_chr19_55135010_+			0.0226031
AHI1_chr6_135621198_-			0.0226031
AHI1_chr6_135637817_-			0.0226031
SLC7A5P2_chr16_21552568_+			0.022603
LINC02091_chr17_36140_+			0.022603
GRM7_chr3_7434863_+			0.022603
GPR146_chr7_1095285_+			0.022603
LAPTM5_chr1_31279623_-			0.022603
RAN_chr12_131355690_-			0.022603
EPGN_chr4_75197112_-			0.022603
SUV39H2_chr10_14920160_+			0.022603
LOC100288798_chr12_46867379_-			0.0226029
LTA4H_chr12_96488354_+			0.0226029
SPATA9_chr5_95002107_+			0.0226029
SLC24A3_chr20_19432072_-			0.0226029
TMEM217_chr6_37175524_-			0.0226029
GTSCR1_chr18_68288818_+			0.0226029
LINC00501_chr3_177061248_-			0.0226029
ATP10A_chr15_26097926_+			0.0226029
RYBP_chr3_72544976_-			0.0226029
CUX1_chr7_101398259_+			0.0226029
CCND2-AS1_chr12_4379558_-			0.0226028
LOC105373352_chr2_461284_-			0.0226028
LINC01220_chr14_75802681_+			0.0226028
MMP16_chr8_89089744_+			0.0226028
OST4_chr2_27296097_-			0.0226028
IQCJ-SCHIP1_chr3_159556420_-			0.0226028
CCDC66_chr3_56650561_+			0.0226028
BST2_chr19_17516118_+			0.0226028
LTBP4_chr19_41120700_+			0.0226027
ATG16L1_chr2_234158827_-			0.0226027
HRH4_chr18_22111473_+			0.0226027
LOC101927692_chr10_116560364_+		0.230394	0.0226027
BIRC3_chr11_102184550_-			0.0226027
DYRK1A_chr21_38918632_-			0.0226026
FAM32A_chr19_16293929_+			0.0226026
SERPINB9P1_chr6_2854779_+			0.0226026
SLC45A4_chr8_142245861_+			0.0226026
CALN1_chr7_71363657_-			0.0226025
RARG_chr12_53615905_-			0.0226025
SGCZ_chr8_14238531_+			0.0226025
NCRNA00250_chr8_135845718_+			0.0226025
FCHSD2_chr11_72867480_-			0.0226025
LOC101929538_chr11_128548807_-			0.0226025
C5orf30_chr5_102594665_-			0.0226025
TC2N_chr14_92241745_-		0.693268	0.0226025
SLC25A35_chr17_8197700_+			0.0226025
MIR3681HG_chr2_12198420_+			0.0226024
PLCB4_chr20_9141482_-			0.0226024
NFIA-AS2_chr1_61402635_-			0.0226024
ZNF516_chr18_74163178_+			0.0226024
LINC02147_chr5_117224135_-			0.0226024
LOC105371899_chr17_74994118_+			0.0226024
GMFB_chr14_54956262_+			0.0226024
SCARB1_chr12_125364653_-			0.0226023
CUX1_chr7_101386017_-			0.0226023
ARRB1_chr11_74986590_-			0.0226023
HDGFRP3_chr15_83876171_-			0.0226023
SEPT9_chr17_75436626_+			0.0226023
ELMOD3_chr2_85588146_+			0.0226023
OCIAD1_chr4_48832510_+			0.0226023
CDH23_chr10_73507238_+			0.0226023
LOC100507144_chr11_35132040_-			0.0226023
POLI_chr18_51796508_-			0.0226023
GNA15_chr19_3135400_+			0.0226023
PLEKHG3_chr14_65121666_-			0.0226022
CCL3_chr17_34409809_-			0.0226022
RELL1_chr4_37756339_-			0.0226022
LOC101928489_chr6_74405567_+			0.0226022
HMGB1_chr13_31189567_-			0.0226022
PRDM1_chr6_106536144_-			0.0226021
KLF6_chr10_3824655_+			0.0226021
KANK4_chr1_62752267_+			0.0226021
PIH1D2_chr11_111944215_-			0.0226021
ICOSLG_chr21_45614936_+			0.022602
ANKS1A_chr6_35013340_-			0.022602
PIGT_chr20_44072237_-			0.022602
RAD51B_chr14_69074340_+			0.022602
ANLN_chr7_36515209_+			0.022602
TM4SF18_chr3_148994833_+			0.0226019
ARHGEF15_chr17_8230180_+			0.0226019
LRRC37A_chr17_44368128_-			0.0226019
IL1B_chr2_113592051_-			0.0226019
TMIGD3_chr1_112057434_-			0.0226019
SNX20_chr16_50700332_-			0.0226019
PIP5K1A_chr1_151217297_-			0.0226018
CDC42SE2_chr5_130594402_-			0.0226018
TLN1_chr9_35727847_-			0.0226018
SUGCT_chr7_40636846_-			0.0226018
ANLN_chr7_36514653_-			0.0226018
APRT_chr16_88878782_-			0.0226017
C3orf20_chr3_14733230_+			0.0226017
USP4_chr3_49378807_-			0.0226017
BAHCC1_chr17_79419735_-			0.0226017
DYTN_chr2_207564445_+			0.0226017
LINC01963_chr2_217083697_+			0.0226017
IRAK3_chr12_66583215_-			0.0226016
GAS7_chr17_10023472_-			0.0226016
SAMD8_chr10_76870734_+			0.0226016
FAM49A_chr2_16622412_-			0.0226016
MSL2_chr3_135915909_-			0.0226016
OGDH_chr7_44678304_-			0.0226016
NFKBIZ_chr3_101618931_+		0.461587	0.0226016
CEP135_chr4_56809933_+			0.0226016
TAF13_chr1_109618998_+			0.0226015
APOA1-AS_chr11_116721988_-			0.0226015
CHST1_chr11_45679803_-			0.0226015
PSMD7_chr16_74330393_+			0.0226015
ADGRG5_chr16_57613163_+			0.0226015
NR4A1_chr12_52413215_-			0.0226014
CIITA_chr16_10963370_-			0.0226014
STXBP4_chr17_53140893_+			0.0226014
RFC4_chr3_186524968_+			0.0226014
USP32_chr17_58474273_-			0.0226014
CCDC162P_chr6_109618070_-			0.0226014
LINC01220_chr14_75806455_+			0.0226014
AHRR_chr5_399386_-			0.0226014
CACNA1C_chr12_2442307_-		0.230254	0.0226013
RFX3_chr9_3527530_-			0.0226013
RANBP9_chr6_13637350_-			0.0226013
BCOR_chrX_40034335_-			0.0226013
ZBTB7A_chr19_4077918_-			0.0226013
ANKRD11_chr16_89385909_-			0.0226012
CDC5L_chr6_44354622_-			0.0226012
CREB3_chr9_35733189_+			0.0226012
NME7_chr1_169308166_+			0.0226011
MMD_chr17_53468594_-			0.0226011
CUEDC1_chr17_55952705_+			0.0226011
REEP1_chr2_86452421_-			0.0226011
SYT6_chr1_114655085_+			0.0226011
LINC02099_chr8_29611892_-			0.0226011
MARCH3_chr5_126343399_-			0.0226011
ARPC1B_chr7_98977903_+			0.0226011
GLRX_chr5_95170086_-			0.022601
CELA1_chr12_51722964_-			0.0226009
ATP11A_chr13_113546856_-			0.0226009
ING3_chr7_120590461_-			0.0226009
LINC01588_chr14_50464958_-			0.0226009
RBL1_chr20_35724844_-			0.0226009
LOC283575_chr14_77505906_+			0.0226009
ATRX_chrX_77044070_+			0.0226009
C10orf55_chr10_75668105_+			0.0226008
HTT_chr4_3203693_+			0.0226008
CDH23_chr10_73253690_-			0.0226008
PRPF4B_chr6_4021788_+			0.0226008
ATP6V0A4_chr7_138391308_+			0.0226008
LINGO3_chr19_2289191_-			0.0226008
BMP2K_chr4_79696664_+			0.0226008
KCNJ12_chr17_21308787_-			0.0226008
ROBO4_chr11_124767405_-			0.0226007
TUBA1A_chr12_49583239_+			0.0226007
PTP4A3_chr8_142411569_-			0.0226007
MYOM1_chr18_3062504_-			0.0226007
PEX6_chr6_42947421_+			0.0226007
LINC00471_chr2_232378815_-			0.0226007
NRIP1_chr21_16506099_+			0.0226007
EGF_chr4_110889973_+			0.0226007
MYOM2_chr8_2076191_-			0.0226007
SLC17A9_chr20_61584611_+			0.0226007
PITPNM2_chr12_123514412_+			0.0226007
LOC100507373_chr19_14249040_+			0.0226006
PLA1A_chr3_119347024_-			0.0226006
CRELD2_chr22_50331093_-			0.0226006
HIP1_chr7_75253216_-			0.0226006
LOC105372672_chr20_52268722_-			0.0226005
SPECC1_chr17_19977850_+			0.0226005
RXRA_chr9_137168608_+			0.0226005
LAIR1_chr19_54894268_-	1.48234	0.46085	0.0226005
CD55_chr1_207485636_+			0.0226004
SLC44A2_chr19_10714395_+			0.0226004
PANX2_chr22_50608099_+			0.0226004
MIR4425_chr1_25354424_+			0.0226004
ASH2L_chr8_37947687_+			0.0226004
TTC39B_chr9_15296235_-			0.0226003
CUEDC1_chr17_55946102_-			0.0226003
NAT8B_chr2_73927340_-			0.0226003
SPG20_chr13_36920036_-			0.0226002
C10orf55_chr10_75669495_+			0.0226002
MIR1202_chr6_156510854_+			0.0226001
SYNJ2_chr6_158385159_+			0.0226001
CIITA_chr16_10963749_+			0.0226001
MVB12B_chr9_129231332_-			0.0226001
IL32_chr16_3126385_+			0.0226
IGF1R_chr15_99508976_+			0.0225999
INTS12_chr4_106629297_-			0.0225999
CLEC2B_chr12_10020755_+			0.0225998
PHF21A_chr11_46144624_-			0.0225998
BAZ2B_chr2_160374230_+			0.0225998
MBP_chr18_74811079_+			0.0225998
ZMYND8_chr20_45989016_-		0.461643	0.0225998
DDX17_chr22_38903232_-			0.0225998
PDZD2_chr5_31614093_-			0.0225998
CCR2_chr3_46391187_-			0.0225998
TMEM80_chr11_696408_+		0.230519	0.0225997
MKKS_chr20_10415128_-			0.0225997
FAM167B_chr1_32715469_-			0.0225997
PRSS1_chr7_142426287_-			0.0225997
PDIK1L_chr1_26455817_-			0.0225997
PLEKHF1_chr19_30155732_-			0.0225997
XBP1_chr22_29209388_-			0.0225997
LRTOMT_chr11_71813973_+			0.0225996
PCNX1_chr14_71448904_-			0.0225996
ARID1A_chr1_27021572_+			0.0225996
IER2_chr19_13278193_+			0.0225996
NFKBIL1_chr6_31523861_-			0.0225996
XXYLT1-AS2_chr3_194870446_+			0.0225995
ITGAX_chr16_31366634_-			0.0225995
YIPF3_chr6_43484296_-			0.0225995
FOXB1_chr15_60269362_-			0.0225994
ARHGAP35_chr19_47416914_-			0.0225994
WDR60_chr7_158662409_-			0.0225994
MZF1_chr19_59073800_-			0.0225994
UBASH3B_chr11_122625089_+			0.0225993
ARMCX5_chrX_101853512_-			0.0225993
LINC01816_chr2_70362751_-			0.0225993
PPP3CC_chr8_22297358_+			0.0225993
SIGLEC15_chr18_43407314_-			0.0225993
LINC01799_chr2_67157402_+			0.0225993
LOC730100_chr2_51849182_+			0.0225993
DOCK8_chr9_223415_+			0.0225992
ADK_chr10_76500027_-			0.0225992
CBX3P2_chr18_2642588_+			0.0225992
HNRNPU_chr1_245028743_+			0.0225991
CASS4_chr20_54993003_-			0.0225991
MCM3AP-AS1_chr21_47649929_-			0.0225991
RHAG_chr6_49618888_+			0.022599
MUC4_chr3_195527551_+			0.022599
DNTT_chr10_98065513_-			0.022599
CDC42SE2_chr5_130593971_+			0.0225989
ITGA5_chr12_54807703_+			0.0225989
SLC17A8_chr12_100830603_-			0.0225988
C1orf56_chr1_151020413_+			0.0225988
TAL1_chr1_47696240_+			0.0225988
NYNRIN_chr14_24866857_-			0.0225988
PLEKHM3_chr2_208890509_+			0.0225987
ATXN10_chr22_46066945_-			0.0225987
TAL1_chr1_47695208_-			0.0225986
C10orf91_chr10_134256212_+			0.0225986
C1S_chr12_7181125_-			0.0225986
MRPS31P5_chr13_52768492_+			0.0225985
OR7A17_chr19_15001740_-			0.0225985
USF3_chr3_113418130_+			0.0225985
LRRC8C_chr1_90104982_-			0.0225985
MIR223_chrX_65217265_-			0.0225985
ZNF395_chr8_28260172_-			0.0225985
PSD4_chr2_113914412_+			0.0225984
IL16_chr15_81589985_+			0.0225984
SCUBE1_chr22_43658757_-			0.0225984
KREMEN1_chr22_29564125_-			0.0225983
MRPS28_chr8_80942865_-			0.0225983
MIR378C_chr10_132704901_+			0.0225983
PLXNC1_chr12_94600837_-			0.0225983
DECR1_chr8_91013552_-			0.0225983
LINC01819_chr2_43201776_-			0.0225982
UBA7_chr3_49853782_-			0.0225981
ADGRL2_chr1_82294225_+			0.0225981
LGALS12_chr11_63274792_+			0.0225981
PRR29-AS1_chr17_62062391_-			0.022598
LINC01004_chr7_104597879_+		0.230282	0.022598
ELMSAN1_chr14_74224981_-			0.022598
IFIT3_chr10_91088553_-			0.022598
C7orf71_chr7_26628847_-			0.022598
LINC01301_chr8_61287765_+			0.022598
METTL3_chr14_21980309_+			0.0225979
ME3_chr11_86386064_-			0.0225979
C10orf71-AS1_chr10_50485580_-			0.0225979
LINC01144_chr1_45769660_-			0.0225979
BANP_chr16_87994878_-			0.0225979
LINC01814_chr2_8654882_-			0.0225979
TPD52L2_chr20_62495818_-			0.0225978
SBNO2_chr19_1173704_+			0.0225978
ECHS1_chr10_135187427_+			0.0225977
TALAM1_chr11_65278213_-			0.0225977
MOB3A_chr19_2088233_-			0.0225977
ROCK1_chr18_18693312_+			0.0225977
RTTN_chr18_67873807_-			0.0225976
MAML2_chr11_95991391_-			0.0225976
SIAH2_chr3_150482428_-			0.0225975
ZNF827_chr4_146786908_+			0.0225975
STAB1_chr3_52531998_+			0.0225975
ASB9P1_chr15_93346417_-			0.0225975
CNR2_chr1_24235379_-			0.0225973
C19orf24_chr19_1277020_-			0.0225973
GPR108_chr19_6727794_+			0.0225973
RFX1_chr19_14113448_+			0.0225973
RTN4_chr2_55339917_-			0.0225973
LOC283194_chr11_58776854_-			0.0225973
SPATA12_chr3_57096790_+			0.0225972
MED10_chr5_6358724_-			0.0225972
ABR_chr17_1013360_+			0.0225972
MORC2-AS1_chr22_31317697_+			0.0225972
ARHGEF40_chr14_21540264_-			0.0225972
PGAM1_chr10_99179483_+			0.0225972
LINC01798_chr2_66803654_+			0.0225972
TSPO_chr22_43543847_+			0.0225972
LFNG_chr7_2549572_-			0.0225971
PTEN_chr10_89851450_+			0.0225971
BMP2_chr20_6844969_+			0.0225971
PDE6B_chr4_657586_-			0.0225971
LINC01819_chr2_43172059_-			0.0225971
ZFHX3_chr16_72966240_-			0.022597
ZFP90_chr16_68552432_+			0.022597
KCNH7_chr2_163910227_-			0.022597
RCSD1_chr1_167598421_-			0.0225969
KLHL6_chr3_183274289_-			0.0225969
RAB27B_chr18_52496677_+			0.0225969
TCF4_chr18_53021620_+			0.0225969
GNB5_chr15_52429500_+			0.0225969
LY86_chr6_6725557_+			0.0225968
RFX3_chr9_3527698_-			0.0225968
ZMIZ1_chr10_80899466_+			0.0225967
LINC01114_chr2_105274533_-			0.0225967
HIST1H1D_chr6_26235853_+			0.0225967
SAMD9L_chr7_92776183_-			0.0225967
CCDC88C_chr14_91830950_+			0.0225967
TBL1X_chrX_9320353_+			0.0225967
LINC00426_chr13_30969940_-			0.0225966
LOC100507351_chr17_75606060_-			0.0225966
LOC648987_chr5_43010267_+			0.0225966
ACKR3_chr2_237455757_+			0.0225966
ATF7IP_chr12_14413445_+			0.0225965
SLC29A3_chr10_73138314_+			0.0225965
ARHGDIB_chr12_15113102_-			0.0225965
SMCO2_chr12_27612896_-			0.0225965
CABIN1_chr22_24542073_-			0.0225965
ELN_chr7_73429043_+			0.0225965
AMZ1_chr7_2752482_-			0.0225964
VANGL1_chr1_116144336_-			0.0225964
BNIP2_chr15_59977815_+			0.0225964
ATP2A2_chr12_110790813_+			0.0225964
RETN_chr19_7735572_+			0.0225963
ADGRG3_chr16_57725878_-			0.0225963
P3H4_chr17_39968433_+			0.0225962
ANKRD30A_chr10_36824370_-			0.0225962
PPCDC_chr15_75341951_-			0.0225961
CETN3_chr5_89705483_-			0.0225961
S100Z_chr5_76149986_-			0.022596
LVCAT8_chr4_185459240_+			0.022596
BLM_chr15_91373355_-			0.022596
TBC1D19_chr4_26784539_-			0.022596
RALGAPA2_chr20_20725515_+			0.0225959
SLC19A1_chr21_46971746_+			0.0225959
MIR4660_chr8_8943239_+			0.0225959
E2F8_chr11_19297436_+			0.0225958
LATS2_chr13_21648604_+			0.0225958
SLCO2A1_chr3_133663891_-			0.0225958
LOC105372672_chr20_52260304_-			0.0225957
MAST4-AS1_chr5_66299209_+			0.0225957
CDC42SE2_chr5_130594124_-			0.0225957
FAM49A_chr2_16621120_+			0.0225956
DPY19L2_chr12_63803022_+		0.230269	0.0225956
CDC42EP3_chr2_37863475_-			0.0225955
GCSAML_chr1_247712182_-			0.0225955
GPN3_chr12_110893552_-			0.0225954
DNAJA1_chr9_33024589_-			0.0225954
HOXB-AS3_chr17_46664355_+			0.0225954
DENND4A_chr15_66110330_-			0.0225954
CD200_chr3_112112834_-			0.0225953
SLC29A3_chr10_73076141_+			0.0225953
CCDC60_chr12_119936323_-			0.0225952
WDR60_chr7_158657995_-			0.0225952
LINC01204_chrX_45365704_-			0.0225952
RNF144A_chr2_7075244_+			0.0225951
OSBPL8_chr12_76954753_+			0.022595
ZFP41_chr8_144328085_-			0.022595
DUSP4_chr8_29271573_-			0.022595
TBC1D31_chr8_124169802_-			0.022595
KIAA0040_chr1_175166912_-			0.022595
ANKRD13A_chr12_110476748_-			0.0225949
TSPAN2_chr1_115642438_-			0.0225949
LINC01744_chr1_232857909_-			0.0225949
PRDM8_chr4_81058771_-			0.0225949
TMEFF2_chr2_192992950_+			0.0225948
ARRDC2_chr19_18134364_+		0.926207	0.0225948
ELMO2_chr20_45035571_-			0.0225948
GCNT2_chr6_10521400_+			0.0225948
ST6GALNAC6_chr9_130665744_+			0.0225948
EGFEM1P_chr3_168332080_+			0.0225947
DNAJB12_chr10_74078417_-			0.0225946
NOL4L_chr20_31123897_-			0.0225946
PIM1_chr6_37148868_+			0.0225946
PTPRM_chr18_7436632_+			0.0225946
SLC25A38_chr3_39402207_+			0.0225946
CMTM3_chr16_66638362_-			0.0225946
EMILIN1_chr2_27308816_+			0.0225946
ARHGAP31_chr3_119013383_-			0.0225946
HLA-DOA_chr6_32997655_+			0.0225946
TMEM92-AS1_chr17_48366446_+			0.0225945
FRS2_chr12_69849642_-			0.0225945
MPP7_chr10_28656606_+			0.0225944
C16orf46_chr16_81111778_-			0.0225944
GLRA3_chr4_175513203_+			0.0225944
PPP2R2A_chr8_26150246_-			0.0225944
PPAN_chr19_10215982_+			0.0225944
DNAJB12_chr10_74080226_-			0.0225944
ARHGAP30_chr1_161038523_+			0.0225944
ZFP36L2_chr2_43441758_-			0.0225943
SNX10_chr7_26346605_+			0.0225943
MPLKIP_chr7_40174096_-			0.0225943
PMVK_chr1_154908714_-			0.0225943
LOC283440_chr12_2842103_-			0.0225943
TMTC2_chr12_83081268_+			0.0225942
NR1D1_chr17_38254926_-			0.0225942
C7orf65_chr7_47688822_-			0.0225942
PSD4_chr2_113932360_-			0.0225942
BANP_chr16_87981820_+			0.0225942
RUNX1_chr21_36262938_-			0.0225942
MMP2_chr16_55468767_-			0.0225941
MIR5188_chr12_125401499_+		0.230379	0.0225941
LOXL1-AS1_chr15_74199847_+			0.0225941
CCND2-AS1_chr12_4251888_+			0.0225941
SNX29_chr16_12501383_+			0.0225941
CHD7_chr8_61824812_-			0.0225941
LDHA_chr11_18406263_+		0.461178	0.022594
SETDB2_chr13_50019418_+			0.022594
SPIN1_chr9_90955083_+			0.022594
LMO1_chr11_8228182_+			0.0225939
BANP_chr16_87981596_-			0.0225939
CA11_chr19_49149447_+			0.0225939
PAN2_chr12_56728296_+			0.0225939
TOMM20_chr1_235248893_+			0.0225939
NLRC5_chr16_57023266_-			0.0225939
ALKBH3_chr11_43900468_-		0.230602	0.0225938
WBP2_chr17_73855592_-			0.0225938
IL23R_chr1_67733318_-			0.0225938
LINGO1_chr15_77948484_+			0.0225938
TMEM91_chr19_41870567_-			0.0225938
MSI2_chr17_55634969_+			0.0225937
ZNF423_chr16_49641953_+			0.0225937
MMP2_chr16_55469996_+			0.0225936
MSH6_chr2_48004990_+			0.0225936
LINC01342_chr1_1080384_+			0.0225936
LOC105369891_chr12_90302487_+			0.0225936
PTPRJ_chr11_48068715_+			0.0225935
TNFSF13B_chr13_109067211_-			0.0225935
AOAH_chr7_36679133_-			0.0225935
RIC1_chr9_5628344_-			0.0225935
LRRC63_chr13_46775766_+			0.0225934
ACAP1_chr17_7240051_+			0.0225934
LDLR_chr19_11199541_+			0.0225934
ADGRF1_chr6_47011035_-			0.0225934
UBALD2_chr17_74259733_+			0.0225934
ARHGAP26_chr5_142603010_-			0.0225934
NMRAL2P_chr3_185677042_-			0.0225933
INPP5D_chr2_233950054_-			0.0225933
BNC2_chr9_16886899_+			0.0225933
MLLT3_chr9_20397979_-			0.0225933
FLJ37453_chr1_16163938_+			0.0225932
TRIM14_chr9_100867641_+			0.0225932
LMO2_chr11_33950962_+			0.0225932
HMGB1_chr13_31020245_-			0.0225932
SLC43A2_chr17_1493821_+			0.0225932
LINC00470_chr18_1379360_-			0.0225932
NCF4_chr22_37257927_-			0.0225932
SH3TC2_chr5_148418278_+			0.0225932
ANAPC13_chr3_134204082_-			0.0225932
ZMAT4_chr8_40599814_-			0.0225932
MVB12B_chr9_129231284_-			0.0225932
CCDC130_chr19_13839875_-			0.0225931
MND1_chr4_154355436_-			0.022593
ARHGAP17_chr16_24994419_-			0.022593
ARAP2_chr4_35900443_-			0.022593
GMCL1_chr2_70096756_+			0.022593
KANSL1L_chr2_211029180_-			0.022593
AZIN1_chr8_103820691_-			0.0225929
ANKRD44-IT1_chr2_198161064_+			0.0225929
ST7-AS2_chr7_116785590_-			0.0225929
FAM214B_chr9_35109889_-			0.0225929
HDAC9_chr7_18332258_+			0.0225929
LAPTM5_chr1_31231250_-			0.0225928
SPTLC2_chr14_78021209_+			0.0225928
LOC101928659_chr16_87351335_+			0.0225928
MRPS31_chr13_41344900_+		0.230363	0.0225928
MCPH1-AS1_chr8_6482045_+			0.0225928
TMIGD3_chr1_112059734_-			0.0225928
LOC100049716_chr12_745982_-			0.0225928
ADCY7_chr16_50316487_+			0.0225928
ZNF207_chr17_30677273_+			0.0225928
PRRC2A_chr6_31589808_-			0.0225928
C19orf12_chr19_30205265_+			0.0225927
BCL2_chr18_60779266_+			0.0225926
LINC01091_chr4_124520329_-			0.0225926
DLGAP4-AS1_chr20_35200023_-			0.0225925
ADAM6_chr14_106459976_+			0.0225924
LINC02204_chr15_70799025_-			0.0225924
VPS53_chr17_403092_-			0.0225924
CDC42SE2_chr5_130588225_-			0.0225924
PLCB1_chr20_8508805_+			0.0225924
C4orf36_chr4_87828147_+			0.0225924
PROSER1_chr13_39611703_+			0.0225924
DPPA3_chr12_7872782_+			0.0225923
C10orf107_chr10_63521858_-			0.0225923
RAB3D_chr19_11450865_-			0.0225923
HNRNPKP3_chr11_43285059_-			0.0225922
KIAA0319_chr6_24604962_-			0.0225922
ZMAT4_chr8_40600756_-			0.0225922
HNRNPK_chr9_86595465_-			0.0225922
CYB561_chr17_61512114_-			0.0225921
PCMTD1_chr8_52873210_+		0.230273	0.0225921
PRAM1_chr19_8557379_+			0.0225921
LINC01366_chr5_169760814_+			0.022592
LINC-PINT_chr7_130793588_-			0.022592
TAL1_chr1_47701637_+			0.022592
LINC01052_chr13_65835360_-			0.022592
ANKRD36B_chr2_98206016_+			0.0225919
LOC730668_chr22_46401859_-			0.0225919
METTL23_chr17_74725467_+			0.0225919
ENOX1_chr13_43877916_-			0.0225918
LOC100049716_chr12_740195_+			0.0225918
LILRA2_chr19_55084746_+			0.0225918
FAM109B_chr22_42475371_-			0.0225918
LINC00448_chr13_63365661_-			0.0225918
AP1AR_chr4_113152020_-			0.0225918
CLINT1_chr5_157494356_-			0.0225918
POT1-AS1_chr7_124683263_-			0.0225918
KANK4_chr1_62736715_-			0.0225918
SREBF2_chr22_42228259_-			0.0225918
ETHE1_chr19_44030589_+			0.0225917
CD72_chr9_35617783_+			0.0225917
TMEM51_chr1_15483027_-			0.0225916
SCOC_chr4_141161182_+			0.0225916
LMO2_chr11_33943247_-			0.0225916
IL18_chr11_111991905_-			0.0225916
RCSD1_chr1_167599320_-			0.0225915
LMNTD1_chr12_25538686_-			0.0225915
DLGAP1-AS2_chr18_3603825_-			0.0225915
LURAP1L_chr9_12776823_-			0.0225914
PSD2-AS1_chr5_139114106_+			0.0225914
GMPR2_chr14_24702489_-			0.0225913
ADRB1_chr10_115833070_+			0.0225913
TXN2_chr22_36865805_-			0.0225913
BCL7C_chr16_30887685_-			0.0225912
ANKDD1A_chr15_65188423_+			0.0225911
ADAP2_chr17_29280467_-			0.0225911
COG1_chr17_71199725_-			0.0225911
SHQ1_chr3_72898793_+			0.0225911
ZNF428_chr19_44122968_-			0.022591
AHDC1_chr1_27852376_+			0.022591
LINC01841_chr19_14481223_-			0.022591
LMO2_chr11_33939437_-			0.0225909
LINC01298_chr8_96227934_-			0.0225909
NUFIP2_chr17_27620517_-			0.0225909
KLHL6_chr3_183273027_+			0.0225908
KDM4C_chr9_6947946_-			0.0225908
DLGAP1-AS2_chr18_3605040_-			0.0225908
TNFSF13B_chr13_108918302_+			0.0225907
BHLHE40_chr3_5062117_-			0.0225907
CHIC2_chr4_54932127_+			0.0225907
RHOH_chr4_40199041_+			0.0225907
HIVEP1_chr6_12010563_+			0.0225906
MSL3_chrX_11775734_-		0.46177	0.0225906
MEG3_chr14_101324094_-			0.0225906
SEL1L_chr14_81979662_+			0.0225906
PAGR1_chr16_29828716_-			0.0225905
LINC01814_chr2_8665590_+			0.0225905
IL16_chr15_81588528_-			0.0225904
BTN3A1_chr6_26401554_-			0.0225904
GJC2_chr1_228346962_-			0.0225904
MRPL12_chr17_79670194_-			0.0225904
MAP2K2_chr19_4090971_-			0.0225904
TTN_chr2_179558630_-			0.0225904
TBX18_chr6_85677810_-		0.23024	0.0225904
CELF2_chr10_11183237_-			0.0225904
NVL_chr1_224522882_+			0.0225903
LRRC37A3_chr17_62919960_+			0.0225903
CIITA_chr16_10971996_-			0.0225902
RASGEF1B_chr4_82439118_-			0.0225902
MEF2D_chr1_156473385_-			0.0225902
LINC00704_chr10_4587093_+			0.0225901
MCF2L2_chr3_182962909_-			0.0225901
TTC39B_chr9_15302999_+			0.0225901
SEC23B_chr20_18488300_+			0.0225901
PRDM11_chr11_45102161_-			0.02259
BCL2_chr18_60765848_+			0.02259
FAR2_chr12_29257776_+			0.0225899
DYRK1A_chr21_38737657_+			0.0225899
ZMYND8_chr20_45987217_-			0.0225899
XKR6_chr8_10877218_-			0.0225899
COQ2_chr4_84139282_-			0.0225898
TSPOAP1-AS1_chr17_56413186_-			0.0225898
LRBA_chr4_151956274_-			0.0225898
TOGARAM2_chr2_29238834_-			0.0225898
LMO2_chr11_33928749_+			0.0225898
SOCS1_chr16_11327291_+			0.0225898
ADAP1_chr7_951672_+			0.0225897
ZNF396_chr18_32957459_-			0.0225897
S1PR1_chr1_101728672_+			0.0225896
KLF6_chr10_3807659_+			0.0225896
MAX_chr14_65568785_-			0.0225896
LOC101928201_chrX_4627075_-			0.0225896
LOC103312105_chr11_38560406_+			0.0225895
TRIP12_chr2_230785675_-			0.0225895
UBASH3B_chr11_122569004_-	3.07628	0.230506	0.0225895
SPECC1_chr17_19976293_+			0.0225894
SQRDL_chr15_45930377_-			0.0225893
LMO1_chr11_8224164_-			0.0225893
EMP1_chr12_13327556_+			0.0225892
SPNS3_chr17_4337600_-			0.0225892
CACNA2D4_chr12_2029900_-			0.0225892
LINC01220_chr14_75808747_+			0.0225892
SNX20_chr16_50717706_+			0.0225892
MIR3193_chr20_30206382_-			0.0225892
TTC28_chr22_28425928_+			0.0225892
PPM1A_chr14_60795334_-			0.0225891
SLC17A5_chr6_74296245_+			0.0225891
HIVEP3_chr1_42423525_-			0.0225891
YY1_chr14_100680561_+			0.0225891
HYDIN_chr16_70928409_+			0.0225891
LINC01819_chr2_43162151_-			0.0225891
FAM117B_chr2_203542660_-			0.0225891
CHST13_chr3_126244044_+			0.0225891
CYTL1_chr4_5020702_-			0.0225891
INPP4B_chr4_143743194_+			0.0225891
TENM2_chr5_166952202_+			0.0225891
CLCN1_chr7_143034524_+			0.0225891
RUNX1_chr21_36279736_-			0.022589
PCNX1_chr14_71356272_-			0.022589
SLX4IP_chr20_10485070_+			0.022589
FCHSD2_chr11_72888910_-			0.022589
C3orf80_chr3_159941766_-			0.0225889
CCDC69_chr5_150592667_+			0.0225889
SSBP4_chr19_18529155_-			0.0225887
MAML3_chr4_140965052_-			0.0225887
SYN3_chr22_33120152_+			0.0225887
CCDC26_chr8_130559045_-			0.0225887
FLJ42969_chr8_102119388_-			0.0225887
CEACAM21_chr19_42062606_+			0.0225886
PRSS57_chr19_694870_-			0.0225886
LOC101929452_chr2_7198640_+			0.0225886
MYLK4_chr6_2752561_+			0.0225885
THSD4_chr15_72015998_-			0.0225885
DSC2_chr18_28653935_+			0.0225885
LINC00299_chr2_8441856_-			0.0225884
TMED3_chr15_79622792_-			0.0225884
ABHD16B_chr20_62475584_+			0.0225884
POMGNT2_chr3_43222467_+			0.0225884
CYTH1_chr17_76771617_-			0.0225883
LINC01384_chr20_22699412_+			0.0225883
H2AFY2_chr10_71813031_-			0.0225883
LOC102723322_chr8_86075878_+			0.0225883
ADAM8_chr10_135072010_+			0.0225882
SF1_chr11_64548766_-			0.0225882
TAGAP_chr6_159463280_-			0.0225882
MIR4425_chr1_25351403_-			0.0225882
CIITA_chr16_10962967_+			0.0225882
ATP9A_chr20_50313378_+			0.0225882
RYBP_chr3_72396529_-			0.0225881
ZCCHC2_chr18_60173423_+			0.0225881
LCP1_chr13_46757077_+			0.022588
PSCA_chr8_143757924_+		0.230338	0.022588
GADD45A_chr1_68100892_-			0.0225879
ERMP1_chr9_5851004_-			0.0225879
TRH_chr3_129673579_+			0.0225879
MAPRE2_chr18_32752693_+			0.0225879
SLC44A1_chr9_108005893_-			0.0225879
LMO2_chr11_33901736_-			0.0225879
CECR1_chr22_17699671_+			0.0225878
RCAN3AS_chr1_24818573_-			0.0225878
CELF2_chr10_11204782_-			0.0225878
MPRIP_chr17_16938615_+			0.0225878
CERKL_chr2_182405556_-			0.0225878
ANKRD28_chr3_15718944_-			0.0225878
PDE4D_chr5_58415497_-			0.0225878
ME1_chr6_84177832_+			0.0225878
CCDC130_chr19_13840704_-			0.0225877
TESC-AS1_chr12_117572180_-			0.0225877
TSPAN16_chr19_11433721_-			0.0225877
CD180_chr5_66492362_-			0.0225876
LINC00320_chr21_21631524_-			0.0225876
MMRN1_chr4_90813711_-			0.0225875
CSF2_chr5_131410894_+			0.0225875
PTPN6_chr12_7060700_+			0.0225875
SVIL-AS1_chr10_29698614_-			0.0225875
OAS2_chr12_113416465_+			0.0225875
LPIN2_chr18_3016627_-		0.230558	0.0225875
RPSAP52_chr12_66216565_-			0.0225874
CUX1_chr7_101386385_-			0.0225873
PIK3IP1_chr22_31688023_-			0.0225873
ITGB2-AS1_chr21_46350979_+			0.0225873
FAM129B_chr9_130341718_-			0.0225872
RHOG_chr11_3861565_-			0.0225872
FOXE1_chr9_100593552_+			0.0225872
DDX6_chr11_118663500_-			0.0225872
FBRSL1_chr12_133006344_+			0.0225872
TNFRSF1A_chr12_6449460_-			0.0225872
CRTC3-AS1_chr15_91196798_+			0.0225872
POPDC2_chr3_119357706_+		0.230369	0.0225872
ORC2_chr2_201828898_-			0.0225871
ACADM_chr1_76191564_-			0.0225871
AKR1A1_chr1_46010232_-			0.0225871
LOC101927166_chr17_46565537_+			0.0225871
CASK_chrX_41557817_-			0.0225871
TRIM22_chr11_5712776_+			0.022587
TTC39B_chr9_15292461_-			0.022587
MELK_chr9_36488368_-			0.022587
CHST13_chr3_126249687_-			0.022587
PRAM1_chr19_8569509_-			0.0225869
SLC5A5_chr19_17983182_-			0.0225869
UNQ6494_chr9_92315959_-		1.62333	0.0225868
GNAO1_chr16_56389635_+			0.0225867
LOC401585_chrX_45763926_-			0.0225867
VAMP8_chr2_85804888_-			0.0225867
ZEB2_chr2_145126429_-			0.0225867
TM4SF4_chr3_149166650_-			0.0225867
SNHG7_chr9_139621389_+			0.0225867
LOC101928424_chr11_102325433_+			0.0225865
LINC00893_chrX_148598575_+			0.0225865
DNM1_chr9_131007624_+			0.0225865
B4GALNT4_chr11_354909_-			0.0225864
CYB561_chr17_61522930_+			0.0225864
SLC40A1_chr2_190445774_+			0.0225864
LY86_chr6_6854510_-			0.0225864
EXD3_chr9_140316355_+			0.0225864
LOC100506472_chr22_39842587_+			0.0225863
PLA2G4A_chr1_186809334_+			0.0225863
DENND4B_chr1_153918060_+			0.0225862
VNN1_chr6_133035703_-			0.0225862
LINC01599_chr14_50568344_+			0.0225861
MYH9_chr22_36802842_+			0.0225861
PTGIR_chr19_47127754_-			0.0225861
SPIN1_chr9_90936761_+			0.0225861
DAB1_chr1_58088664_-			0.0225861
DCP1B_chr12_2135578_+			0.0225861
MIR466_chr3_31273174_+			0.0225861
CMTM8_chr3_32314503_-			0.0225861
JADE2_chr5_133859826_+			0.0225861
WDR27_chr6_169998279_+			0.0225861
ZFY-AS1_chrY_2870647_+			0.022586
DTX3_chr12_57999171_+			0.0225859
CDCA4_chr14_105481453_-		0.230311	0.0225859
C11orf45_chr11_128774243_+			0.0225859
STOML1_chr15_74273623_-			0.0225859
VCL_chr10_75739228_-			0.0225858
CCDC26_chr8_130593180_+			0.0225858
TNFRSF11A_chr18_60088438_-			0.0225858
TMEM50B_chr21_34853046_+			0.0225858
PPP6R1_chr19_55764590_-			0.0225857
LOC730668_chr22_46397753_-			0.0225857
GSN_chr9_124047955_+			0.0225857
ARVCF_chr22_19962428_+			0.0225856
LIMD2_chr17_61776270_+			0.0225856
NINJ2_chr12_685246_+			0.0225855
BBC3_chr19_47730681_+			0.0225855
CEP41_chr7_130071124_-			0.0225855
PCM1_chr8_17779912_+			0.0225855
GGTA1P_chr9_124256497_-			0.0225855
ABCC1_chr16_16171817_-			0.0225855
LOC645967_chr6_150039420_+			0.0225855
ZNF792_chr19_35454453_-			0.0225854
GUCY1A3_chr4_156558524_+			0.0225854
PSEN2_chr1_227071926_-			0.0225853
ATP9A_chr20_50304441_+			0.0225852
NSMCE1_chr16_27247147_+			0.0225851
RAB30-AS1_chr11_82783385_-			0.0225851
GDPD1_chr17_57368867_+			0.022585
DFNB59_chr2_179316231_-			0.022585
LOC103344931_chr10_114594918_-			0.022585
ZFHX3_chr16_73072893_+			0.022585
MRPL1_chr4_78782431_+			0.022585
FCHSD2_chr11_72855145_+			0.0225849
SLC2A5_chr1_9129328_+			0.0225849
TSPAN15_chr10_71289301_+			0.0225849
ZFP36L1_chr14_69263145_-			0.0225849
SNAP25-AS1_chr20_10122901_+			0.0225849
EPHA5_chr4_66283094_-			0.0225849
EMCN_chr4_101467557_-			0.0225849
OXCT1_chr5_41817172_-			0.0225849
SNX13_chr7_17793366_+			0.0225849
ADAM2_chr8_39689705_-			0.0225849
CD99_chrY_2578197_-			0.0225849
CREB3L2_chr7_137685561_-			0.0225849
LINC01358_chr1_59537755_-			0.0225848
KCNJ3_chr2_156250687_-			0.0225848
CHN2_chr7_29377275_-			0.0225848
CDH23_chr10_73500019_+			0.0225848
PLEKHG3_chr14_65142204_+			0.0225848
C18orf21_chr18_33551884_+			0.0225847
FXYD7_chr19_35645383_+			0.0225847
COMMD1_chr2_62266701_-			0.0225847
FAM71A_chr1_212819452_-			0.0225846
RNF44_chr5_175961878_-			0.0225846
RPPH1_chr14_20809906_-			0.0225846
LINC01816_chr2_70352715_+			0.0225845
SAMD4A_chr14_55233345_+			0.0225845
EFCAB2_chr1_245134811_-			0.0225845
TXLNG_chrX_16805442_+		0.23028	0.0225844
NEDD9_chr6_11382990_+			0.0225843
BCAS1_chr20_52555310_-			0.0225843
WEE1_chr11_9622773_+			0.0225843
MECOM_chr3_168955290_-			0.0225843
LARS_chr5_145491600_+			0.0225843
HOTAIRM1_chr7_27137263_+			0.0225842
RABEP2_chr16_28937283_-			0.0225842
TRY2P_chr7_142006082_+			0.0225842
COPZ1_chr12_54746108_-			0.0225841
IGF2BP3_chr7_23511246_+		0.230402	0.0225841
ATPIF1_chr1_28570568_+			0.0225841
CNR2_chr1_24222873_+			0.022584
LINC00158_chr21_26674882_-			0.022584
LEMD3_chr12_65549896_+			0.022584
LINC00353_chr13_90313488_-			0.022584
AKT2_chr19_40757650_-			0.022584
CFLAR_chr2_201980894_-			0.0225839
TRIM28_chr19_59055269_+			0.0225839
CAPZA2_chr7_116484125_-			0.0225839
ST8SIA6_chr10_17477137_+			0.0225837
LINC01819_chr2_43159111_+			0.0225837
KLHL33_chr14_20896629_-			0.0225837
LINC01629_chr14_77422158_+			0.0225835
TMPRSS15_chr21_19841353_-			0.0225835
FMNL1_chr17_43305857_+			0.0225833
EIF3K_chr19_39109194_+			0.0225831
LOC101928035_chr16_74089035_+			0.0225831
MCFD2_chr2_47111503_-			0.0225831
LOC102723831_chr6_151479056_-			0.0225831
CPA6_chr8_68584659_+			0.0225831
JAK2_chr9_4984165_-			0.0225831
ASL_chr7_65541634_-			0.0225831
PARTICL_chr2_85765408_+			0.0225831
LINC01816_chr2_70352400_-			0.022583
SLC19A1_chr21_46970306_+			0.022583
CCDC113_chr16_58298635_+			0.022583
IARS_chr9_95056687_-			0.0225829
LDLRAD4_chr18_13456638_+			0.0225829
SLC24A3_chr20_19434499_-			0.0225828
LINC01257_chr12_131704227_-			0.0225828
ARVCF_chr22_19959403_+			0.0225828
LMO2_chr11_33951659_+			0.0225827
NABP2_chr12_56617115_-			0.0225825
NRIP1_chr21_16584072_+			0.0225825
KCNT2_chr1_195876822_+			0.0225824
AVPR1B_chr1_206227398_+			0.0225823
SFXN3_chr10_102803246_-			0.0225823
MIR4425_chr1_25362174_-			0.0225823
LINC01629_chr14_77444216_-			0.0225823
CDH8_chr16_62807596_-			0.0225823
LOC105375304_chr7_26415335_-			0.0225823
IL10_chr1_206954172_-			0.0225822
C17orf67_chr17_54862390_-			0.0225822
UBAP2_chr9_34049736_+			0.0225821
KCNJ1_chr11_128705858_-			0.022582
FLJ42351_chr2_113382441_+			0.022582
C21orf33_chr21_45580995_-			0.022582
HLA-DQA1_chr6_32593132_-			0.022582
ZEB1_chr10_31872627_-			0.022582
PPP1R1B_chr17_37792861_-			0.022582
CEP250_chr20_34044420_+			0.0225819
IFITM3_chr11_321574_+			0.0225819
CCDC162P_chr6_109624673_+			0.0225818
ATP6V0E1_chr5_172462013_+			0.0225818
LOC100507537_chr3_155053491_+			0.0225818
LINC01063_chr3_196338772_+			0.0225818
EEPD1_chr7_36305125_+			0.0225817
LINC00595_chr10_80059225_-			0.0225817
CCDC167_chr6_37470659_+			0.0225817
CDH2_chr18_26681417_-			0.0225817
APOBEC1_chr12_7792092_-			0.0225816
NLRP3_chr1_247554210_-			0.0225816
PITPNB_chr22_28298226_+			0.0225815
LOC101927588_chr8_125210094_+			0.0225814
SEL1L3_chr4_25785906_-			0.0225813
EEF2K_chr16_22281533_+			0.0225812
KIFC1_chr6_33332662_+			0.0225812
LOC283575_chr14_77503547_+			0.0225812
MIR4425_chr1_25345586_-			0.0225812
CELA1_chr12_51721941_-			0.0225812
TRAF1_chr9_123694853_-			0.0225811
NAA16_chr13_41957363_+			0.0225811
ATP2C1_chr3_130569578_+			0.022581
MINOS1_chr1_19924071_-			0.022581
STT3B_chr3_31503181_-			0.0225809
UMODL1_chr21_43540366_-			0.0225809
PSD2-AS1_chr5_139092277_+			0.0225809
CCDC26_chr8_130596003_-			0.0225807
SYVN1_chr11_64918614_+			0.0225807
LOC283575_chr14_77503614_+			0.0225806
MYO1G_chr7_45018477_-			0.0225806
LINC00603_chr5_40333998_-			0.0225806
MECOM_chr3_168962728_-			0.0225806
RTN4RL2_chr11_57241593_-			0.0225806
LRRC75A_chr17_16394242_+			0.0225805
SDK2_chr17_71479813_+			0.0225804
[truncated: 264 more rows]

## Sheet: Whole_PB
Figure 2c
N iS	815	686	943
ID	Whole_PB_0012	Whole_PB_0018	Whole_PB_0036
MECOM_chr3_168955290_-		0.208816	4.68159
LMO2_chr11_33952739_+	1.44159	1.96733	3.4186
YY1_chr14_100690429_-	0.519746	0.628154	1.33615
CDK2AP1_chr12_123757232_+	0.114524	0.348186	1.22389
YARS2_chr12_32910159_+	0.114527	0.83826	1.00701
LOC101928659_chr16_87351335_+	0.0571279	0	0.940136
LMO2_chr11_33915955_+	0.22869	0.347825	0.868185
LINC01248_chr2_5469178_-			0.647799
SV2B_chr15_91912559_-	0.0572067	0	0.646359
MEI1_chr22_42178661_+		0.278779	0.646342
NDUFV2_chr18_9090181_+	0.171731	0.0695568	0.613625
IL2RA_chr10_6112648_+	0.114544	0.20917	0.611538
C1orf87_chr1_60478577_+		0.208732	0.611362
PTPRD_chr9_8700268_+	2.3878	1.0481	0.608783
LINC01168_chr10_134800542_+			0.574973
SLC5A10_chr17_18871103_+	0.114283	0.278669	0.571774
DUSP3_chr17_41849482_-		0.209237	0.545623
SVOP_chr12_109300818_+			0.545296
MEDAG_chr13_31482524_-	0.28733	0.34862	0.539386
STX8_chr17_9159936_+		0.490706	0.538405
SMG6_chr17_2026704_+		0.0695573	0.53821
SMG6_chr17_1990917_+			0.53654
GNA11_chr19_3127833_-			0.46741
BATF_chr14_75964279_-			0.466469
ODF2_chr9_131255787_-			0.465013
OR7A17_chr19_15001425_-		0.139305	0.429862
CEACAM21_chr19_42065246_-	0.633703	0.1392	0.428711
DPRX_chr19_54125441_+		0.278897	0.396016
PSMA6_chr14_35812955_+	0.114293	0.348138	0.394311
LINC00211_chr2_38044441_-			0.392876
CIITA_chr16_10971986_-	0.1144	0.209197	0.392136
PITPNM2_chr12_123514412_+	0.171953	0.0695665	0.358571
ZDHHC5_chr11_57436407_+		0.0695361	0.358024
LINC01814_chr2_8654882_-			0.35753
MIR4425_chr1_25360089_+	0.171883	0	0.357498
CNTNAP5_chr2_124456421_-		0.0695319	0.35676
RFX3_chr9_3527751_+	0.171732	0	0.356597
LAMA3_chr18_21443784_+	0.114419	0	0.356539
RNF24_chr20_4041256_+		0.139176	0.323042
SLC25A38_chr3_39402207_+	0.861201	1.04985	0.32283
IL2RA_chr10_6113049_-	0.114478	0	0.32283
CDH26_chr20_58560974_-	0.229322	0	0.322734
GNAO1_chr16_56329330_+	0.401274	0.139147	0.322657
NDUFA10_chr2_240884623_-		0.208742	0.322624
LINC00548_chr13_40780494_-		0.139283	0.321915
ZNF503_chr10_77054691_-	0.286481	0.489313	0.321443
CECR3_chr22_17741452_+	0.114551	0	0.321327
VPS13D_chr1_12495657_-			0.321295
LRRC75A-AS1_chr17_16342379_+		0.278258	0.321293
CASK_chrX_41564532_-			0.321248
PDE4B_chr1_66912183_-			0.32123
ADGRG1_chr16_57663524_+	0.0571447	0.209003	0.321073
PIK3R5_chr17_8803167_-	0.114306	0.139374	0.32102
TREML4_chr6_41195841_-	0.0571889	0.0694724	0.320847
UTP11_chr1_38475633_+			0.287896
GLE1_chr9_131267152_+			0.287324
STK3_chr8_99838489_+		0.138965	0.286861
PPP1CB_chr2_28973979_+			0.286819
FTH1_chr11_61793967_+	0.0571723	0.139199	0.286319
CDK13_chr7_39988544_-			0.28592
TMEM5_chr12_64174665_-	0.0571881	0.139102	0.285881
PTPN1_chr20_49158011_+			0.285817
DCT_chr13_95133413_+	2.13807	1.05003	0.285756
MIR5093_chr16_85483178_+	0.171952	0.208873	0.285664
LRRC75A_chr17_16394242_+			0.285524
CLU_chr8_27468110_-	0.286315	0.698128	0.285471
RNPEPL1_chr2_241506377_-		0.139276	0.28526
WSB2_chr12_118500353_-			0.285199
PRKX_chrX_3630682_-	0.229583	0	0.285192
IL12RB1_chr19_18202526_+	0.114454	0.209221	0.285014
CNN2_chr19_1038852_-			0.251496
TRH_chr3_129668889_+	0.0572032	0.348657	0.251493
CXorf38_chrX_40504630_+			0.251468
LPIN3_chr20_39957642_+			0.251465
FLJ42351_chr2_113382441_+			0.251377
MID1IP1_chrX_38846193_-			0.250867
HLA-DOA_chr6_32996514_+	0.114552	0.0695682	0.250735
SMARCA2_chr9_2018635_-	0.171662	0.27822	0.250678
TGFBRAP1_chr2_105945205_-			0.250443
SLC19A1_chr21_46971746_+	0.0571953	0.0695549	0.250077
DLG4_chr17_7123004_-	0.229573	0.139339	0.249987
ST8SIA6_chr10_17469525_+	0.114271	0	0.249584
CTSS_chr1_150737854_-	0.516691	0.278365	0.249369
DACH1_chr13_72401558_-	0.2297	0.208688	0.249229
ATP8A2_chr13_26593892_+			0.215278
LRRC27_chr10_134150048_-			0.215209
SOCS2_chr12_93997283_+	0.631307	0.557977	0.215142
MAT2B_chr5_162930980_-			0.215031
LOC105373496_chr2_97193731_-	0.11449	0	0.215015
ADGRF1_chr6_47010294_+			0.214953
LRRC27_chr10_134146226_+		0.278036	0.214931
ZNF207_chr17_30677273_+			0.214905
TSPAN14_chr10_82219706_+		0.0695023	0.214886
RBPMS_chr8_30246649_+		0.0695726	0.214538
DHFR2_chr3_93781070_+	0.171895	0	0.214538
CD82_chr11_44600254_+	0.0572052	0	0.214302
CHD8_chr14_21853165_+			0.214246
HPGDS_chr4_95266808_+	0.631822	0.697868	0.214205
NEDD9_chr6_11382990_+			0.214131
LINC02037_chr3_193988845_+			0.21412
ELK3_chr12_96581113_+		0.139238	0.214107
DR1_chr1_93812268_-			0.214079
HSPC324_chr9_139540976_+		0.139283	0.213993
STARD13_chr13_34117286_+	1.79042	0	0.213959
SUSD1_chr9_114944924_+	0.0572031	0.0694829	0.21394
CASC15_chr6_22065730_+			0.213854
MECOM_chr3_169083021_+	0.22887	0.0695362	0.213837
CUEDC1_chr17_55952705_+			0.213702
TSPOAP1-AS1_chr17_56411499_+		0.488064	0.213554
LRRC23_chr12_7013131_-			0.179065
LETM2_chr8_38241911_+		0.0695743	0.17903
LPAL2_chr6_160882575_-	0.0572009	0	0.179027
AKNA_chr9_117148238_-			0.178973
VAV3_chr1_108329172_-			0.178966
TRIP12_chr2_230785675_-	0.228681	0	0.178891
MBP_chr18_74836090_+			0.178853
FLJ31356_chr2_28604030_+			0.178644
NSMCE1_chr16_27246053_+			0.178627
TEC_chr4_48213612_+			0.178573
LINC01139_chr1_238767822_+	0.0572074	0.62908	0.178554
TIPARP-AS1_chr3_156363277_+			0.178484
LINC01094_chr4_79643499_+	0.114551	0	0.178447
ZNF815P_chr7_5861146_+	0.114548	0	0.178439
FGR_chr1_27940722_+			0.17842
NAB1_chr2_191464691_+	0.171763	0	0.178359
BROX_chr1_222887137_-	0.286157	0.840397	0.178358
SERPINB1_chr6_2821333_+	0.114562	0	0.178344
WIPF1_chr2_175532960_-			0.178306
CDCA4_chr14_105481032_-		0.069572	0.178269
ERMP1_chr9_5846351_+		0.349192	0.178264
EHMT1_chr9_140522579_-		0.069501	0.178221
MECOM_chr3_168877610_-			0.178201
ZNF521_chr18_22868762_+			0.178189
DOCK9_chr13_99626112_+			0.178173
C21orf91_chr21_19161961_+		0.139066	0.178155
PACSIN2_chr22_43330140_-			0.178141
IRAK2_chr3_10231179_-	0.229135	0.0695644	0.178095
LOC101928068_chr1_245082437_+			0.178044
CXXC5_chr5_139029161_+			0.178001
EPM2A_chr6_146056836_+		0.0695549	0.177888
PRDM16_chr1_2993575_+		0.347665	0.17782
COL24A1_chr1_86439216_+			0.143054
LOC101929541_chr1_212428688_+		0.139104	0.143039
CACNA1C_chr12_2751970_+			0.143031
GNAI1_chr7_79734153_+			0.143013
CECR1_chr22_17699009_+			0.143009
PSCA_chr8_143757924_+			0.143006
LIMD2_chr17_61776270_+			0.143004
TMEM91_chr19_41870285_+			0.142995
REPIN1_chr7_150061655_-			0.142992
RPS6KA3_chrX_20345167_+			0.142989
HLA-DRB1_chr6_32571912_-	0.0571326	0.278011	0.142988
CUX1_chr7_101384636_+			0.142971
TK2_chr16_66578309_+			0.142958
IFIT3_chr10_91088553_-			0.142941
LOC101928728_chr1_27017349_+			0.142936
IL2RA_chr10_6094479_-			0.142919
FGF20_chr8_16461333_-			0.142912
MECOM_chr3_168956456_+			0.142865
AK2_chr1_33506119_-			0.142795
PDE4B_chr1_66795895_+			0.142745
TNFRSF11A_chr18_60088368_-			0.142703
LNX2_chr13_28193886_+		0.139108	0.142695
SAMD9L_chr7_92776735_-	0.287188	0	0.142679
FLJ42969_chr8_102120546_-	0.0571409	0	0.142668
DRAM1_chr12_102248448_+	0.0572028	0.0694839	0.142655
FTL_chr19_49467863_+		0.139381	0.142642
ELN_chr7_73440867_-			0.14264
MIR4790_chr3_5506701_+	0.0571577	0.209224	0.142636
BAALC_chr8_104197718_-		0.0695519	0.142634
CUX1_chr7_101383716_-	0.343843	0.0695684	0.142629
ZMIZ1_chr10_80899466_+	0.0572027	0	0.142622
LINC01819_chr2_43328806_+			0.142586
DCK_chr4_71860008_+			0.142569
IL2RA_chr10_6113488_-	0.0571947	0	0.142561
MZB1_chr5_138721199_+	0.114533	0	0.142546
RGS18_chr1_192128208_-	0.0572028	0	0.142534
BCAT1_chr12_24953414_-	0.401203	0.557471	0.142505
HIPK2_chr7_139312428_+	0.228808	0	0.142505
GRM7_chr3_7350075_+			0.142477
PPP2R2A_chr8_26150246_-		0.139333	0.14247
RET_chr10_43617606_+			0.14246
NID1_chr1_236116408_+			0.142446
ZNF618_chr9_116590367_-			0.142419
C10orf128_chr10_50396670_+	0.0571675	0.278788	0.142414
HTR1F_chr3_87844726_-			0.142403
BCAS1_chr20_52695767_+			0.142366
SV2C_chr5_75590026_+	0.0572013	0.139275	0.142356
RBM39_chr20_34330053_-			0.142348
ITGA5_chr12_54811765_-	0.171565	0.490124	0.142339
MYO18A_chr17_27464596_-			0.142324
CACNA1C_chr12_2756032_+	0.0571376	0.208846	0.142293
TNS3_chr7_47612972_+		0.139118	0.142228
C1orf186_chr1_206265925_-			0.107119
ADRA1D_chr20_4350955_+			0.107119
GAS2_chr11_22796403_-			0.107119
HIST1H2BK_chr6_27107966_+			0.107115
ERLIN2_chr8_37595607_+			0.107108
INPP5D_chr2_233952920_+			0.107107
HCST_chr19_36395000_+			0.107107
ANO10_chr3_43429999_+	0.0571894	0	0.107102
UBE2F-SCLY_chr2_238850362_+			0.107101
LOC339862_chr3_18024057_-			0.1071
FAM49A_chr2_16658007_+			0.1071
EIF3D_chr22_36924840_-			0.107098
NADK2_chr5_36243014_+			0.107096
MLLT3_chr9_20378577_-			0.107094
MIR5195_chr14_107254457_+			0.107093
ANLN_chr7_36514736_-			0.107092
CD4_chr12_6903163_+	0.0571609	0	0.107092
YY1_chr14_100689235_-	0.229648	0.348473	0.107092
FBXW11_chr5_171296872_-			0.10709
LMO2_chr11_33939437_-			0.107089
COMMD7_chr20_31267118_+		0.0695754	0.107086
IRF6_chr1_209958580_-			0.107081
RERE_chr1_8876386_-		0.490366	0.107078
PIGP_chr21_38444624_+			0.107067
RREB1_chr6_7043311_+			0.107067
MEF2C_chr5_88080638_+			0.107059
BMF_chr15_40373649_-			0.107059
LINC01625_chr6_139911085_+			0.107056
TANGO6_chr16_69120550_-			0.107055
TMEM238_chr19_55896133_-	0.0572042	0	0.107054
CCDC175_chr14_60049877_+			0.107049
LOC100419583_chr15_45019865_-			0.107047
LAMA3_chr18_21443819_-			0.107047
PSMA6_chr14_35811173_+			0.107042
DUSP10_chr1_221934474_+			0.107038
MGMT_chr10_130833284_+			0.107033
PSMG1_chr21_40476709_+		0.13907	0.107022
PRELID1_chr5_176731174_+			0.107022
PIK3CA_chr3_178870397_+			0.10701
MSI2_chr17_55435224_+			0.107007
GNB5_chr15_52429500_+			0.106987
SYNE2_chr14_64687718_+			0.106976
TRIM22_chr11_5711120_+			0.106972
SMARCA2_chr9_2159360_-			0.106959
CCND2-AS1_chr12_4228489_-			0.106932
RNF41_chr12_56614926_+	0.573199	0.488969	0.106929
CBX2_chr17_77756906_+			0.10692
RIC1_chr9_5628344_-			0.106913
KDM5B_chr1_202773528_-			0.106911
LINC-PINT_chr7_130793588_-			0.106901
TEX30_chr13_103431203_-			0.106894
NFATC2_chr20_50158460_+			0.106887
LMO2_chr11_33929114_-		0.139116	0.106886
DOCK8_chr9_223415_+			0.106886
UCP2_chr11_73695079_-	0.114426	0.0695106	0.106881
METTL4_chr18_2089765_+			0.106875
DCTN4_chr5_150140355_+			0.10687
ACTL9_chr19_8811723_-			0.106868
PRDM10_chr11_129821068_-			0.106862
ABCC3_chr17_48739061_+	0.0572007	0	0.106861
BHLHE40_chr3_5053753_-		0.0695582	0.106849
INPP4B_chr4_143463223_+			0.106842
LINC00471_chr2_232378815_-			0.106841
MIR365B_chr17_30029081_+			0.10684
LINC01819_chr2_43234548_-	0.229028	0.347882	0.106837
REPIN1_chr7_150060226_-		0.139101	0.106834
RPLP0P2_chr11_61399647_+			0.106833
SIGIRR_chr11_417054_-			0.106828
PSCA_chr8_143757048_+	0.229612	0	0.106827
DLGAP2_chr8_740243_+			0.106827
LINC00649_chr21_35319455_+			0.106826
MSL2_chr3_135916554_-		0.208826	0.106825
NDST4_chr4_116246144_+			0.106824
CARHSP1_chr16_8963144_+		0.0694949	0.106823
MICU2_chr13_22053628_-			0.106822
SPATS2L_chr2_201245451_-			0.106811
TK2_chr16_66554928_+			0.106804
SLC5A10_chr17_18872463_-			0.106801
LOC399975_chr11_129188772_+	0.11437	0.0695091	0.106796
JAK1_chr1_65534047_+	0.114329	0	0.106795
LOC100507537_chr3_155053491_+	0.0571984	0	0.106786
LINC02037_chr3_193973638_+			0.106784
CBR3-AS1_chr21_37522261_-			0.106784
CLN3_chr16_28503805_-			0.106777
ABI3BP_chr3_100617846_+	0.22965	0	0.106764
IQCA1_chr2_237445113_+			0.106754
LFNG_chr7_2558159_-	1.32221	1.32893	0.106741
UMODL1_chr21_43540366_-			0.10672
WDR49_chr3_167368800_+			0.106716
TRRAP_chr7_98477407_-			0.106712
SQRDL_chr15_45929333_-	0.0572003	0	0.106711
LMO2_chr11_33951467_-		0.13901	0.106711
CUX1_chr7_101398259_+	0.172032	0	0.106698
LRRC28_chr15_99992210_+			0.106697
THUMPD2_chr2_40006705_+			0.106683
LARGE1_chr22_33968447_+	0.0572008	0.0694918	0.106683
ABCA1_chr9_107824987_+	0.228843	0.209317	0.106679
TBX18_chr6_85677810_-	0.228724	0.208949	0.106665
MYH9_chr22_36802842_+			0.106654
NSUN4_chr1_46805578_-			0.0712951
LINC01350_chr1_185535650_+			0.071295
RUNX1_chr21_36262938_-	0.114509	0.208899	0.0712949
RIOK3_chr18_21032873_-	0.171671	0.0695713	0.0712948
PSMA6_chr14_35756626_-			0.0712943
BCKDHB_chr6_80815796_+	0.0572038	0	0.0712942
PRUNE2_chr9_79195668_-			0.0712941
GSG1_chr12_13253749_+			0.0712939
LINC00426_chr13_30950391_-			0.0712937
LOC101929715_chr2_10589823_-			0.0712934
SAMD4A_chr14_55158798_+		0.0695548	0.0712924
MIR5188_chr12_125401499_+			0.0712913
STK4-AS1_chr20_43594439_-			0.071291
LOC101927851_chr1_235097669_-			0.0712909
KANSL1_chr17_44301454_+			0.0712906
HAS2-AS1_chr8_122754508_+			0.0712897
ICAM2_chr17_62097504_-		0.0694824	0.0712884
CHRNA2_chr8_27326770_+			0.0712877
SLC44A3_chr1_95348917_+			0.0712876
LOC101928069_chr11_66247132_-		0.0694897	0.071287
MTCH2_chr11_47634151_+			0.0712869
OTUD6B-AS1_chr8_92076335_+			0.0712869
SETDB1_chr1_150899883_-			0.0712865
FLJ42969_chr8_102122420_+			0.0712864
LINC01821_chr2_194925282_+			0.0712863
KIF2C_chr1_45204881_+			0.071286
LOC101929523_chr6_169613319_+		0.0695895	0.0712843
VWA1_chr1_1370470_+	0.228997	0.419876	0.0712841
TXLNB_chr6_139629988_+			0.0712807
KIF22_chr16_29816292_-			0.0712801
KCND3_chr1_112516926_+			0.0712799
MRPL16_chr11_59585437_-			0.0712794
LINC01063_chr3_196347579_+			0.0712781
PTK2B_chr8_27185084_+			0.0712777
ELN_chr7_73443103_+			0.0712758
NINJ2_chr12_685246_+			0.0712756
ATP2A3_chr17_3878064_+			0.0712738
HSF2BP_chr21_45075226_-			0.071273
CTCFL_chr20_56049022_+			0.0712721
GTSCR1_chr18_68287647_+	0.114541	0	0.0712719
TMIGD3_chr1_112056158_+			0.0712698
LINC01100_chr3_159743963_+			0.0712696
ARRDC2_chr19_18133831_+			0.0712682
LINC00649_chr21_35321601_+			0.0712677
PDZD2_chr5_31614093_-	0.114475	0.139308	0.0712674
BAHCC1_chr17_79373841_-			0.0712665
PRDM16_chr1_3086845_+			0.0712655
LINC00454_chr13_114582962_+			0.0712638
ACTG1_chr17_79481384_-			0.0712636
FAM129A_chr1_184762441_-		0.139227	0.0712607
EGFL7_chr9_139553902_-			0.0712604
RERE_chr1_8482640_+			0.0712599
FAM49A_chr2_16500634_+			0.0712549
SYNDIG1_chr20_24736596_-			0.0712524
MYO5A_chr15_52821815_-			0.0712523
DLX2-AS1_chr2_173094663_-	0.0571332	0	0.0712504
ACOT11_chr1_54951577_+	0.171664	0.139232	0.0712464
WFS1_chr4_6280354_+			0.0712456
RNF24_chr20_3994887_+			0.071244
ADORA2B_chr17_15869349_-			0.0712399
TOLLIP-AS1_chr11_1331731_+			0.0712395
CD34_chr1_208137311_+			0.071236
GRAMD1B_chr11_123431589_-			0.0712324
INPP5A_chr10_134358985_+	0.920147	0.977019	0.0712322
KCNN4_chr19_44284373_-	0.0571719	0	0.071232
NBPF20_chr1_145451882_-	0.0572027	0.13903	0.0712291
COMMD7_chr20_31268612_-			0.0712271
PRR5_chr22_45059779_-	0.0571961	0.0695672	0.0712225
NAP1L1_chr12_76478226_-		0.139282	0.0712221
METTL4_chr18_2570846_-			0.0712216
TRAPPC9_chr8_140907341_+			0.0712215
AMZ1_chr7_2737642_+			0.0712174
GNAQ_chr9_80325525_-			0.0712172
NONO_chrX_70504117_+	0.977657	0.139345	0.071216
FMNL1_chr17_43305857_+			0.0712113
GTF2H1_chr11_18389267_-		0.0695402	0.0712096
ADGRG5_chr16_57613163_+			0.0712069
RUNX1_chr21_36401123_-			0.0712049
RGS1_chr1_192490131_-	0.0571843	0	0.0712043
FAM9C_chrX_13101112_-	0.0571948	0	0.0712041
RGMA_chr15_93588930_+			0.0712014
NINJ2_chr12_686078_+	0.0571713	0	0.0712014
CPT1A_chr11_68623810_+	0.114325	0	0.0712003
NT5C2_chr10_104955913_+			0.0711991
SLC52A3_chr20_742425_-			0.0711983
MIR4425_chr1_25351824_+			0.0711904
SSBP4_chr19_18529155_-		0.139224	0.0711903
BSPRY_chr9_116113130_-			0.0711894
MORN4_chr10_99393846_+		0.069545	0.0711862
MCF2L2_chr3_182962909_-			0.0711846
RSPH1_chr21_43908948_+		0.279246	0.0711823
RASGEF1C_chr5_179587823_-		0.139438	0.0711805
ANKDD1A_chr15_65187771_-			0.0711801
KLF6_chr10_3824655_+			0.0711796
ANLN_chr7_36514789_+			0.0711787
DEFB129_chr20_209000_-			0.0711787
MIA2_chr14_39734367_+	0.400654	0	0.0711772
CARMN_chr5_148802380_+			0.0711765
LPIN3_chr20_39949794_-			0.0711751
UBP1_chr3_33483034_+	0.0572042	0.139286	0.0711747
PREPL_chr2_44588792_+			0.0711724
ETV6_chr12_11992758_+	0.229665	0	0.0711718
ADGRL1_chr19_14359232_+			0.0711712
CPSF4_chr7_99037412_-	0.0571606	0	0.0711705
RBFA_chr18_77809753_+			0.07117
RAPGEF6_chr5_130874721_-			0.0711688
MIS18BP1_chr14_45720686_-			0.0711652
MAN2A2_chr15_91458770_+			0.0711647
ZNF890P_chr7_5184794_+			0.0711646
S100A6_chr1_153508254_-			0.0711642
PACS1_chr11_65848517_+			0.0711639
LOC105375075_chr6_44527702_-			0.0711638
LINC00293_chr8_47312865_+			0.0711636
HAAO_chr2_43106967_+	0.0572008	0	0.0711628
MTRNR2L6_chr7_142334509_+			0.0711627
CXXC5_chr5_139018118_-			0.0711604
TUBGCP2_chr10_135091674_-		0.0694803	0.07116
PYCARD-AS1_chr16_31214490_-		0.488759	0.0711598
TMEM201_chr1_9690086_-			0.0711597
XKR6_chr8_10877469_-		0.0695366	0.0711588
LOC101928166_chr3_151937213_+			0.071158
ANLN_chr7_36515209_+		0.278462	0.0711569
AKNA_chr9_117150874_+			0.0711551
MVB12B_chr9_129295345_-		0.209097	0.0711523
TRIM42_chr3_140484339_-			0.0711518
PPCDC_chr15_75338373_-			0.0711515
LINC00382_chr13_80441968_+	0.0571834	0	0.0711498
BTBD19_chr1_45274580_-	0.11437	0	0.0711491
SGSM3_chr22_40788761_+	0.114465	0	0.0711435
C7orf49_chr7_134837307_+			0.071142
SUFU_chr10_104394429_+			0.0711406
NOTCH2NL_chr1_145266619_+	0.0571755	0.0695258	0.0711377
LOC101927045_chr14_24951892_+			0.0711359
SYT6_chr1_114655884_-	0.114369	0.139087	0.0711346
BPGM_chr7_134330976_+		0.208765	0.0711337
LINC00501_chr3_177049130_+	0.114506	0.0695424	0.0711331
DUSP7_chr3_52072089_+		0.0695585	0.0711308
UPF2_chr10_12037173_-			0.0711296
LYRM1_chr16_20919012_-			0.0711258
PPARA_chr22_46576694_+	0.114351	0.0695706	0.0711256
CAND1.11_chr11_10430752_-	0.0572017	0	0.0711243
S100Z_chr5_76152668_+			0.0711242
CST3_chr20_23635744_-		0.139214	0.0711227
LOC441204_chr7_26553617_+			0.0711199
DENND3_chr8_142096234_+			0.0711195
DTNB_chr2_25585519_-		0.208828	0.0711189
LOC101927166_chr17_46556329_-	0.0571291	0	0.0711168
C10orf105_chr10_73497206_+		0.629669	0.0711162
SRGN_chr10_70847637_-			0.0711151
ZNF831_chr20_57833855_-	0.0571583	0	0.0711147
HAAO_chr2_43086165_-			0.0711146
LOC101927157_chr4_47917258_-			0.0711111
LINC01819_chr2_43159111_+	0.229606	0	0.0711097
KRTCAP2_chr1_155138693_-			0.071109
ALOX5_chr10_45874167_-			0.0711015
AMN1_chr12_31889837_-			0.0710973
CNPY2_chr12_56709376_+	0.0572045	0	0.0710963
SLC24A3_chr20_19432072_-			0.0710939
XCL2_chr1_168503992_+			0.0710909
OSM_chr22_30667875_-			0.07109
ALCAM_chr3_105086232_-			0.0710891
TTR_chr18_29162328_+			0.0710868
GRIK4_chr11_120419156_+			0.0710827
SMYD3_chr1_246274205_-		0.13918	0.0710806
MRVI1_chr11_10629933_-	0.0571921	0	0.0710798
COMMD10_chr5_115421399_+		0.139276	0.0710773
CAP1_chr1_40507090_+			0.0710755
NCF1B_chr7_72650844_+			0.0355889
ACBD5_chr10_27530637_-		0.0695455	0.0355889
PIK3C3_chr18_39578565_-			0.0355889
OPRL1_chr20_62714295_-			0.0355889
DYRK1A_chr21_38732363_-			0.0355889
LDHA_chr11_18407018_-			0.0355889
MBNL3_chrX_131622818_-			0.0355889
LMO2_chr11_33914156_-		0.0695659	0.0355889
CBFA2T3_chr16_89070357_+		0.278705	0.0355889
IL2RA_chr10_6108262_-			0.0355888
SSH1_chr12_109232880_+			0.0355888
MED9_chr17_17351507_-			0.0355888
BMP2K_chr4_79696257_+			0.0355888
GPR35_chr2_241545168_+		0.0695609	0.0355888
NOTCH2_chr1_120558027_-			0.0355888
LAMA1_chr18_7172186_-			0.0355888
LOC101927078_chr5_113961478_-			0.0355888
ZFPM2_chr8_106585644_+			0.0355888
PHF21A_chr11_46144624_-		0.0695468	0.0355888
NCF4_chr22_37257535_-			0.0355887
SNX20_chr16_50718427_-			0.0355887
SCN8A_chr12_52207861_-		0.208998	0.0355886
FYB_chr5_39180758_-	0.0571419	0	0.0355886
MAPRE2_chr18_32523113_-			0.0355885
ZNF747_chr16_30546960_+			0.0355885
LINC01429_chr20_50576364_+			0.0355885
UBE2V1_chr20_48700592_-			0.0355885
CCSER1_chr4_92770060_+			0.0355884
LHFPL2_chr5_77779009_-		0.0695717	0.0355884
MUS81_chr11_65633296_-			0.0355883
LINC00613_chr4_136283057_-			0.0355883
BCL11A_chr2_60707231_-			0.0355883
TMEM139_chr7_142984731_-		0.279236	0.0355883
LEF1-AS1_chr4_109277941_-			0.0355881
NFIB_chr9_14211738_+			0.035588
NYNRIN_chr14_24859606_+			0.0355879
LOC728084_chr12_89550802_+		0.0695033	0.0355879
ABR_chr17_1015039_+			0.0355879
ZMYND8_chr20_45989016_-	0.114568	0	0.0355879
LINC00114_chr21_40133021_-			0.0355879
GNG12-AS1_chr1_68483573_+			0.0355878
SLX4IP_chr20_10496779_+	0.171519	0.208849	0.0355878
CLEC9A_chr12_10206157_-			0.0355877
SAMD13_chr1_84779033_-			0.0355877
FAM184B_chr4_17666066_-			0.0355875
MAGEF1_chr3_184405825_+			0.0355874
ABR_chr17_1013092_-			0.0355873
KALRN_chr3_124405268_-			0.0355873
APOBEC3C_chr22_39410942_+		0.0695178	0.0355871
DOCK5_chr8_25140797_+			0.0355871
RCSD1_chr1_167599320_-			0.035587
C17orf97_chr17_265809_-			0.035587
RPS19BP1_chr22_39947617_+			0.035587
PTPRM_chr18_7443202_+			0.035587
MED9_chr17_17319894_+		0.279077	0.0355869
GPANK1_chr6_31633133_+			0.0355869
UBE2V2_chr8_49182894_+			0.0355869
CCSER1_chr4_91687894_+			0.0355868
SGCD_chr5_155314418_+			0.0355868
DNAI2_chr17_72270851_-			0.0355868
CACNG4_chr17_64940276_+			0.0355868
HNRNPM_chr19_8553947_+			0.0355867
LOC101929544_chr5_17400407_+			0.0355867
SRC_chr20_36005544_-			0.0355866
RERE_chr1_8763699_-			0.0355866
MSI2_chr17_55514343_+			0.0355866
RAB27B_chr18_52495220_+	0.632203	0	0.0355866
LOC100129138_chr1_105127090_+			0.0355865
LOC101928622_chr4_33739291_-		0.0695717	0.0355865
PGAM1_chr10_99179483_+	0.0571926	0.0695964	0.0355864
ZSWIM2_chr2_187753552_+			0.0355864
PABPC4L_chr4_134754991_+			0.0355864
MCUR1_chr6_13763800_-			0.0355861
DNAJB6_chr7_157096459_+			0.0355861
GPR19_chr12_12812103_-			0.035586
AVP_chr20_3071792_+			0.035586
LINC01622_chr6_948918_-			0.035586
CLCN5_chrX_49882493_+			0.035586
DLGAP1-AS2_chr18_3605262_-	0.401193	0	0.035586
PTCHD4_chr6_48069751_-		0.0694846	0.035586
YY1_chr14_100690626_+			0.0355858
MIR2117_chr17_41516232_+			0.0355857
CUL4B_chrX_119696500_-			0.0355856
HTR2C_chrX_113820095_+			0.0355856
MYO18A_chr17_27468072_+	0.0571869	0.278809	0.0355855
EMP1_chr12_13350125_+			0.0355853
GACAT3_chr2_16464233_-			0.0355853
FOXO1_chr13_41183114_+	0.114381	0	0.0355852
MSL2_chr3_135915909_-			0.0355852
LOC729506_chr5_8384862_-			0.0355851
RASA3_chr13_114910780_+	0.0571831	0.139318	0.0355849
ADGRA2_chr8_37693811_-			0.0355849
KMT2C_chr7_152131664_-			0.0355848
MIR3937_chrX_39632380_+			0.0355848
MSRB3_chr12_65694423_+			0.0355848
SLIT3_chr5_168090197_+			0.0355846
LINC00858_chr10_86069568_+			0.0355845
SNTB1_chr8_121870329_-			0.0355845
WWOX_chr16_78709333_-			0.0355845
TNIP1_chr5_150439148_-			0.0355844
NHSL2_chrX_71299747_+			0.0355844
ADGRL4_chr1_80083100_+			0.0355841
TSPO_chr22_43543847_+			0.0355841
FGF6_chr12_4543541_-			0.0355841
IKZF1_chr7_50345323_-			0.0355841
NT5M_chr17_17300578_+			0.0355838
PLEKHA6_chr1_204257207_-			0.0355838
LOC344967_chr4_40057507_-	0.057186	0.0695394	0.0355838
BAALC_chr8_104165020_+			0.0355837
ASNA1_chr19_12851516_-			0.0355837
BIN2_chr12_51720126_-			0.0355835
DIS3L2_chr2_232825485_+	0.057143	0	0.0355835
RYBP_chr3_72570590_-			0.0355833
MYLK_chr3_123381474_-			0.0355833
KIAA0087_chr7_26595164_+			0.0355831
TFPI_chr2_188325606_-			0.035583
PRDM1_chr6_106535030_-			0.035583
ZNF800_chr7_126977696_+			0.035583
CX3CR1_chr3_39291270_+		0.0695549	0.035583
NAGLU_chr17_40682586_+			0.0355829
ACSS1_chr20_25039750_-			0.0355827
AP3S1_chr5_115261038_+			0.0355827
OSCP1_chr1_36915719_+			0.0355825
TPM4_chr19_16181188_+			0.0355825
EPS8_chr12_15854456_-		0.279148	0.0355825
GRAMD1A_chr19_35508561_+			0.0355824
MPZL3_chr11_118110205_+			0.0355824
CCDC173_chr2_170515717_+		0.0695737	0.0355823
DYNLT1_chr6_159064952_-			0.0355823
LINC00629_chrX_133684798_-			0.0355823
NDUFAF2_chr5_60429993_-			0.0355823
SNX10_chr7_26343994_-			0.0355822
SUSD6_chr14_70089760_-			0.0355822
WSPAR_chr5_133172527_+			0.0355821
TNFRSF11A_chr18_60088438_-		0.0695204	0.0355821
TRIO_chr5_14464417_-			0.0355821
ANKRD11_chr16_89426503_-			0.035582
ZNF121_chr19_9695693_-			0.0355819
ZFAT_chr8_135697840_-			0.0355818
MIR4662B_chr8_125802277_+			0.0355818
NEO1_chr15_73422217_-			0.0355817
CAPZA3_chr12_18974767_-			0.0355817
FAM189A1_chr15_29424731_-			0.0355817
PTPRJ_chr11_48068715_+			0.0355817
SETBP1_chr18_42407080_+	0.0572057	0	0.0355817
CCKAR_chr4_26460390_-			0.0355817
LOC101928283_chr7_125041999_-			0.0355817
SMARCA2_chr9_2159031_-			0.0355816
RABGAP1_chr9_125803149_-			0.0355816
TIPIN_chr15_66637587_-			0.0355816
EXOSC9_chr4_122720822_-	0.0572025	0.348908	0.0355812
REEP4_chr8_21997701_+			0.0355811
DNAJC5B_chr8_66862040_+			0.0355811
RFX3_chr9_3527698_-			0.035581
GDPD1_chr17_57366015_+			0.0355809
AK5_chr1_77934009_-			0.0355808
CD79B_chr17_62003328_-			0.0355806
RSPH1_chr21_43885512_+		0.279373	0.0355805
PSMA3-AS1_chr14_58763850_-			0.0355804
PCDHGA8_chr5_140887890_+			0.0355803
FAM135B_chr8_138917671_-	2.20087	1.75519	0.0355803
TBL1X_chrX_9320499_-			0.0355802
TUBGCP4_chr15_43662845_-			0.0355802
LINC02037_chr3_193972246_+			0.0355801
RPEL1_chr10_105001524_+			0.03558
LINC01819_chr2_43229635_+			0.0355798
ZNF836_chr19_52675306_+			0.0355797
LOC101926948_chr9_35638436_-		0.0695606	0.0355797
BTBD11_chr12_107866825_-		0.0695174	0.0355796
CYP1B1_chr2_38324093_-			0.0355795
LOC100630923_chr7_102070278_-		0.139053	0.0355794
AHRR_chr5_373735_+			0.0355793
HOXB-AS1_chr17_46624338_-	0.114574	0.0694833	0.0355791
SEPT9_chr17_75458252_+		0.488286	0.0355791
NFIC_chr19_3339257_-			0.0355791
PDCD4-AS1_chr10_112624916_-			0.0355791
NT5M_chr17_17204753_+			0.0355791
CCDC167_chr6_37470659_+	0.286565	0	0.0355789
LOC101929555_chr6_40845504_+			0.0355788
OPA1_chr3_193482962_+			0.0355784
MCTP1_chr5_94499766_+			0.0355781
C19orf48_chr19_51309082_-			0.0355779
ALOX12P2_chr17_6757626_-			0.0355777
RASGEF1B_chr4_82682043_-			0.0355777
HLA-DRA_chr6_32441659_-			0.0355777
FASLG_chr1_172715361_-			0.0355776
CCDC28B_chr1_32668163_-			0.0355774
ADK_chr10_75960869_+			0.0355774
PRRC2A_chr6_31589808_-			0.0355773
LINC01798_chr2_66899680_+			0.0355773
RGCC_chr13_42039867_+			0.0355771
PTPRD_chr9_8661520_-		0.208888	0.035577
ETAA1_chr2_67624991_-			0.0355769
MZB1_chr5_138723510_-			0.0355769
MIR3201_chr22_48493485_-	0.0571957	0	0.0355768
ZNF706_chr8_102150521_-			0.0355768
NBPF20_chr1_145506917_+	0.0571629	0	0.0355767
UBE2D3_chr4_103788959_-	0.057133	0.0694795	0.0355767
HTRA3_chr4_8278640_+	0.171723	0	0.0355765
ARID1A_chr1_27021572_+		0.0694736	0.0355761
PACSIN2_chr22_43398075_-			0.035576
ABCG1_chr21_43682569_+			0.0355757
CDC14A_chr1_100812949_-			0.0355755
RNF144B_chr6_18338103_-		0.0695652	0.0355755
PFN1_chr17_4850907_-			0.0355755
HAAO_chr2_43018841_+			0.0355754
S100A11_chr1_152011674_+			0.0355751
LINC01186_chrX_46039708_-			0.0355751
KLF6_chr10_3844985_-			0.035575
PARVA_chr11_12483675_+			0.0355749
WASIR1_chrY_59345672_+	0.0571839	0.139336	0.0355749
PDCL_chr9_125597191_-			0.0355748
GPR141_chr7_37724351_-			0.0355747
SAMD13_chr1_84767734_-			0.0355743
INSIG1_chr7_155079656_-			0.0355743
MVB12B_chr9_129175674_-			0.035574
RHOG_chr11_3860393_+			0.0355739
LINC01819_chr2_43333742_-			0.0355739
CNNM1_chr10_101154171_-			0.0355738
LOC105372672_chr20_52268431_-			0.0355734
LINC01063_chr3_196356191_+			0.0355733
AHI1_chr6_135621198_-			0.0355733
ERAP1_chr5_96167069_+			0.0355731
BNIP2_chr15_59980779_-		0.0695592	0.0355729
B4GALT6_chr18_29268563_+			0.0355727
LOC102724264_chr10_44230827_-			0.0355727
LINC01935_chr2_103808753_+			0.0355726
UMODL1_chr21_43542918_-		0.0695781	0.0355726
PSMF1_chr20_1140345_+			0.0355716
ZFHX3_chr16_72909326_+			0.0355716
CTSS_chr1_150738948_-			0.035571
ATP2A2_chr12_110790813_+			0.0355709
PRKCH_chr14_61774629_+			0.0355709
NCAM2_chr21_22574380_+			0.0355706
ARHGAP30_chr1_161039134_+			0.0355705
TVP23A_chr16_10940184_-	0.171966	0	0.0355702
IL12RB2_chr1_67773783_-			0.0355701
EPN3_chr17_48620755_+			0.0355699
MATR3_chr5_138607542_-			0.0355693
CPAMD8_chr19_17006593_+	0.171992	0.348222	0.0355691
ATP6V0A1_chr17_40671647_-			0.0355688
GON4L_chr1_155742424_+			0.0355687
IL2RA_chr10_6107024_-			0.0355683
S100B_chr21_48023924_-			0.0355681
SOWAHB_chr4_77789360_-			0.0355679
TTF1_chr9_135248928_+			0.0355679
SKI_chr1_2247038_+			0.0355678
WWC3_chrX_9982533_+	0.0571387	0.0694761	0.0355676
LRRK1_chr15_101655688_-			0.0355674
ARHGEF1_chr19_42387385_+	0.401926	0	0.0355674
LOC100288798_chr12_46864275_+		0.0695563	0.0355672
LAMA1_chr18_7171420_-			0.0355672
VPS37C_chr11_60930054_+			0.0355671
ERLIN1_chr10_101944992_+			0.035567
GART_chr21_34914238_-			0.0355667
NALT1_chr9_139441767_+	0.0571777	0	0.0355667
TTC34_chr1_2763587_-			0.0355666
C11orf21_chr11_2322839_-		0.0696024	0.0355666
LOC101928682_chr16_87292710_+			0.0355666
DECR1_chr8_91064074_-			0.0355665
MSH6_chr2_48005064_+			0.0355662
RPL12_chr9_130212847_+		0.0695689	0.035566
XCL2_chr1_168504664_+			0.035566
CCSER1_chr4_91325288_-			0.035566
ANXA13_chr8_124722744_+			0.035566
LOC101927045_chr14_24952469_+			0.0355659
RORA-AS1_chr15_60906168_+			0.0355659
FMO9P_chr1_166458987_-			0.0355653
RPS10P7_chr1_201524232_+			0.0355653
DPYSL2_chr8_26436087_+			0.0355652
FIS1_chr7_100882677_-			0.035565
RNF157-AS1_chr17_74142978_-			0.0355647
IRF5_chr7_128579596_+			0.0355646
UBE2V1_chr20_48731792_+	0.0571885	0.0695174	0.0355641
NRG3_chr10_84457072_+			0.035564
GNB5_chr15_52446208_+			0.035564
SBNO2_chr19_1173704_+			0.035564
DEFB129_chr20_217980_+		0.0695449	0.035564
TMCC1_chr3_129373487_+			0.035564
WIPF3_chr7_29866893_+			0.035564
POU3F4_chrX_82291321_+			0.035564
LINC00841_chr10_44441156_-			0.035564
ETV6_chr12_11775342_-			0.0355632
TP53_chr17_7590486_+			0.0355628
IQGAP2_chr5_75680639_-			0.0355627
TRABD_chr22_50630659_-			0.0355623
DLG2_chr11_83312960_-			0.035562
ENAM_chr4_71511569_+			0.035562
LINC01098_chr4_179882157_+			0.035562
RAP1A_chr1_112163481_+			0.035562
PLAC9P1_chr2_130521730_+	0.171818	0	0.035562
MSMO1_chr4_166249353_+			0.0355619
STARD4-AS1_chr5_110866015_-		0.13925	0.0355619
TXNDC15_chr5_134210558_-			0.0355618
PHACTR4_chr1_28744415_+			0.0355618
USP6NL_chr10_11655142_-			0.0355614
INAFM2_chr15_40618587_+			0.0355612
PRKAG2_chr7_151374251_+			0.0355611
ACTL8_chr1_18082870_+			0.0355611
IL16_chr15_81590297_+			0.0355611
TSPAN32_chr11_2327766_+			0.035561
BLK_chr8_11416051_+			0.035561
MBOAT1_chr6_20206789_-			0.0355607
G3BP1_chr5_151163187_+			0.0355605
LINC02104_chr5_39518095_-			0.0355605
C10orf11_chr10_78042734_-			0.0355603
EP300_chr22_41489534_+			0.03556
LINC01787_chr1_96975284_+			0.03556
PMVK_chr1_154881885_+			0.03556
DUSP10_chr1_221757738_+			0.03556
NAV3_chr12_78423572_+			0.03556
RASSF9_chr12_86050199_-			0.03556
LINC01055_chr13_46271676_+			0.03556
HOXB-AS3_chr17_46673419_+			0.03556
ATP5G3_chr2_176387244_+			0.03556
IKZF2_chr2_214064488_+			0.03556
EFHD1_chr2_233546719_-			0.03556
EBF4_chr20_2700617_+			0.03556
SRGAP3_chr3_9192997_+			0.03556
PDGFRA_chr4_55255062_-			0.03556
LINC02114_chr5_4699441_+			0.03556
GABRG2_chr5_161672107_+			0.03556
CALN1_chr7_71344743_-			0.03556
SVOPL_chr7_138304638_+			0.03556
SNTB1_chr8_121543155_+			0.03556
CNTNAP3P2_chr9_43708810_+			0.03556
ANXA1_chr9_76254423_-			0.03556
DACH2_chrX_85706754_+			0.03556
TALDO1_chr11_746982_+			0.0355598
LINC00348_chr13_71865656_+			0.0355592
THAP8_chr19_36527892_-			0.0355591
LOC102724264_chr10_44230845_-			0.035559
PADI3_chr1_17582973_-			0.0355588
INTS6_chr13_52025000_-			0.0355588
BCOR_chrX_39807352_+			0.0355588
LHFPL2_chr5_77806557_-			0.0355585
ITGA5_chr12_54812454_+			0.0355585
ZFP30_chr19_38145945_+		0.138968	0.0355585
ST8SIA6_chr10_17475614_+			0.0355581
CCDC162P_chr6_109619987_-			0.0355579
STOM_chr9_124131609_-			0.0355579
PSMA6_chr14_35819281_+			0.0355578
ABCD3_chr1_94930172_-			0.035557
HIST1H3C_chr6_26044930_-	0.458399	0.0695081	0.0355567
COLQ_chr3_15563261_+	0.402132	0.4177	0.0355566
TDH_chr8_11214644_+			0.0355566
ANGPT1_chr8_108319494_+			0.0355564
SRGAP1_chr12_64347694_+			0.0355563
MIR3681HG_chr2_12198420_+			0.0355562
C6orf223_chr6_43971802_+			0.0355561
MIR5095_chr16_48629879_-	0.0572004	0.0695516	0.0355557
REPIN1_chr7_150061830_+			0.0355554
TAPT1_chr4_16227504_-			0.0355553
LOC100630923_chr7_102068821_-			0.035555
TGS1_chr8_56764673_-			0.035555
NTRK2_chr9_87196742_+			0.035555
RTN4_chr2_55339579_-			0.0355545
DUSP10_chr1_221948429_-			0.0355544
RASSF4_chr10_45469545_-			0.0355542
MMRN1_chr4_90814116_+			0.035554
YLPM1_chr14_75305491_+			0.0355538
MIRLET7A1_chr9_96929609_+	0.11436	0	0.0355536
SRSF12_chr6_89826998_+			0.0355532
CLIP2_chr7_73727519_+			0.035553
LINC00299_chr2_8442915_-	0.0571923	0.139024	0.0355528
C6orf89_chr6_36863550_+			0.0355525
PRDX3_chr10_120937715_-			0.0355523
HMGB2_chr4_174255425_+			0.0355523
CYTL1_chr4_5036418_+		0.0695498	0.0355522
MED10_chr5_6356010_+			0.0355522
COBL_chr7_51401758_+			0.0355522
LINC01815_chr2_81899455_-			0.0355517
RHOG_chr11_3860203_-			0.0355512
TNFSF12_chr17_7456829_-		0.0695528	0.0355512
TMEM212-AS1_chr3_171662044_-			0.035551
SPCS2_chr11_74663848_+			0.0355508
LOC102723895_chr11_104361086_-			0.0355508
CASC18_chr12_105953736_+			0.0355508
MIR8071-2_chr14_106072415_+			0.0355508
BRWD1_chr21_40594802_-			0.0355508
ARL6IP5_chr3_69150073_-			0.0355508
EPHB1_chr3_135130401_+			0.0355508
INTU_chr4_127703107_+			0.0355508
KHDRBS2_chr6_63222763_+			0.0355508
RNGTT_chr6_89591755_+			0.0355508
LOC100132735_chr6_140027193_-			0.0355508
SAMD5_chr6_147863468_-		0.0695706	0.0355508
IL1RAPL2_chrX_104851911_-			0.0355508
PREX1_chr20_47400258_-			0.0355506
PLXDC2_chr10_20571034_-			0.0355506
CDAN1_chr15_43029815_+			0.0355505
MB21D1_chr6_74161487_+	0.172113	0	0.0355503
NUP214_chr9_134114261_+			0.0355502
APOL3_chr22_36552877_+		0.209157	0.0355502
EXT1_chr8_119101668_-			0.0355502
SH3BP2_chr4_2800009_-			0.03555
SNHG15_chr7_45025851_+	0.0572065	0	0.0355499
P4HTM_chr3_49028543_+			0.0355498
RBFOX1_chr16_5896388_-			0.0355497
DNAJB12_chr10_74080226_-			0.0355494
RAB30-AS1_chr11_82783385_-			0.0355494
SPATA8_chr15_97569345_-			0.0355494
GRIA1_chr5_153136361_-			0.0355494
ATP2B3_chrX_152819408_+			0.0355494
ESYT2_chr7_158616080_-			0.0355493
LOC105373300_chrX_102809630_-			0.035549
RNF41_chr12_56614718_-			0.0355489
TXN2_chr22_36865805_-			0.0355489
RORA_chr15_61815831_-			0.0355488
POLR3B_chr12_106799127_-	0.0571928	0	0.0355487
NAA38_chr17_7786758_+			0.035548
LOC105370605_chr14_84228681_+			0.0355477
SH3BP5L_chr1_249100028_+			0.0355475
SMG6_chr17_1994179_-			0.0355475
SELL_chr1_169674897_-		0.208839	0.0355473
IL6R_chr1_154435215_-			0.0355471
RPTOR_chr17_78719085_+			0.035547
FAM107B_chr10_14658921_-			0.035547
CAPZA3_chr12_18978250_+		0.139116	0.0355468
NAALADL2_chr3_175216256_+			0.0355468
SLC7A2_chr8_17425408_-			0.0355468
CMC1_chr3_28214135_+			0.035546
MAML3_chr4_140896577_-		0.139076	0.0355459
MIR23A_chr19_13951022_-			0.0355458
LINC01500_chr14_59423477_+			0.0355458
LINC01182_chr4_13984013_+			0.0355457
PRKCB_chr16_23911569_+	0.0572064	0.278805	0.0355454
PRDM11_chr11_45114434_+		0.0695235	0.0355453
ABCA8_chr17_66905554_-			0.0355452
CDH23_chr10_73537279_+			0.0355451
LOC101927815_chr8_2586097_+			0.0355445
TRPS1_chr8_116465864_+			0.0355445
SAP30_chr4_174291220_+	0.0571933	0	0.0355444
MIR4662B_chr8_125860183_+			0.0355443
LOC100506023_chr1_173224376_+			0.0355432
HIF1A-AS1_chr14_62138139_+			0.0355431
CTCFL_chr20_56048093_+			0.035543
KLF6_chr10_3807659_+			0.0355429
NEK6_chr9_126980488_-			0.035542
RFTN1_chr3_16557574_+	0.171653	0	0.035542
MYO1G_chr7_45018047_-			0.0355412
LOC101928728_chr1_27020109_-			0.035541
ADGRF1_chr6_47011635_-			0.0355409
NFKBIA_chr14_35836146_-			0.0355406
LOC101927070_chr2_99380476_+			0.0355405
LINC01222_chr1_198950779_-			0.0355405
SLC19A1_chr21_46963579_+		0.139289	0.0355402
RASSF1_chr3_50376243_+			0.03554
IRF2BP2_chr1_234733982_-			0.0355398
CELA1_chr12_51721941_-	0.0571301	0	0.0355397
PTMA_chr2_232528075_-	0.228876	0.139059	0.0355397
UBXN11_chr1_26632863_-			0.0355396
ABHD16B_chr20_62478949_+			0.0355396
ZCCHC2_chr18_60173577_-	0.0571875	0	0.0355387
TGIF1_chr18_3450814_-			0.0355384
TMEM38B_chr9_108456938_+		0.0695532	0.0355384
BRAP_chr12_112122751_-			0.0355383
BCAT1_chr12_24949987_+		0.0695691	0.0355382
HMGB1_chr13_31020245_-			0.0355382
ALDOA_chr16_30076088_-			0.0355378
SEMA6D_chr15_47957225_+			0.0355377
LINC01655_chr1_222014433_+			0.0355377
LOC101927630_chr7_17656456_-			0.0355375
DEPTOR_chr8_121079781_+			0.0355374
ADO_chr10_64520833_+		0.1393	0.0355372
TMEM91_chr19_41873188_+			0.0355372
HINT3_chr6_126277525_+			0.0355372
SNHG4_chr5_138609881_-			0.0355371
LOC100288798_chr12_46838095_+			0.0355369
FGD3_chr9_95726404_-			0.0355367
CBFA2T3_chr16_89099116_+			0.0355366
SCAMP1-AS1_chr5_77655248_-		0.0695513	0.035536
OTOGL_chr12_80616032_+	0.114486	0.139032	0.0355359
FHL2_chr2_105997609_+			0.0355355
DENND4A_chr15_66110330_-			0.0355354
EXD2_chr14_69659612_-			0.0355352
TIFA_chr4_113207385_+			0.035535
ERMP1_chr9_5847596_+			0.035535
AMZ2_chr17_66243561_+			0.0355347
GRK4_chr4_3046050_-			0.0355347
KIT_chr4_55704355_+			0.0355345
LRRC30_chr18_7326050_-			0.0355343
ETHE1_chr19_44031225_+			0.0355339
C17orf75_chr17_30668888_-	0.171796	0	0.0355338
LINC01342_chr1_1080377_-	0.114481
TNFRSF18_chr1_1137125_-	0.0571989	0.0695489
GNB1_chr1_1824469_-	0.0571854
SKI_chr1_2232236_-	0.0572104
TTC34_chr1_2763661_+	0.0571467
PRDM16_chr1_3100024_-	0.0571396
KCNAB2_chr1_6054435_+	0.0572031
LINC01672_chr1_6804388_+	0.0572024
RERE_chr1_8455934_-		0.0695143
AGTRAP_chr1_11797508_-		0.0694817
SPEN_chr1_16176292_+		0.0695438
MIR5096_chr1_16212248_-		0.0695601
IFFO2_chr1_19276854_+	0.114498	0.0694791
ECE1_chr1_21658937_-	0.114567
HSPG2_chr1_22230931_+	0.114528
MIR4425_chr1_25346713_+		0.139329
MIR4425_chr1_25355125_-	0.0571642
AHDC1_chr1_27852376_+	0.0571882
EYA3_chr1_28442670_-		0.0694733
RNU11_chr1_28974329_-	0.0571338
YTHDF2_chr1_29063148_+	0.0571291
LINC01756_chr1_29861159_-		0.069576
YARS_chr1_33249398_+	0.0571688
LINC01343_chr1_38920530_-		0.0695254
NDUFS5_chr1_39491681_-	0.114542
MACF1_chr1_39569418_+	0.114568
MACF1_chr1_39672140_+		0.278483
HIVEP3_chr1_42206237_-	0.0572025
HIVEP3_chr1_42237050_-	0.0571967
FOXJ3_chr1_42682298_+	0.0571509
AKR1A1_chr1_46010232_-	0.0571538	0.0695079
AKR1A1_chr1_46010623_-	0.0571869
CYP4B1_chr1_47270593_-		0.0695706
TAL1_chr1_47701667_-	0.114403
ELAVL4_chr1_50646687_-	0.0571932
FGGY_chr1_60162219_+		0.0695484
DOCK7_chr1_63154868_-	0.0572045
DOCK7_chr1_63154876_-	0.114408
GNG12_chr1_68185113_-	0.0571878
LOC101927434_chr1_81898078_+	0.0571488
RPF1_chr1_84944663_-	0.0571816
LOC646626_chr1_85743208_+	0.0571636
VAV3_chr1_108328842_-		0.0695574
TAF13_chr1_109618998_+	0.172034
GNAI3_chr1_110090773_+	0.0572035
KCNA2_chr1_111158951_+	0.171655
PLEKHO1_chr1_150121146_+	0.172111
PLEKHO1_chr1_150132289_+	0.0571884	0.0694804
APH1A_chr1_150241745_+	0.0571417
ADAMTSL4-AS1_chr1_150534847_+	0.0571856
CELF3_chr1_151675731_-	0.0571877
ATP8B2_chr1_154298777_+	0.461972
ATP8B2_chr1_154299424_+		0.20924
ADAR_chr1_154599563_+	0.0571635
PMVK_chr1_154908714_-		0.0695549
ARHGEF2_chr1_155940331_+	0.0571748
UBQLN4_chr1_156024048_-		0.139456
SEMA4A_chr1_156120365_+	0.114578
MEF2D_chr1_156471615_-		0.0695654
MEF2D_chr1_156472216_+		0.139075
PEAR1_chr1_156867310_-		0.0695518
FCRL5_chr1_157371386_+	0.0571583
FCRL5_chr1_157374914_-		0.0695367
F11R_chr1_160983118_+	0.0571864
PBX1_chr1_164681493_+	0.0572025
UCK2_chr1_165797830_+	0.114473
RCSD1_chr1_167597722_-		0.208932
LOC101928673_chr1_173398634_+	0.171983
MRPS14_chr1_174992929_+		0.0695332
EDEM3_chr1_184740233_-	0.0571357
PTPN7_chr1_202129994_+	0.0571992
SYT2_chr1_202583803_+		0.139139
BTG2_chr1_203292350_-	0.171829
ATP2B4_chr1_203641048_+		0.139225
LEMD1_chr1_205360462_-		0.0695401
C1orf186_chr1_206239748_-	0.114559	0.0695515
CD34_chr1_208036521_-		0.139284
CD34_chr1_208091895_+	0.0571972
ANGEL2_chr1_213189725_-	0.0571872
LINC01655_chr1_222137077_+	0.0571896
DNAH14_chr1_225437705_-		0.139356
SDE2_chr1_226189989_-		0.139289
H3F3A_chr1_226248937_-		0.069479
ITPKB_chr1_226927579_+	0.0571854
COQ8A_chr1_227126550_+		0.0695349
GALNT2_chr1_230428133_-	0.114387
TSNAX-DISC1_chr1_231748285_-	0.114498
KIF26B_chr1_245424163_+	0.0571955
GCSAML_chr1_247716573_+	0.0571332	0.278448
PGBD2_chr1_249199747_+		0.349504
LOC101927762_chr10_979732_-	0.172039
LINC00700_chr10_1974681_-	0.0571878
LINC00700_chr10_1981060_-	0.0571837
LOC105376365_chr10_3853079_+	0.229738
LOC105376365_chr10_3929924_-	0.0571663
MIR6078_chr10_4023241_+	0.057186
AKR1C3_chr10_5159847_-	0.0572014
PRKCQ_chr10_6515871_-	0.0571852	0.139156
LOC101928150_chr10_6686709_-		0.0694872
CELF2_chr10_11187890_+	0.0571294
ECHDC3_chr10_11727712_+		0.0695367
ECHDC3_chr10_11753134_-	0.114549
CAMK1D_chr10_12380386_-	0.0571844
PRPF18_chr10_13598630_-		0.0695058
FAM107B_chr10_14659741_+		0.0694922
ST8SIA6_chr10_17538407_-		0.139375
HACD1_chr10_17628308_-	0.172101
PLXDC2_chr10_20293719_-	0.114426
APBB1IP_chr10_26769536_+		0.0695469
ACBD5_chr10_27530722_-	0.11449	0.0695609
LYZL1_chr10_29553119_-		0.0695274
MAP3K8_chr10_30787838_-	0.0572038
LINC00841_chr10_44439288_-		0.069539
ARHGAP22_chr10_49842825_-	0.0571956
MBL2_chr10_54789442_+		0.069478
IPMK_chr10_59548423_+		0.0695706
SLC16A9_chr10_61457103_-	0.0572017
ARID5B_chr10_63661240_+		0.348814
JMJD1C_chr10_65033264_-		0.0695644
LINC01515_chr10_67555630_-	0.0571533
DDX50_chr10_70661682_+	0.229386
H2AFY2_chr10_71813031_-		0.0695588
UNC5B_chr10_73007630_+		0.279259
C10orf105_chr10_73473910_+	0.0571852
VSIR_chr10_73512197_+	0.0572052
ADK_chr10_75930043_+		0.139309
ZMIZ1-AS1_chr10_80490211_-	0.114422
ZMIZ1_chr10_80896550_+	0.0571976	0.279248
ZMIZ1_chr10_80905490_+	0.0571371
ZMIZ1_chr10_80945499_+		0.0695751
BMPR1A_chr10_88593524_-		0.069576
ANKRD22_chr10_90612855_-	0.0571549
FGFBP3_chr10_93662051_+		0.0695694
LINC01475_chr10_101290410_+		0.139203
ERLIN1_chr10_101944138_-		0.0695462
ITPRIP_chr10_106099328_+	0.0571722
CFAP58_chr10_106215363_-	0.0572043
MXI1_chr10_111985213_+		0.0695355
ADRA2A_chr10_112872730_+	0.0571713
DCLRE1A_chr10_115613609_-	0.0571907
LOC101927692_chr10_116560364_+	0.0571869
RGS10_chr10_121252201_-		0.0695584
CPXM2_chr10_125564050_-	0.0571512
CTBP2_chr10_126844804_-	0.114543
ADAM12_chr10_128043178_-		0.0695343
C10orf91_chr10_134256458_+	0.114451
TUBGCP2_chr10_135091278_-	0.172023
LINC01150_chr11_1917247_+	0.462216
MRPL23_chr11_1971478_+	0.114546	0.209207
TSPAN32_chr11_2324424_-	0.057134
RHOG_chr11_3861565_-		0.0695119
SYT9_chr11_7343669_+		0.0695706
PPFIBP2_chr11_7534700_+		0.0695668
SWAP70_chr11_9733531_+	0.0571973
MRVI1_chr11_10686379_-		0.0695227
EIF4G2_chr11_10829634_+	0.114537
GTF2H1_chr11_18344878_-	0.114568	0.139282
CSRP3_chr11_19221076_+	0.0572018
HIPK3_chr11_33270968_+	0.057172
KIAA1549L_chr11_33499082_-	0.0572039
LMO2_chr11_33915186_+	0.0571843
LMO2_chr11_33928749_+	0.114434
LMO2_chr11_33929555_+	0.0572002
LMO2_chr11_33931195_+		0.0695573
LMO2_chr11_33933556_-	0.057138
LMO2_chr11_33955738_-	0.114502
LMO2_chr11_33956253_+	0.114443	0.0695404
LMO2_chr11_33979320_+	0.0572028
PDHX_chr11_35060306_-	0.0571944	0.0695466
LOC100507144_chr11_35132040_-		0.139127
LOC100507144_chr11_35133352_-	0.0571531
LOC100507205_chr11_42239259_-		0.0695706
PRDM11_chr11_45102750_+	0.0572004
CHST1_chr11_45679803_-	0.171615
DDB2_chr11_47238073_+		0.347949
C1QTNF4_chr11_47614613_+	0.114347
NUP160_chr11_47907801_+		0.209244
OR5T3_chr11_56012118_-		0.069485
MRPL16_chr11_59577868_+		0.139374
FTH1_chr11_61739720_-		0.139289
FTH1_chr11_61772578_+	0.0571355
AHNAK_chr11_62320063_-	0.114466	0.0695592
GANAB_chr11_62413444_-		0.0694811
EHD1_chr11_64631514_+	0.0571924
MALAT1_chr11_65244180_+		0.139277
ACY3_chr11_67417237_-		0.0695449
LRP5_chr11_68142426_-	0.057153
ARRB1_chr11_75080758_+		0.0695269
SERPINH1_chr11_75273745_+	0.0571604	0.069536
SERPINH1_chr11_75274038_-		0.27808
WNT11_chr11_75946631_-	0.0571688	0.0695401
TENM4_chr11_79305424_+		0.0695459
ME3_chr11_86386064_-	0.114364
C11orf54_chr11_93475305_-		0.0695333
MMP13_chr11_102795762_-		0.139286
ZC3H12C_chr11_109941293_+	0.0572045
IL10RA_chr11_117840650_+	0.0571784
JAML_chr11_118094146_-	0.114553
JAML_chr11_118095616_-	0.114456
MPZL3_chr11_118109263_+	0.0571442
MPZL3_chr11_118122682_+	0.114436
DDX6_chr11_118661321_+		0.069558
BCL9L_chr11_118782434_-	0.0571791
UBASH3B_chr11_122451799_-		0.0695149
UBASH3B_chr11_122540585_+	0.229349
UBASH3B_chr11_122687765_+	0.114499
HSPA8_chr11_122934338_+		0.139252
FAM118B_chr11_126090188_+		0.208908
KIRREL3_chr11_126290060_-	0.0572056
ETS1_chr11_128107976_+		0.139113
ETS1_chr11_128416734_+	0.0571286
LOC101929538_chr11_128547882_-		0.0695777
IQSEC3_chr12_220672_-	0.0572074
NINJ2_chr12_706751_-	0.172
LOC100049716_chr12_748878_+		0.0695367
WNK1_chr12_860184_-	0.0571726
RAD52_chr12_1098853_-		0.0695497
CCND2-AS1_chr12_4251888_+	0.0571895
TNFRSF1A_chr12_6449460_-	0.114295	0.139282
TAPBPL_chr12_6561175_-	0.114431
TAPBPL_chr12_6561634_+	0.114347
ZNF384_chr12_6780274_-		0.139188
COPS7A_chr12_6833772_+		0.13929
C1S_chr12_7155154_+	0.114568
C1RL-AS1_chr12_7261431_+	0.287505
ETV6_chr12_11958873_+		0.139445
GPR19_chr12_12849513_+	0.229325
CDKN1B_chr12_12869360_+	0.229281
EMP1_chr12_13319239_-		0.0695608
ARHGDIB_chr12_15113259_-	0.0571488	0.0695701
MGST1_chr12_16501249_-	0.114384	0.069575
CAPZA3_chr12_18978121_+		0.348607
PLEKHA5_chr12_19396216_+		0.0694894
AEBP2_chr12_19729809_+	0.171656
ST8SIA1_chr12_22473833_-	0.0571313
SSPN_chr12_26426809_+	0.401215
FAR2_chr12_29382065_+		0.0694723
DDX11_chr12_31324749_-	0.0571723
SYT10_chr12_33815134_-	0.0571328
ALG10_chr12_34175577_+	0.0571508
LRRK2_chr12_40756729_-	0.0571997
ANO6_chr12_45889299_+	0.0571652
SLC38A2_chr12_46767159_-	0.0572001
LOC100288798_chr12_46867379_-	0.11445	0.0695452
MIR4494_chr12_47750405_-		0.0695319
HDAC7_chr12_48206120_+	0.0571453
BCDIN3D_chr12_50235748_-		0.209146
METTL7A_chr12_51318570_-		0.489491
BIN2_chr12_51717500_+	0.171686	0.069533
FIGNL2_chr12_52225882_+		0.0695481
KRT81_chr12_52682521_-	0.0571343
KRT82_chr12_52804087_-		0.0695575
SP1_chr12_53765849_-	0.114576
MAP3K12_chr12_53893897_+		0.20914
NFE2_chr12_54694634_+		0.139305
BLOC1S1_chr12_56110723_-		0.0694724
LOC105369781_chr12_56401773_-	0.172017
NAB2_chr12_57482328_+		0.0695593
ARHGAP9_chr12_57873480_+	0.0571523
LOC100506844_chr12_58289543_-		0.209095
MON2_chr12_62860196_-		0.139094
LOC100129940_chr12_66272726_+	0.114592
MDM1_chr12_68764660_+		0.0695437
PTPRR_chr12_71040082_+	0.0571857
LOC105369891_chr12_90302487_+		0.139154
LOC105369891_chr12_90322826_-	0.114444
CFAP54_chr12_97282993_-	0.114403
RMST_chr12_97613015_-		0.0695609
LOC100287944_chr12_107167658_-	0.114561
CRY1_chr12_107392506_+		0.0695401
BTBD11_chr12_107704618_-	0.0571856
CMKLR1_chr12_108707954_-	0.114391
MMAB_chr12_110010363_+		0.0695546
SH2B3_chr12_111872281_+	0.0571668
KNTC1_chr12_123131804_+		0.0695449
PITPNM2_chr12_123519211_-		0.0694768
RIMBP2_chr12_131000865_-	0.114464
LINC01257_chr12_131703792_-		0.208816
POLE_chr12_133235870_+		0.0694747
ZMYM5_chr13_20439717_-		0.139307
SACS_chr13_23950779_+	0.0571993
MTIF3_chr13_28017590_-	0.114561
RFC3_chr13_34360665_-	0.172021
LINC00457_chr13_34826504_+		0.069576
ELF1_chr13_41592727_+	0.0571872
EPSTI1_chr13_43567230_+	0.171889
SERP2_chr13_44944381_-	0.0571914
LCP1_chr13_46757077_+	0.0571606
LRRC63_chr13_46775766_+	0.0572042
LRCH1_chr13_47101915_-	0.0571327
LINC00448_chr13_63365661_-	0.057184	0.0695539
LINC00348_chr13_71472810_+	0.0571763
DACH1_chr13_72189415_-		0.139304
MYCBP2_chr13_77871109_+	0.0571802
MYCBP2_chr13_77902393_-	0.114438
MYCBP2_chr13_77903875_-	0.0571969
SCEL_chr13_78007565_+		0.0694904
LINC00379_chr13_91891964_-	0.0572041
LINC00379_chr13_91897189_+		0.139244
TMTC4_chr13_101311137_-	0.229551
SLC10A2_chr13_103733729_-	0.172012
TNFSF13B_chr13_108918302_+	0.114572
MYO16_chr13_109154947_+		0.0695809
LINC00676_chr13_110353147_-	0.229159	0.209197
CUL4A_chr13_113863352_+	0.057206
CDC16_chr13_114989418_-	0.0571507
KLHL33_chr14_20897052_-	0.0571928
TMEM253_chr14_21571350_-		0.0694792
DAD1_chr14_22942017_-	0.0571975
DAD1_chr14_23006468_-	0.057166
THTPA_chr14_24021197_+	0.0571981
DHRS4L2_chr14_24457514_+	0.0571919
CHMP4A_chr14_24682006_+		0.0695085
LTB4R_chr14_24781439_+		0.556684
KIAA0391_chr14_35715707_-		0.069576
PSMA6_chr14_35821188_-	0.172089
NFKBIA_chr14_35837806_-	0.0571336
PRPF39_chr14_45553691_-		0.0695308
LINC01588_chr14_50464958_-	0.171708	0.0695526
LINC01599_chr14_50529390_+	0.0571322
GCH1_chr14_55349508_-		0.139299
PRKCH_chr14_61850372_+	0.0571936
MAX_chr14_65566177_+	0.0571627
LOC100128233_chr14_65696471_-	0.114488
RAD51B_chr14_69074340_+	0.0571535
RAD51B_chr14_69118463_-	0.11441
SUSD6_chr14_70079192_+	0.0571957
SUSD6_chr14_70110541_-		0.0695664
PCNX1_chr14_71356272_-		0.0695985
PCNX1_chr14_71449473_-		0.139188
ACYP1_chr14_75535599_-	0.0572067	0.349127
LINC01629_chr14_77394882_-	0.114533
LINC01629_chr14_77427353_+		0.20905
LINC01629_chr14_77444216_-		0.069551
SPTLC2_chr14_78021209_+	0.0572074
SPTLC2_chr14_78022760_+	0.0572028
EFCAB11_chr14_90186900_-	0.114406
CCDC88C_chr14_91830950_+		0.0695425
CCDC88C_chr14_91839158_-		0.139133
CCDC88C_chr14_91867150_+		0.139309
ASB2_chr14_94420354_+		0.139376
SYNE3_chr14_95963050_-	0.229133	0.20852
LOC101929241_chr14_97924774_-		0.0696029
LOC101929241_chr14_97963340_-	0.0571387
LINC00523_chr14_101085061_-		0.0695444
MEG9_chr14_101588123_+	0.0571307
LINC00239_chr14_102171023_-	0.0571418
DYNC1H1_chr14_102424638_-		0.139088
LINC00677_chr14_103585014_+	0.0571391
GPR132_chr14_105528538_+	0.0571328
GPR132_chr14_105532058_-	0.0572028	0.0695359
MIR4507_chr14_106283563_-	0.114341
MIR4507_chr14_106285787_-	0.114398
MIR7641-2_chr14_107155493_+		0.139194
MIR5195_chr14_107178850_+		0.0695262
CYFIP1_chr15_22985746_-		0.0695706
C15orf54_chr15_39421704_-	0.114503
TYRO3_chr15_41849656_+	0.0571839
GANC_chr15_42566350_+	0.171543
ZNF106_chr15_42783710_-	0.057192
B2M_chr15_45002253_-		0.278776
MYO5C_chr15_52587334_-	0.0571937
RAB27A_chr15_55542394_-	0.11454
RNF111_chr15_59279423_-		0.208645
DAPK2_chr15_64278324_-	0.229745
TRIP4_chr15_64747901_+		0.138967
ANKDD1A_chr15_65188423_+		0.0695641
SPG21_chr15_65282815_-		0.349555
RAB11A_chr15_66127655_-		0.139209
TLE3_chr15_70442512_-		0.0695533
LINC02204_chr15_70802601_-	0.114532
STOML1_chr15_74274351_-	0.0571312
C15orf39_chr15_75444815_+	0.0572032
BCL2A1_chr15_80270413_+	0.114561	0.139291
KIF7_chr15_90200245_+	0.0571802
ZNF710_chr15_90544155_-		0.0695333
ZNF710_chr15_90561984_+		0.0695481
ASB9P1_chr15_93346417_-	0.11439
LINC01578_chr15_93425167_-		0.0694734
MCTP2_chr15_94746393_-	0.114538
ARRDC4_chr15_98556231_+	0.0571765
CHSY1_chr15_101690351_-	0.228743	0.0695576
CLDN9_chr16_3057679_-	0.114438
IL32_chr16_3126175_-	0.0571929	0.208596
ZSCAN10_chr16_3150845_-	0.114407
NLRC3_chr16_3627580_+	0.057135
NLRC3_chr16_3628066_+	0.0572059
MGRN1_chr16_4714529_-	0.114537
CIITA_chr16_10964247_-	0.0572018
LOC101927131_chr16_11516765_-		0.0695526
SNX29_chr16_12205245_-	0.0571846
SNX29_chr16_12502255_+	0.171764
ABCC1_chr16_16172115_-	0.11443
ABCC1_chr16_16172378_-	0.114518
XYLT1_chr16_17087809_+	0.0571353
XYLT1_chr16_17462018_-	0.0571983
XYLT1_chr16_17565386_+	0.171693
THUMPD1_chr16_20755536_+		0.139303
ARHGAP17_chr16_24994419_-		0.0694888
LOC554206_chr16_25059587_-	0.0571846
NSMCE1_chr16_27247071_-		0.139039
FLJ21408_chr16_27287096_-	0.114549
IL4R_chr16_27330468_+	0.0571783
RABEP2_chr16_28937283_-	0.229489
ITGAL_chr16_30470789_+	0.114527
BCL7C_chr16_30887685_-	0.114445
ITGAX_chr16_31366634_-	0.114329
LINC01566_chr16_34656717_+	0.0571763
MIR5095_chr16_48656932_+		0.0695565
NOD2_chr16_50755804_-	0.172047
LINC01571_chr16_51718298_+		0.0695706
LINC02140_chr16_54470317_-		0.0695539
ADGRG5_chr16_57576804_+	0.286391
ADGRG1_chr16_57637129_+	0.0571347
ADGRG1_chr16_57641289_+	0.0571871
ADGRG3_chr16_57721656_+		0.0695091
TK2_chr16_66584434_+		0.0695559
PRMT7_chr16_68345794_-	0.057163
NOB1_chr16_69788620_+	0.114555
WWP2_chr16_69891461_+	0.0572041
ST3GAL2_chr16_70465447_-		0.139235
ZNF821_chr16_71918392_-	0.0571903
C16orf47_chr16_73182232_+	0.171914
RFWD3_chr16_74701699_-		0.0695503
WDR59_chr16_74916195_+		0.0695449
ZNRF1_chr16_75113667_-	0.114565
WWOX_chr16_78364396_-		0.0695386
WWOX_chr16_79272116_+		0.139221
TLDC1_chr16_84539131_-	0.0571624
TLDC1_chr16_84541865_+	0.0571688
ABR_chr17_1124966_-		0.0695706
SLC43A2_chr17_1469857_+	0.172018
SCARF1_chr17_1548896_+	0.0572018
SERPINF1_chr17_1672738_-	0.0571662
SMG6_chr17_2026853_-		0.069562
SMG6_chr17_2169400_+		0.0695357
SPNS3_chr17_4383851_+	0.0571339
SPNS3_chr17_4387100_-	0.0571318
CHRNE_chr17_4809145_+		0.0695604
EIF5A_chr17_7208407_-	0.0571973	0.0695467
ZBTB4_chr17_7381201_+	0.0572034
TNFSF13_chr17_7461976_+		0.0695383
CCDC42_chr17_8629721_-	0.0571294
PIK3R5_chr17_8869974_+		0.139272
STX8_chr17_9478246_+	0.0571876
PIGL_chr17_16190296_-		0.0695641
LRRC75A-AS1_chr17_16341816_-		0.0695809
TEFM_chr17_29233437_+	0.114431
EVI2B_chr17_29637617_-	0.0572053
LRRC37B_chr17_30411181_-		0.0694866
CCL2_chr17_32574323_-	0.0571838
SLFN12_chr17_33760108_-		0.0694785
CCL3_chr17_34409809_-		0.0695249
LRRC3C_chr17_38104064_-		0.0695416
SMARCE1_chr17_38804793_-		0.139259
ATP6V0A1_chr17_40666183_-		0.209216
NBR1_chr17_41324684_-	0.0571925
LSM12_chr17_42144877_-	0.172031
ITGA2B_chr17_42465615_+		0.0695371
COPZ2_chr17_46081669_-		0.0694949
LOC101927166_chr17_46550844_-		0.0695265
ZNF652_chr17_47432433_-	0.114507	0.139263
SPOP_chr17_47754050_+		0.208927
ANKRD40_chr17_48786142_+	0.0571503
SPAG9_chr17_49199011_-	0.114559
STXBP4_chr17_53253411_-		0.209369
CUEDC1_chr17_55954369_+		0.0695701
TSPOAP1-AS1_chr17_56414475_+	0.0571876
TSPOAP1-AS1_chr17_56414893_-		0.0695497
VMP1_chr17_57906598_-		0.139085
USP32_chr17_58476325_-	0.0572031
MED13_chr17_60142905_+	0.057154
CYB561_chr17_61525318_+		0.0694819
ICAM2_chr17_62096524_-		0.139142
PRKCA_chr17_64786842_-	0.0571747
C17orf58_chr17_65991007_+		0.0695601
KCNJ2_chr17_68554323_-	0.0571669
CD300LB_chr17_72527991_+	0.229074
SLC9A3R1_chr17_72753112_-		0.0695501
SLC9A3R1_chr17_72755916_+		0.0694737
UNK_chr17_73781434_-	0.0571877
UNC13D_chr17_73839669_+	0.0571649
METTL23_chr17_74725467_+		0.139209
SEPT9_chr17_75316012_-	0.114492
SEPT9_chr17_75442052_-		0.0694926
LOC100507351_chr17_75606284_+		0.0695737
LINC01973_chr17_75835723_+		0.139287
TMC6_chr17_76126431_+		0.139367
BAHCC1_chr17_79419735_-	0.40121
BAHCC1_chr17_79422459_+	0.0571303
C17orf62_chr17_80407553_-		0.139254
C17orf62_chr17_80407955_+		0.0695524
B3GNTL1_chr17_80982107_-		0.139064
LPIN2_chr18_3016627_-		0.490784
DLGAP1_chr18_3593741_-	0.229072
LINC01387_chr18_6609618_-		0.0695618
PPP4R1_chr18_9579545_-	0.0571443
VAPA_chr18_10033134_+		0.0695077
LINC01254_chr18_10270061_-		0.209235
IMPA2_chr18_11947270_+		0.0695573
LDLRAD4_chr18_13461061_-	0.114578
CABLES1_chr18_20844960_-		0.069558
CDH2_chr18_26681417_-		0.420091
LINC01478_chr18_42087501_-		0.208973
SETBP1_chr18_42684416_+	0.0571361
SMAD7_chr18_46448571_+	0.0572	0.0695774
DYM_chr18_46552177_+	0.114536
BCL2_chr18_60765848_+		0.0695391
BCL2_chr18_60766456_-	0.0572045
LINC00908_chr18_74278071_-	0.0571756
MBP_chr18_74774709_-	0.0571328
MBP_chr18_74826065_-		0.139034
MBP_chr18_74840646_-		0.13928
LINGO3_chr19_2288853_-		0.0695722
GNA15_chr19_3136305_-	0.0571343	0.0695091
NCLN_chr19_3196227_+	0.0571492
NFIC_chr19_3430503_-		0.0695757
FZR1_chr19_3505173_-	0.172107
ZFR2_chr19_3813184_+	0.0572047
ZBTB7A_chr19_4077531_-	0.0572078	0.278638
KDM4B_chr19_5121391_-	0.114429
CLPP_chr19_6362691_-	0.114522
C3_chr19_6722043_-		0.0694917
C3_chr19_6722524_+		0.348946
ZNF358_chr19_7580494_+	0.0571652
LDLR_chr19_11199723_+	0.0571874
LOC105372273_chr19_11316642_-		0.0695368
ZNF763_chr19_12077565_-		0.0695575
MIR5684_chr19_12898883_+	0.0571456
JUNB_chr19_12905348_-		0.208946
IER2_chr19_13278193_+	0.057132
MIR23A_chr19_13961595_-		0.0695706
RFX1_chr19_14114373_+		0.0695489
RFX1_chr19_14116226_-		0.0695458
OR7C1_chr19_14901410_-	0.0571909
AP1M1_chr19_16349668_-	0.171749
ARRDC2_chr19_18133902_-	0.114438
ARRDC2_chr19_18134364_+	0.114343
IL12RB1_chr19_18198297_+	0.0571459
PGPEP1_chr19_18485073_-	0.22894
ACTN4_chr19_39156255_+	0.0571688
GMFG_chr19_39827298_-	0.0571895
MAP3K10_chr19_40650861_+		0.209036
SERTAD1_chr19_40926799_+		0.0696031
LTBP4_chr19_41120700_+	0.0571951
CYP2A6_chr19_41336295_-	0.0571977
TMEM91_chr19_41873616_-		0.0695569
CEACAM21_chr19_42061915_+		0.209235
ARHGEF1_chr19_42386529_+	0.172113
CEACAM19_chr19_45194480_+	0.0572013
NECTIN2_chr19_45349702_-	0.0571591
TRAPPC6A_chr19_45677145_+		0.0694858
PTGIR_chr19_47127754_-		0.0694905
CCDC114_chr19_48825731_+		0.0695662
BAX_chr19_49457704_-		0.139357
AP2A1_chr19_50269177_-	0.0571706
SIGLEC8_chr19_51946258_-	0.0571963
NLRP12_chr19_54331531_-	0.0571783
LILRB1_chr19_55135010_+	0.0571905
RNF144A_chr2_7075244_+		0.20916
LINC00299_chr2_8517817_-	0.0571846
YWHAQ_chr2_9821875_-	0.114381
LINC01804_chr2_15820064_+	0.0571843
FAM49A_chr2_16498993_-		0.0695343
FAM49A_chr2_16619565_+		0.139438
FAM49A_chr2_16660939_+		0.0695385
KLHL29_chr2_23400660_+		0.0695586
TMEM214_chr2_27263617_-		0.0695706
BRE_chr2_28581416_+	0.344386
FLJ31356_chr2_28617356_-		0.0694964
CLIP4_chr2_29354002_-	0.229286
CAPN14_chr2_31456806_-	0.345315
DPY30_chr2_32236723_+		0.0695054
STRN_chr2_37194702_+	0.172023
CDC42EP3_chr2_37810876_-	0.0571323
CDC42EP3_chr2_37882155_-	0.0571961
SRSF7_chr2_38978783_+	0.0571541
SLC8A1-AS1_chr2_40268653_+		0.0695322
SLC8A1_chr2_41189823_+	0.0571985
LINC01819_chr2_43151671_+		0.0695484
PRKCE_chr2_46088340_+	0.0571916
SOCS5_chr2_46925464_+	0.172023
MCFD2_chr2_47146880_-	0.0572021
FBXO11_chr2_48129653_-	0.114542
STON1_chr2_48799762_+		0.209243
RTN4_chr2_55279291_+	0.0571713
PPP4R3B_chr2_55845389_+	0.057133
XPO1_chr2_61766377_-		0.0694756
COMMD1_chr2_62326218_-	0.0571908
B3GNT2_chr2_62571788_+	0.0572106
AFTPH_chr2_64753028_+	0.0572067
RAB1A_chr2_65391162_-	0.0571383
LINC01812_chr2_67831029_+	0.0571968
M1AP_chr2_74813013_-		0.139299
PARTICL_chr2_85728787_+	0.0571947
VAMP8_chr2_85804888_-	0.0571993	0.0695359
VAMP8_chr2_85805417_+	0.114324
VAMP8_chr2_85805553_+		0.0695574
MRPS5_chr2_95786954_+	0.114457
KCNIP3_chr2_96052931_+		0.0695706
MIR4435-2HG_chr2_112111605_+		0.069534
HS6ST1_chr2_129245878_+	0.114525
HS6ST1_chr2_129246652_-		0.0695682
MIR3679_chr2_134812780_-	0.0572057
CXCR4_chr2_136877819_+	0.0571843
TEX41_chr2_146502243_+	0.343429	0.0695729
ACVR2A_chr2_148387567_-	0.114372
TANK_chr2_161993595_-		0.0694738
TANK_chr2_161994868_-	0.0571884
KCNH7_chr2_163909628_-	0.0571819
XIRP2-AS1_chr2_167991677_-		0.069536
PHOSPHO2-KLHL23_chr2_170590676_+	0.0571886
CYBRD1_chr2_172378628_-	0.286306
DLX2-AS1_chr2_173086076_+	0.0571784
RAPGEF4-AS1_chr2_173586725_-		0.139372
MTX2_chr2_177162066_-		0.0695536
LINC01934_chr2_182172035_-	0.114314	0.208851
LOC105373805_chr2_191886249_+		0.0695553
FTCDNL1_chr2_200603357_-	0.114342
FTCDNL1_chr2_200603408_+		0.139369
ALS2_chr2_202649373_+	0.229207	0.0694795
CARF_chr2_203829913_-		0.139264
KLF7_chr2_208028984_-		0.139024
ERBB4_chr2_212899915_+		0.0695449
CATIP_chr2_219233425_-	0.403627
CTDSP1_chr2_219265592_+	0.0571743	0.0695558
STK11IP_chr2_220460855_+		0.0694874
DOCK10_chr2_225934165_+	0.0571675
SP100_chr2_231281242_+	0.114423
PTMA_chr2_232526421_+		0.0695364
NPPC_chr2_232771943_+		0.069498
NRSN2_chr20_327794_+	0.0572039
PSMF1_chr20_1103931_+	0.057187
TGM3_chr20_2269544_-		0.139294
ADRA1D_chr20_4354736_+	0.0571418
TMEM230_chr20_5059725_-	0.229701
PLCB4_chr20_9140728_-	0.0572027
SLC24A3_chr20_19434499_-	0.114534
RALGAPA2_chr20_20722723_+	0.172053
NAPB_chr20_23400516_-	0.0571887
LINC01721_chr20_24318739_-	0.0572017
MIR3193_chr20_30196672_-	0.0571933
C20orf203_chr20_31263053_+	0.0571602
COMMD7_chr20_31269840_+		0.0695348
RALGAPB_chr20_37101177_+		0.0695735
TOP1_chr20_39656522_-		0.0695571
NCOA5_chr20_44718385_-		0.0695695
STAU1_chr20_47804031_+	0.0571386
SLC9A8_chr20_48402982_-		0.0695667
BCAS4_chr20_49422848_-		0.278398
LOC105372672_chr20_52244711_-	0.0571614
LOC105372672_chr20_52268722_-		0.2089
ZBP1_chr20_56202027_+		0.0694771
MIR1-1HG_chr20_61200991_-	0.0571876
ABHD16B_chr20_62478407_+	0.0572065
SOX18_chr20_62680236_-	0.172009
NPBWR2_chr20_62743755_-	0.0571356
ABCC13_chr21_15698851_+		0.0695401
USP25_chr21_16812488_+		0.139291
USP25_chr21_16862137_-	0.343986	0.0695542
MIR99AHG_chr21_17553021_-		0.0695582
LINC00158_chr21_26863387_+		0.0695602
MIR155HG_chr21_26934301_-	0.0571848
LINC00161_chr21_30008657_-	0.0571779
IFNAR2_chr21_34587880_+		0.279262
LOC100133286_chr21_37451414_-	0.0571389
MORC3_chr21_37695635_+		0.139262
DYRK1A_chr21_38732315_-		0.139217
DYRK1A_chr21_38734443_-	0.287179
DYRK1A_chr21_38808232_+	0.057151
LOC400867_chr21_40284505_-	0.114484
LINC01700_chr21_40362959_-	0.343501
RSPH1_chr21_43886129_+		0.0694768
U2AF1L5_chr21_44528272_-		0.278694
HSF2BP_chr21_45065638_+		0.0695735
C21orf33_chr21_45579424_-	0.0571627
SLC19A1_chr21_46970306_+	0.114372
CECR1_chr22_17698106_-	0.11442	0.0695771
MICAL3_chr22_18484730_+	0.114578
GGTLC2_chr22_22997690_+	0.0571538
CES5AP1_chr22_23727200_+	0.171956
ADORA2A_chr22_24824371_+	0.114394
CRYBB1_chr22_27014695_+	0.0571996
MIAT_chr22_27044639_-	0.057133
MN1_chr22_28054858_-		0.139257
XBP1_chr22_29207454_-		0.0695654
XBP1_chr22_29209951_+	0.0572008
EMID1_chr22_29597399_+	0.0572008
NEFH_chr22_29878070_+	0.0571882
OSM_chr22_30659324_+	0.057189
OSM_chr22_30662676_-	0.0571348
SEC14L3_chr22_30851652_+		0.0695706
APOL3_chr22_36550064_-		0.0695575
CARD10_chr22_37929731_+	0.11453
PLA2G6_chr22_38571657_-		0.0695895
TAB1_chr22_39796675_-	0.057193
LOC100506472_chr22_39842587_+		0.278642
ENTHD1_chr22_40122278_+	0.0572065
MIR3201_chr22_48494073_-		0.139303
FAM19A5_chr22_48933897_+		0.0695496
C22orf34_chr22_50053049_-		0.139172
CRELD2_chr22_50328898_-	0.0572027
CRELD2_chr22_50330637_-		0.0695576
CRBN_chr3_3234582_-	0.0571864
LRRN1_chr3_4028277_+	0.229166
BHLHE40_chr3_5062117_-	0.0572074
THUMPD3-AS1_chr3_9437445_+		0.0694739
SETD5_chr3_9440319_+	0.0571844
IRAK2_chr3_10235871_+	0.114513
WNT7A_chr3_13933262_+	0.0571328
OXNAD1_chr3_16354213_+		0.0695538
TBC1D5_chr3_17365353_+	0.0571981
UBE2E2_chr3_23286134_-	0.0571763
SLC4A7_chr3_27564925_+	0.0571688
CLASP2_chr3_33676017_+	0.114537
CLASP2_chr3_33763205_-	0.0571455
CTNNB1_chr3_41012848_-	0.0571709
CCDC12_chr3_47009120_-	0.114445
LAMB2_chr3_49170845_+	0.0571939
USP4_chr3_49378807_-	0.0571466
USP4_chr3_49383020_-		0.0694806
FAM212A_chr3_49841135_+	0.0571884	0.278753
HEMK1_chr3_50629787_-	0.171647	0.139218
FOXP1_chr3_71483557_-	0.057196
FOXP1_chr3_71494730_+	0.0572059
CADM2_chr3_85974887_+	0.0571492
C3orf52_chr3_111837436_-		0.0695786
EAF2_chr3_121586158_-		0.0694834
CHST13_chr3_126244044_+	0.114354
CHST13_chr3_126250047_+	0.0571854
CHST13_chr3_126259474_+	0.114529
MCM2_chr3_127317567_+	0.229159
LINC01565_chr3_128268666_+		0.0694862
KIAA1257_chr3_128713212_+		0.0695774
EFCC1_chr3_128724296_-	0.0571497
EFCC1_chr3_128734532_-	0.057196
EFCC1_chr3_128735085_-		0.0694842
CNBP_chr3_128903841_-	0.0572053
PIK3R4_chr3_130447990_+		0.069576
ATP2C1_chr3_130563330_-		0.0695706
LINC01391_chr3_138607687_+		0.0695292
LOC101928166_chr3_151918481_+	0.0571919
LOC101928166_chr3_151940056_+		0.0695383
MBNL1_chr3_152314721_+	0.05718
SCHIP1_chr3_159619602_-	0.114375
C3orf80_chr3_159941766_-	0.114517	0.278411
MECOM_chr3_168916777_-	0.0571787
MECOM_chr3_168951326_+		0.0694804
MECOM_chr3_168978918_-	0.228958	0.278659
TNFSF10_chr3_172240612_-	0.0571992
LINC02015_chr3_177651159_+	0.114488
MCF2L2_chr3_182970584_-	0.057203
ST6GAL1_chr3_186644288_+		0.139299
BCL6_chr3_187461823_-		0.0695546
XXYLT1-AS2_chr3_194872227_-	0.229272
RNF212_chr4_1049822_-		0.0694771
ZFYVE28_chr4_2284261_-	0.11449
HTRA3_chr4_8264133_+	0.0571945
MIR572_chr4_11113229_-		0.0694923
GBA3_chr4_22923118_+	0.114535
SEL1L3_chr4_25861678_+		0.069577
RBPJ_chr4_26273354_+	0.0571951
TBC1D19_chr4_26750418_-	0.0571337
RELL1_chr4_37677920_-		0.139307
TBC1D1_chr4_37979593_+	0.0571806	0.0695311
WDR19_chr4_39182810_-	0.0572063	0.139269
LOC344967_chr4_40058364_-		0.069517
RHOH_chr4_40196862_+	0.057193
LOC101060498_chr4_40303738_+		0.278892
LOC101060498_chr4_40315288_-	0.0571908
ATP8A1_chr4_42720231_-		0.0695026
POLR2B_chr4_57844764_-	0.171991
RASSF6_chr4_74528189_+	0.0571858
CCNG2_chr4_78077514_+	0.0571912
CXCL13_chr4_78423038_-		0.069576
MRPL1_chr4_78782397_-	0.0572043
LINC01094_chr4_79644071_+		0.0695451
RASGEF1B_chr4_82402981_-		0.139269
PLAC8_chr4_84032826_-	0.689265
CCSER1_chr4_92416351_-	0.0571723
HPGDS_chr4_95269892_+	0.0571779
STPG2-AS1_chr4_97635986_+		0.0695401
KIAA1109_chr4_123133493_-	0.0571411
SPATA5_chr4_124178705_+	0.172025
SPRY1_chr4_124336849_+	0.057156
LOC101927305_chr4_132007199_+	0.0571512
SCOC_chr4_141157104_-	0.114553
SCOC_chr4_141161182_+		0.0694946
MND1_chr4_154355436_-	0.114497
GUCY1A3_chr4_156448909_-		0.0695682
RAPGEF2_chr4_160459991_-		0.069576
SPOCK3_chr4_168026709_-	0.0571601
LOC728175_chr4_185275297_-	0.114348	0.0695181
IRF2_chr4_185338700_-		0.13929
TRIML2_chr4_189041627_+		0.0695618
ANKRD33B_chr5_10590156_+	0.287653
CTNND2_chr5_12193122_-		0.0695599
MYO10_chr5_16724401_-	0.0571531
NPR3_chr5_32833855_+		0.208715
TARS_chr5_33239784_+		0.0694864
LOC648987_chr5_43010267_+	0.0571857
ATG10_chr5_81163094_+	0.0571872
RHOBTB3_chr5_95066124_+	0.0571968
LOC100289230_chr5_98338480_+	0.0571542
FBXL17_chr5_107376065_-		0.0695809
LINC00992_chr5_116714474_-		0.0695496
CEP120_chr5_122759471_-	0.171782	0.13911
LOC101927421_chr5_124438142_-	0.0571714
CDC42SE2_chr5_130604502_+	0.114401
C5orf56_chr5_131761043_+		0.139201
C5orf56_chr5_131772139_+	0.0572025
C5orf56_chr5_131800729_+	0.0571329
JADE2_chr5_133859826_+		0.279358
SIL1_chr5_138521482_+		0.0695004
MATR3_chr5_138583155_-	0.229215
TMEM173_chr5_138851243_+		0.0695416
CXXC5_chr5_139049062_-		0.0695717
DIAPH1_chr5_140997222_+	0.0572067	0.0695433
ARHGAP26_chr5_142603301_-	0.172027
SH3TC2_chr5_148418278_+	0.0571345
CSF1R_chr5_149460488_+		0.0694891
TNIP1_chr5_150460975_+	0.057188
MIR3141_chr5_153984141_+		0.0695706
MED7_chr5_156569237_+	0.0571851
MIR3142HG_chr5_159935568_-		0.0695314
MAT2B_chr5_162932252_-	0.114537
LCP2_chr5_169728214_-	0.0571957
KCNIP1_chr5_169789383_+	0.0571932
ERGIC1_chr5_172263512_+		0.0695004
ATP6V0E1_chr5_172462013_+	0.114429
COL23A1_chr5_177665367_+	0.0571866
COL23A1_chr5_177667391_-	0.114288
HNRNPH1_chr5_179051423_-	0.0571807
MGAT1_chr5_180213932_-	0.0571851
SERPINB1_chr6_2820622_+		0.0695434
SERPINB9P1_chr6_2857709_-		0.0695722
LYRM4-AS1_chr6_5004849_+	0.0572
LOC101927950_chr6_5665452_+		0.0695401
LY86_chr6_6710663_+		0.139183
LY86_chr6_6721208_+	0.0571312
LY86_chr6_6725557_+	0.0571617	0.0695343
PHACTR1_chr6_12653595_+		0.0694723
TBC1D7-LOC100130357_chr6_13329237_+		0.20924
TBC1D7-LOC100130357_chr6_13329739_+	0.171886
RNF144B_chr6_18387101_-	0.0571329
SOX4_chr6_21594950_+	0.0571349
CASC15_chr6_21665282_-		0.0694794
CASC15_chr6_22080156_-	0.0571688
HMGN4_chr6_26546072_+		0.069576
HIST1H2BJ_chr6_27100002_-	0.0572098
LST1_chr6_31554770_-		0.0695766
CLIC1_chr6_31703151_+		0.139115
LOC100507547_chr6_32120430_-		0.139296
LOC100294145_chr6_32858826_-	0.0571356
FKBP5_chr6_35686248_-	0.515986	0.208679
FKBP5_chr6_35686474_-	0.0571492
FGD2_chr6_37018453_-	0.0571586
TMEM217_chr6_37171993_+	0.17165	0.0695184
TOMM6_chr6_41755799_-		0.139298
CCND3_chr6_41991047_-		0.0695407
CCND3_chr6_41998298_-		0.0695269
CCND3_chr6_41998377_+	0.0572014
TAF8_chr6_42017949_-		0.0694814
TBCC_chr6_42713664_+	0.229661
PEX6_chr6_42947421_+	0.0571398
VEGFA_chr6_43766056_-	0.11456
RUNX2_chr6_45394620_-	0.0571975
ADGRF1_chr6_47003431_-	0.114351
ADGRF1_chr6_47007089_-	0.0571567
ADGRF1_chr6_47012863_+	0.114487
ADGRF1_chr6_47012959_-		0.13931
CD2AP_chr6_47444473_-	0.0571843	0.0694795
PAQR8_chr6_52206693_-	0.114506
KHDRBS2_chr6_62679854_-		0.0695449
BACH2_chr6_90994916_-	0.114493
GRIK2_chr6_101910693_-	0.0571763
AIM1_chr6_106961323_-		0.139309
LOC100996634_chr6_109560436_-	0.114424	0.208534
SMPDL3A_chr6_123177055_+	0.057193
NKAIN2_chr6_124579788_-		0.069593
HBS1L_chr6_135409010_-	0.057138
LINC00271_chr6_135819585_-	0.0571419
IFNGR1_chr6_137540029_-	0.057141
TXLNB_chr6_139612563_+		0.139382
HIVEP2_chr6_143176905_-		0.0694773
SAMD5_chr6_147790775_+	0.0571852
TAB2_chr6_149577512_+		0.139302
MIR1202_chr6_156602019_-	0.345249
ZDHHC14_chr6_158050079_+	0.172027
PARK2_chr6_162250907_-	0.0571518
LOC101926963_chr7_644039_-	0.0572053
AMZ1_chr7_2758344_+	0.0571385	0.0695609
SDK1_chr7_4125599_-		0.27926
FBXL18_chr7_5495722_+		0.0695485
FBXL18_chr7_5497939_-	0.114423
MIOS_chr7_7606968_-	0.0571682
AHR_chr7_17274092_+	0.114488
HDAC9_chr7_18591638_+		0.0695568
LOC100506178_chr7_22607704_-	0.057174
HOTAIRM1_chr7_27137263_+	0.0571745
PDE1C_chr7_31914565_+	0.114333
RP9P_chr7_32982527_-	0.057153
ANLN_chr7_36514653_-		0.06957
GLI3_chr7_41920639_+	0.114412	0.13928
TNS3_chr7_47192247_+	0.0572002	0.139163
C7orf65_chr7_47687667_+		0.208713
LOC441242_chr7_65236361_+	0.0571438
GS1-124K5.4_chr7_65919018_+	0.17172	0.0695524
CALN1_chr7_71363657_-	0.114561
NSUN5_chr7_72722637_-	0.0572104
ELN_chr7_73432387_+		0.208798
RFC2_chr7_73686070_+	0.0571601
ZP3_chr7_76027331_-		0.0695722
GNAI1_chr7_79734216_+	0.114412
GNAI1_chr7_79735699_-		0.139123
GNAI1_chr7_79735759_-	0.0571965
PON1_chr7_94959064_-	0.0571979
ZCWPW1_chr7_100025573_+	0.0571537
SRRT_chr7_100484679_-		0.0695102
RELN_chr7_103517393_+		0.0695706
LINC01004_chr7_104597879_+		0.0695784
SRPK2_chr7_104908413_-	0.114514
SYPL1_chr7_105718331_+	0.345212
IMMP2L_chr7_111208596_+	0.0571722
ST7-AS2_chr7_116785590_-		0.0695458
CADPS2_chr7_122523584_+	0.0571755
SND1_chr7_127440686_-	0.0571802
C7orf73_chr7_135346358_-		0.0695054
FAM180A_chr7_135452683_-		0.0695706
ATP6V0A4_chr7_138385538_-	0.0572045
CNTNAP2_chr7_146250980_-	0.0572012
MIR548T_chr7_147870240_-	0.0571802
GIMAP7_chr7_150212063_-		0.279161
ESYT2_chr7_158612947_-		0.0695201
LOC101927752_chr8_1711173_-		0.0695359
LOC101927815_chr8_2585145_+	0.171703
MIR4660_chr8_8939427_-	0.0571341	0.0694778
SGCZ_chr8_14282084_+	0.0571987
CSGALNACT1_chr8_19484112_+	0.0571459
PPP3CC_chr8_22297358_+	0.0571504
SLC25A37_chr8_23359337_+	0.0571533
STC1_chr8_23738463_+	0.114525
TRIM35_chr8_27168599_-	0.0572025
DUSP4_chr8_29347360_-		0.27908
LINC02099_chr8_29611892_-	0.114322
RBPMS-AS1_chr8_30241526_-	0.114323
FUT10_chr8_33329842_+		0.0695394
ASH2L_chr8_37947516_-		0.139296
CHRNB3_chr8_42508643_-		0.0695172
PCMTD1_chr8_52875408_-		0.139213
LYN_chr8_56771262_+	0.0571875
RPS20_chr8_56986655_-	0.0571318
RPS20_chr8_56987406_-		0.139133
LINC00968_chr8_57472246_+	0.229332
CHD7_chr8_61821213_+		0.069491
PREX2_chr8_68863595_+		0.0695441
ZBTB10_chr8_81289350_-	0.171731
RALYL_chr8_85637535_+	0.0571688
C8orf59_chr8_86134242_-	0.057179
RMDN1_chr8_87522005_-		0.0695713
MMP16_chr8_89023899_-	0.0571723
TRIQK_chr8_93976760_-	0.057131
DPY19L4_chr8_95731409_+		0.0695575
PLEKHF2_chr8_96172789_-	0.0571698
TRPS1_chr8_116817339_-	0.0571688
MIR4662B_chr8_125818340_+	0.114334
TRIB1_chr8_126515665_+	0.0571819
CCDC26_chr8_130676112_+	0.286935
CCDC26_chr8_130679593_+		0.069509
ST3GAL1_chr8_134580845_-	0.0571415
LOC101927822_chr8_135172580_+		0.139206
COL22A1_chr8_140067693_+	0.0571755
AGO2_chr8_141655399_+		0.20914
SPATC1_chr8_145087146_-		0.0695098
ZNF251_chr8_145981962_-	0.11444
SMARCA2_chr9_2157745_-	0.0571797
SMARCA2_chr9_2228810_-		0.0695014
RFX3_chr9_3529407_+	0.114407
ERMP1_chr9_5844662_+	0.0572044
NFIB_chr9_14210453_+		0.139263
TTC39B_chr9_15295823_+	0.0572065
BNC2_chr9_16879670_+	0.0571839
SH3GL2_chr9_17546174_-		0.0695706
DENND4C_chr9_19229475_-	0.17202	0.139286
SLC24A2_chr9_19997760_+	0.0571723
SLC24A2_chr9_20000390_-		0.0695527
MLLT3_chr9_20397979_-	0.0571852
B4GALT1-AS1_chr9_33168331_-		0.348511
ANXA2P2_chr9_33639635_-		0.0695432
UBAP1_chr9_34175537_-	0.0571954
C9orf24_chr9_34380452_+	0.0571456
LOC101926948_chr9_35638824_-		0.0695607
HINT2_chr9_35814508_-	0.114332
GLIPR2_chr9_36143285_+		0.139251
GLIPR2_chr9_36153526_+		0.139369
PGM5_chr9_70981658_-		0.069593
ALDH1A1_chr9_75610663_+		0.0695809
ALDH1A1_chr9_75621447_-	0.0572064
PRUNE2_chr9_79192261_+	0.0572063
PRUNE2_chr9_79266601_+	0.114421
PSAT1_chr9_81063809_-		0.069558
CKS2_chr9_91925091_-	0.0571979
SYK_chr9_93576793_+	0.0572025
FGD3_chr9_95726948_-	0.0572025
SUSD3_chr9_95819258_+		0.0695455
PHF2_chr9_96476113_+	0.057129
ZNF367_chr9_99182170_+		0.0695146
ANP32B_chr9_100744313_+	0.0571728
RGS3_chr9_116219259_-		0.0695561
PDCL_chr9_125598194_+	0.0572045
NEK6_chr9_127055631_+		0.208954
ARPC5L_chr9_127630671_+		0.139431
LMX1B_chr9_129482526_-	0.0571694
ST6GALNAC6_chr9_130665749_-	0.0571595	0.139298
DNM1_chr9_131008681_-	0.0571813
SET_chr9_131446374_-		0.209283
SET_chr9_131447208_-		0.0695093
LINC00963_chr9_132222122_+	0.0571834
LINC00963_chr9_132251117_+	0.114455
USP20_chr9_132625843_+		0.139017
FAM78A_chr9_134131267_+	0.172017
RAPGEF1_chr9_134508704_-		0.0695455
COL5A1_chr9_137444367_-	0.114335	0.0695251
UBAC1_chr9_138853856_+		0.139272
EGFL7_chr9_139561902_-	0.171846
C9orf139_chr9_139928117_-	0.114565
EXD3_chr9_140199955_-		0.0694823
LOC101928201_chrX_4627584_+	0.0571327
TBL1X_chrX_9456149_+		0.139097
MSL3_chrX_11775734_-		0.0695474
MAGEB18_chrX_25684343_+	0.0571763
CYBB_chrX_37661093_+		0.0695516
MED14OS_chrX_40596972_+	0.0572021	0.13901
CASK_chrX_41402951_-	0.0571802
TBC1D25_chrX_48422065_+	0.343862	0.278208
MAGIX_chrX_49002617_-		0.138991
CLCN5_chrX_49901775_+	0.114323
BMP15_chrX_50659534_-	0.0571512
IQSEC2_chrX_53310414_-	0.229088
USP51_chrX_55514871_-		0.0695535
SPIN2B_chrX_57148630_+	0.114446
ABCB7_chrX_74260735_+		0.0695412
LOC101928128_chrX_84428225_+	0.0571763
FAM133A_chrX_92929273_-		0.208955
ARMCX5_chrX_101853512_-	0.0571492
AMOT_chrX_112132669_-	0.114496
KLHL13_chrX_117346714_+		0.0695564
GRIA3_chrX_122108370_+		0.0695496
MAP7D3_chrX_135353058_-		0.139307
ARHGAP4_chrX_153192794_-		0.0695587
CLIC2_chrX_154563027_+	0.114569
ZFY_chrY_2805950_-	0.0571928
NLGN4Y_chrY_17206699_-	0.0571492
FAM41AY1_chrY_19171822_+	0.0571763
[truncated: 2 more rows]

## Sheet: MNC_PB
Figure 2d
N iS	1937	428	14
ID	MNC_PB_0036	MNC_PB_0057	MNC_PB_1moPOstHSC
TNFRSF4_chr1_1149242_-	0.0187536
SKI_chr1_2232996_+	0.0187354
TTC34_chr1_2761506_-	0.01875
TTC34_chr1_2763587_-	0.0187602
PRDM16_chr1_2993575_+	0.150288
PRDM16_chr1_3086845_+	0.0563542
PRDM16_chr1_3088124_+	0.0562567
CHD5_chr1_6185582_-	0.0187603
CAMTA1_chr1_6936287_+		0.0111958
RERE_chr1_8482640_+	0.112691
RERE_chr1_8876386_-	0.0940592
CA6_chr1_8998771_-	0.0187443
CA6_chr1_8999649_+	0.0563826
CA6_chr1_9003896_-	0.0187429
TMEM201_chr1_9690086_-	0.244505
AGTRAP_chr1_11791103_+	0.0187511	0	30.9605
AGTRAP_chr1_11791288_-	0.0187456
TNFRSF8_chr1_12210321_-	0.0563084
TNFRSF8_chr1_12211030_-	0.0187574
VPS13D_chr1_12495657_-	0.13153
C1orf195_chr1_15494521_+	0.018756
ARHGEF10L_chr1_17894895_-		0.0111923
ACTL8_chr1_18082606_+		0.0111825
ACTL8_chr1_18082709_+		0.0111953
LINC01654_chr1_18375131_-		0.0111935
HSPG2_chr1_22230931_+	0.0187381
WNT4_chr1_22504153_-		0.0111844
ZBTB40_chr1_22835673_+	0.0187435
C1QB_chr1_23009028_+		0.0111961
MIR4425_chr1_25346713_+	0.0187568
MIR4425_chr1_25346878_-	0.018757
MIR4425_chr1_25347369_-	0.0187582
MIR4425_chr1_25359929_+	0.0187358
MIR4425_chr1_25360089_+	0.169403
CATSPER4_chr1_26527289_+	0.0187426
CD52_chr1_26644482_+	0.018742
LOC101928728_chr1_27020109_-	0.0187466
ARID1A_chr1_27021572_+	0.0187411
AHDC1_chr1_27853060_+	0.0187532
AHDC1_chr1_27930316_+	0.0374971
FGR_chr1_27958016_+	0.0187485
EYA3_chr1_28442670_-	0.0187575
PHACTR4_chr1_28695559_-	0.0375378
PHACTR4_chr1_28774502_+	0.0187424
YTHDF2_chr1_29063148_+	0.0375184
PTP4A2_chr1_32423243_-	0.0187357
AZIN2_chr1_33562642_-	0.0374945
MIR552_chr1_35093807_+	0.206953
GJB3_chr1_35244404_-	0.0375136
GRIK3_chr1_37321624_-	0.0374871
UTP11_chr1_38475633_+	0.0187615
MACF1_chr1_39672140_+	0.169662
HEYL_chr1_40091800_-		0.0111835
SMAP2_chr1_40847856_-		0.0111963
HIVEP3_chr1_42237050_-	0.0187585
FOXJ3_chr1_42682298_+	0.0187546
CFAP57_chr1_43672047_+	0.0187581
MPL_chr1_43802529_+	0.0187431
C1orf228_chr1_45157355_+		0.0111881
KIF2C_chr1_45204535_-	0.0187559
BEST4_chr1_45249370_+	0.0187619
BTBD19_chr1_45274580_-	0.0187461
AKR1A1_chr1_46010232_-	0.0187573
AKR1A1_chr1_46011823_+	0.0187347
LRRC41_chr1_46753917_-		0.0111828
NSUN4_chr1_46805578_-	0.0375834
TAL1_chr1_47699700_+	0.0940934
TAL1_chr1_47701667_-	0.0375608
TAL1_chr1_47701867_+	0.0187569
FAF1_chr1_51310479_-		0.0111903
CPT2_chr1_53663168_-	0.0375461
ACOT11_chr1_54951577_+	0.0939449
ACOT11_chr1_54953073_+	0.0375199
MIR4422_chr1_56316862_-		0.0111961
MIR4422_chr1_56317013_-		0.0336763
DAB1_chr1_57854213_+		0.0111921
C1orf87_chr1_60478577_+	0.0564469	0.205127
NFIA-AS2_chr1_61402635_-	0.0187557
NFIA-AS2_chr1_61424583_+	0.0187577
KANK4_chr1_62737033_+	0.0564142
ROR1_chr1_64191069_+	0.0187607
CACHD1_chr1_65105018_+	0.0187436
JAK1_chr1_65534047_+	0.0375131	0.0111898
PDE4B_chr1_66795895_+	0.0375184
PDE4B_chr1_66904405_+	0.0562952
PDE4B_chr1_66912183_-	0.0187359
SGIP1_chr1_67217134_-	0.0187617
IL12RB2_chr1_67773783_-	0.0187573
GADD45A_chr1_68101635_-	0.0375183
GNG12_chr1_68185113_-	0.0374996
RABGGTB_chr1_76250733_-	0.0374895
ST6GALNAC3_chr1_76539731_-	0.0375234
ST6GALNAC5_chr1_77241532_-		0.0111987
LOC101927434_chr1_81573852_+	0.0375662
LOC101927434_chr1_81898078_+	0.0187465
SAMD13_chr1_84765993_-	0.0187573
SAMD13_chr1_84779033_-	0.0187407
WDR63_chr1_85557985_-	0.0564232
PKN2-AS1_chr1_88500613_-		0.0111963
DR1_chr1_93812268_-	0.150856
SLC44A3-AS1_chr1_95187798_-	0.0187573
SLC44A3-AS1_chr1_95188114_-	0.0187607
SLC44A3_chr1_95348917_+	0.0375145
CDC14A_chr1_100812949_-	0.0187595
LINC01349_chr1_101063831_-	0.0187524
PRMT6_chr1_107602430_+	0.0187505
VAV3-AS1_chr1_108593135_+	0.0187558
GPSM2_chr1_109435267_-	0.0187457
SORT1_chr1_109933071_+	0.0187401
STRIP1_chr1_110580857_+		0.0111849
KCNA2_chr1_111158951_+	0.0938083
CD53_chr1_111417320_+	0.0187572
TMIGD3_chr1_112056158_+	0.225647
TMIGD3_chr1_112060032_+	0.0374906
KCND3_chr1_112516926_+	0.01876
SYT6_chr1_114655085_+	0.0187474
SYT6_chr1_114655884_-	0.20708
VANGL1_chr1_116144336_-	0.0187578
FAM46C_chr1_118150072_-	0.018751
NOTCH2_chr1_120537413_+	0.0187576
NOTCH2_chr1_120556746_-	0.0187426
EMBP1_chr1_121254200_-	0.0375723
PDE4DIP_chr1_144947449_-	0.0563203
NOTCH2NL_chr1_145266619_+	0.132181
NBPF20_chr1_145451882_-	0.20709
NBPF20_chr1_145506917_+	0.0187519
NBPF25P_chr1_146369131_-	0.018758
HIST2H2BF_chr1_149747847_-	0.0187615
PLEKHO1_chr1_150132289_+	0.0187382
APH1A_chr1_150241745_+	0.0187567
CTSS_chr1_150737854_-	0.320448
SETDB1_chr1_150899883_-	0.0187492
C1orf56_chr1_151020271_+	0.0375478
GABPB2_chr1_151043505_+	0.0187478
PI4KB_chr1_151300747_-	0.0187619
S100A2_chr1_153539026_-	0.0187561
S100A2_chr1_153539435_+	0.0374894
SLC27A3_chr1_153755591_+	0.0187613
ATP8B2_chr1_154298212_-	0.0187583
ATP8B2_chr1_154299424_+	0.0374881
IL6R_chr1_154435215_-	0.112712
SHE_chr1_154469525_+	0.0375824
PMVK_chr1_154908714_-	0.0375681
PMVK_chr1_154910485_-	0.0562938
EFNA1_chr1_155101096_-	0.0187384
MEF2D_chr1_156471615_-	0.0374805
BCAN_chr1_156632926_+	0.018751
HDGF_chr1_156718265_-	0.0375258
PRCC_chr1_156736368_-	0.0187429
NTRK1_chr1_156801985_+	0.0187426
DEDD_chr1_161101908_+	0.0564371
CFAP126_chr1_161359256_-	0.0374995
NOS1AP_chr1_162177152_-		0.0111895
PBX1_chr1_164532514_+	0.0187576
PBX1_chr1_164583547_+	0.0187427
PBX1_chr1_164583551_-	0.0187363
PBX1_chr1_164938118_+		0.0111957
RCSD1_chr1_167599320_-	0.0564362	0.0223833
XCL2_chr1_168504664_+	0.0562268
SELL_chr1_169674897_-	0.0187576
TNFSF4_chr1_173174020_-	0.0187394
GAS5_chr1_173836187_+	0.0375642
MRPS14_chr1_174992929_+	0.112765
TNR_chr1_175328116_+		0.0111815
MR1_chr1_181001716_+	0.0562975
MR1_chr1_181028998_-		0.0111863
C1orf21_chr1_184266120_-	0.056355
C1orf21_chr1_184268042_-	0.0187577
EDEM3_chr1_184740233_-	0.0187579
FAM129A_chr1_184762441_-	0.0374897
PLA2G4A_chr1_186735488_+		0.0111939
BRINP3_chr1_188887388_+		0.0111931
RGS1_chr1_192447057_-	0.0563419
RGS1_chr1_192482235_-	0.0187447
LINC01031_chr1_193679965_+	0.018745	0.0447559
LINC01221_chr1_199010486_-	0.018738
NR5A2_chr1_200203095_-	0.0187557
LGR6_chr1_202171504_-		0.0111963
SYT2_chr1_202583803_+	0.0187438
BTG2_chr1_203292330_+	0.0187583
BTG2_chr1_203292350_-	0.0187577
PLEKHA6_chr1_204257207_-	0.0375736	0.011191
MDM4_chr1_204477750_+	0.0187463
C1orf132_chr1_208019245_-	0.0187502
CD34_chr1_208094931_+	0.0187473
CD34_chr1_208097597_-	0.0187365
CD34_chr1_208114895_-	0.0563072
CD34_chr1_208137311_+	0.0562499	0.0224039
IRF6_chr1_209958580_-	0.0187514
HHAT_chr1_210556453_-		0.0111867
TMEM206_chr1_212560266_-	0.0187443
DUSP10_chr1_221948429_-	0.0563781
BROX_chr1_222887137_-	0.0938946
TP53BP2_chr1_224013164_+		0.0111803
NVL_chr1_224523567_-	0.056329
SDE2_chr1_226188029_-	0.0187619
SDE2_chr1_226190206_+	0.0375691
COQ8A_chr1_227133583_+		0.0111996
GALNT2_chr1_230419358_-	0.0564487
LINC01354_chr1_234678513_-	0.0187577
IRF2BP2_chr1_234733982_-	0.0374929
IRF2BP2_chr1_234747382_+	0.0187355
IRF2BP2_chr1_234749025_-	0.0187613
LINC01132_chr1_234861917_+	0.0375705
GNG4_chr1_235731137_-	0.0187574
NID1_chr1_236116408_+	0.0562773
LINC01139_chr1_238767822_+	0.226483
CHRM3_chr1_239216399_-		0.0111918
LOC101928068_chr1_245082437_+	0.0939294
SMYD3_chr1_246380616_+	0.0187353
SCCPDH_chr1_246872639_-	0.0187436
NLRP3_chr1_247554210_-	0.0187575
KLF6_chr10_3807659_+	0.0939734
KLF6_chr10_3826304_-	0.0187612
AKR1C3_chr10_5159847_-	0.0750939
IL2RA_chr10_6109760_-	0.0754125
IL2RA_chr10_6112648_+	0.24481
IL2RA_chr10_6113049_-	0.206979	0.0111916
PFKFB3_chr10_6206484_+	0.0187442
LOC101928298_chr10_10098481_+	0.0187426
CELF2_chr10_11172519_-	0.037566
CELF2_chr10_11211112_+	0.0187504
USP6NL_chr10_11655142_-	0.018758
PROSER2-AS1_chr10_11933452_+		0.0111973
UPF2_chr10_12037173_-	0.0375709
CAMK1D_chr10_12380386_-	0.0375127
CAMK1D_chr10_12773709_-		0.0111819
FAM107B_chr10_14658921_-	0.0187367
ST8SIA6_chr10_17469525_+	0.0187536
ST8SIA6_chr10_17475614_+	0.0187453
ST8SIA6_chr10_17477137_+	0.0375189
ST8SIA6_chr10_17538407_-	0.037549
CACNB2_chr10_18536446_-		0.0111853
NSUN6_chr10_18940819_-	0.018759
MALRD1_chr10_20018572_+	0.0187432
PLXDC2_chr10_20571034_-	0.056242
SKIDA1_chr10_21813211_-	0.018754
APBB1IP_chr10_26769536_+	0.018741
ACBD5_chr10_27530637_-	0.0187516
ACBD5_chr10_27530722_-	0.0187537
MPP7_chr10_28621806_+	0.0187548
MAP3K8_chr10_30787562_-	0.0375375
MAP3K8_chr10_30787987_+	0.0375461
MAP3K8_chr10_30791817_-	0.0187428
MAP3K8_chr10_30792991_-	0.0375306
MAP3K8_chr10_30819197_+	0.0187507
LOC101929352_chr10_31435292_-	0.0187545
LOC101929352_chr10_31501631_-		0.011193
ARHGAP12_chr10_31997506_+	0.0375785
KIF5B_chr10_32345194_-	0.0187486
WDFY4_chr10_50154133_+		0.0111817
C10orf128_chr10_50396670_+	0.225885
C10orf71-AS1_chr10_50485580_-	0.0563154
C10orf71-AS1_chr10_50492054_-		0.0223851
C10orf71-AS1_chr10_50492067_-		0.0111969
C10orf71-AS1_chr10_50492091_-	0.0187474
ERCC6_chr10_50746756_+	0.0187564
PRKG1_chr10_53115133_+	0.0187423
ZWINT_chr10_57829245_-		0.0111962
BICC1_chr10_60337187_+	0.0187366
BICC1_chr10_60536965_-		0.011195
C10orf107_chr10_63521858_-	0.018758
ARID5B_chr10_63660779_-	0.0187576
ADO_chr10_64520833_+	0.0563318
JMJD1C_chr10_65033264_-	0.0187555
JMJD1C_chr10_65144661_+		0.0111973
SRGN_chr10_70847637_-	0.283717
PALD1_chr10_72336430_+	0.0563614
UNC5B_chr10_73007630_+	0.018742
SLC29A3_chr10_73138314_+	0.0375265
CDH23_chr10_73204772_+		0.011195
C10orf105_chr10_73495112_-	0.0375804
C10orf105_chr10_73497206_+	0.263502
CDH23_chr10_73537279_+	0.0750857
DNAJB12_chr10_74078645_-	0.0374971
DNAJB12_chr10_74080222_+	0.0563287
DNAJB12_chr10_74081036_+	0.018755
ECD_chr10_74927361_-	0.0187561
PPP3CB_chr10_75215034_+		0.0111876
ADK_chr10_75930043_+	0.018747
SAMD8_chr10_76870734_+	0.0187383
ZNF503_chr10_77054691_-	0.320617
LINC00595_chr10_80059225_-	0.0374804
ZMIZ1_chr10_80845718_-	0.0187482
ZMIZ1_chr10_80896550_+	0.0187511
ZMIZ1_chr10_80899466_+	0.206831
TMEM254-AS1_chr10_81837964_+	0.0375548
TSPAN14_chr10_82219706_+	0.037515
NRG3_chr10_83858544_+	0.0187415
LINC00858_chr10_86070787_+	0.018757
RNLS_chr10_90093778_-	0.0564274
ACTA2_chr10_90734492_+	0.0187518
IFIT3_chr10_91088553_-	0.0187576
LCOR_chr10_98744933_-	0.0187598
PGAM1_chr10_99179483_+	0.0187461
MORN4_chr10_99393846_+	0.0938431
LINC01475_chr10_101290410_+	0.0187544
CUEDC2_chr10_104192008_-	0.0375627
SUFU_chr10_104391673_-		0.0450184
SUFU_chr10_104394095_-	0.0187555
RPEL1_chr10_105001524_+	0.0375673
SH3PXD2A_chr10_105498082_+		0.0111844
STN1_chr10_105669844_-	0.0375354
SFR1_chr10_105881217_+	0.0751818
ITPRIP_chr10_106099328_+	0.0375554
LOC105378470_chr10_108027718_+		0.0111898
LINC01435_chr10_109792576_+		0.0111963
ADD3_chr10_111844148_-	0.0187501
DUSP5_chr10_112260487_+	0.0187528
PDCD4-AS1_chr10_112624916_-	0.0187592
TCF7L2_chr10_115001960_-	0.0187577
HABP2_chr10_115309494_-		0.0111911
HABP2_chr10_115309705_-	0.018757
HABP2_chr10_115309785_-		0.0111962
LOC101927692_chr10_116560364_+	0.0187442
GFRA1_chr10_117995380_-		0.0111873
BAG3_chr10_121457754_+		0.0111952
BAG3_chr10_121457792_+		0.0111963
TACC2_chr10_123959384_-		0.0111992
TACC2_chr10_123959456_-		0.0111962
LHPP_chr10_126290318_-		0.0111844
ZRANB1_chr10_126581571_+		0.0111967
ZRANB1_chr10_126604594_+	0.0187545
CTBP2_chr10_126834199_+		0.0111877
FOXI2_chr10_129536560_+		0.0223998
MGMT_chr10_130942925_-	0.0187619
LRRC27_chr10_134146226_+	0.150382
LRRC27_chr10_134150048_-	0.0375444
PWWP2B_chr10_134234426_-	0.0187558
C10orf91_chr10_134258768_+	0.0375663
INPP5A_chr10_134358985_+	0.244812
LINC01168_chr10_134800542_+	0.0750918	0.662004
TUBGCP2_chr10_135091278_-	0.0563123
TUBGCP2_chr10_135091674_-	0.0187342
IFITM3_chr11_340585_+	0.0375611
SIGIRR_chr11_417054_-	0.0938954
RNH1_chr11_507105_-	0.0375685
TALDO1_chr11_739330_-	0.0187362
TSPAN4_chr11_844546_-	0.0375288
CTSD_chr11_1772940_-	0.0187551
LINC01150_chr11_1917808_-	0.0187421
RHOG_chr11_3860393_+	0.018736
TRIM22_chr11_5711120_+	0.0563239
SMPD1_chr11_6400592_-	0.0375665
PPFIBP2_chr11_7534383_-	0.0374811
PPFIBP2_chr11_7556134_+	0.0187436
SWAP70_chr11_9733531_+	0.0187582
CAND1.11_chr11_10430752_-	0.0375347
MRVI1_chr11_10628795_-	0.0187618
MRVI1_chr11_10663738_+	0.0563978
MRVI1_chr11_10686379_-	0.0374845	0.0111908
ZBED5-AS1_chr11_10919992_+		0.0111934
RASSF10_chr11_13154748_-	0.0187529
LOC101928132_chr11_13944094_+	0.018742
LOC101928132_chr11_13945627_-	0.0564312
PLEKHA7_chr11_16816972_-	0.018756
GTF2H1_chr11_18389267_-	0.0939503
LDHA_chr11_18406263_+	0.0187566
UEVLD_chr11_18601274_+	0.0562705
E2F8_chr11_19297436_+	0.0187606
NELL1_chr11_21030671_-	0.0187431
GAS2_chr11_22796399_+	0.0187549
GAS2_chr11_22796403_-	0.113356
CCDC179_chr11_23134656_+	0.0187579
MIR8054_chr11_23225409_+	0.0375409
METTL15_chr11_28364448_-	0.0187346
DCDC1_chr11_31196848_-		0.0111869
WT1_chr11_32444027_+	0.0187378
LMO2_chr11_33914156_-	0.0750178
LMO2_chr11_33914590_+	0.0187394
LMO2_chr11_33915955_+	0.395872
LMO2_chr11_33916555_+	0.0754162
LMO2_chr11_33918022_-	0.0374823
LMO2_chr11_33918406_-	0.0187357
LMO2_chr11_33929555_+	0.018758
LMO2_chr11_33931195_+	0.0375774
LMO2_chr11_33931938_+	0.0375687
LMO2_chr11_33933556_-	0.0939609
LMO2_chr11_33934665_-	0.0187613
LMO2_chr11_33951467_-	0.320361	0.0111885
LMO2_chr11_33952739_+	4.1171	90.8298
LMO2_chr11_33956253_+	0.0375098
LMO2_chr11_33956404_+	0.0187348
LMO2_chr11_33958226_+	0.0375371
NAT10_chr11_34138924_+		0.0111854
EHF_chr11_34717571_+		0.0111835
PDHX_chr11_35058277_-	0.0187568
PDHX_chr11_35060306_-	0.0750274
LOC100507144_chr11_35132040_-	0.0939157
LOC100507144_chr11_35133352_-	0.0375242
PRR5L_chr11_36383260_-	0.0187575
PRR5L_chr11_36383728_+	0.0375677
LOC105376633_chr11_38297471_-	0.0187486
ALKBH3_chr11_43900468_-	0.0375648	0.0111962
CD82_chr11_44484545_+		0.0111943
CD82_chr11_44591833_+	0.0375829
CD82_chr11_44600254_+	0.169257
TSPAN18_chr11_44930606_-	0.0187415
PRDM11_chr11_45114434_+	0.0187504
PHF21A_chr11_46142486_-	0.0187606
PHF21A_chr11_46144624_-	0.0187557
NR1H3_chr11_47286274_-	0.0564364
MIR4487_chr11_47415750_-			2.93013
MIR4487_chr11_47417349_-	0.0187366
PSMC3_chr11_47447421_+	0.0187578
C1QTNF4_chr11_47614504_-	0.0187525
MTCH2_chr11_47634151_+	0.0753554
PTPRJ_chr11_48068715_+	0.0375112	0.0786973
LOC646813_chr11_50516956_-		0.0111954
ZDHHC5_chr11_57436407_+	0.301702
LPXN_chr11_58333075_-	0.0187508
LPXN_chr11_58342496_+	0.018747
GLYAT_chr11_58538078_+	0.0187456
GLYATL1_chr11_58664727_-		0.011193
LOC283194_chr11_58777888_-	0.0187579
OSBP_chr11_59336803_+	0.0375063
MRPL16_chr11_59585652_+	0.0375529
FTH1_chr11_61739867_-	0.037551
FTH1_chr11_61772578_+	0.0374991
FTH1_chr11_61793967_+	0.397209
NRXN2_chr11_64391689_-	0.0187393
SPDYC_chr11_64936947_-	0.0187497
TIGD3_chr11_65123229_-	0.0187367
NEAT1_chr11_65187188_-	0.0187578
MALAT1_chr11_65254859_+	0.0187604
TALAM1_chr11_65278213_-	0.0563014
PACS1_chr11_65848517_+	0.0187393
LRP5_chr11_68104136_-	0.0187488
LRP5_chr11_68142426_-	0.131985
FGF19_chr11_69513063_+		0.0224238
NADSYN1_chr11_71162960_-	0.0375857
ATG16L2_chr11_72535657_+		0.0111961
FCHSD2_chr11_72692730_+	0.0187569
FCHSD2_chr11_72868582_+	0.0187399
ARHGEF17_chr11_73032374_+	0.0375553
UCP2_chr11_73695079_-	0.0751325
ARRB1_chr11_74986590_-	0.0187576
ARRB1_chr11_75063687_+	0.018758
SERPINH1_chr11_75274038_-	0.0375008
LOC100506113_chr11_75522121_-	0.018745
UVRAG_chr11_75865062_-		0.0111843
WNT11_chr11_75946631_-		0.0111834
EMSY_chr11_76300233_-	0.0375201
PAK1_chr11_77213493_-	0.151052
DLG2_chr11_84977038_-		0.0111844
C11orf54_chr11_93475305_-	0.056312
FUT4_chr11_94277217_+	0.0187523
CNTN5_chr11_98060785_-		0.011196
CNTN5_chr11_99765416_+		0.011197
TRPC6_chr11_101294192_+		0.0111952
LOC102723895_chr11_104576207_-	0.018758
SLN_chr11_107584551_+		0.0111962
ZC3H12C_chr11_109939996_+	0.0187473
ZC3H12C_chr11_109944261_-	0.0563811
RDX_chr11_110056203_+		0.0111834
DLAT_chr11_111895539_-	0.0374948
LINC00900_chr11_115631081_-	0.0187612
LOC101929011_chr11_116207639_+		0.0224039
PCSK7_chr11_117091461_+			2.93336
JAML_chr11_118094142_+	0.0187567
JAML_chr11_118094146_-	0.0187578
MPZL3_chr11_118110205_+	0.0187427
DDX6_chr11_118661321_+	0.09412
BCL9L_chr11_118783132_-	0.0187377
UPK2_chr11_118809514_-	0.0187595
GRIK4_chr11_120419156_+	0.0187603
UBASH3B_chr11_122451799_-	0.0942949
UBASH3B_chr11_122540585_+	0.0375696
UBASH3B_chr11_122566355_+	0.0375784
UBASH3B_chr11_122625089_+	0.0187539
ROBO4_chr11_124767405_-	0.0187416
KIRREL3_chr11_126350322_+	0.018756
LOC101929497_chr11_127146476_-	0.0562781
ETS1_chr11_128498581_-	0.018758
LOC101929538_chr11_128548807_-	0.0375702
LOC399975_chr11_129188772_+	0.244788	0.0111966
PRDM10_chr11_129819164_-	0.112768
PRDM10_chr11_129821068_-	0.0187392
NTM_chr11_131244341_+		0.0111957
LOC283177_chr11_134341106_-		0.0111917
NINJ2_chr12_685246_+	0.0751035
NINJ2_chr12_714378_+	0.0187458
LOC100049716_chr12_748878_+	0.0187573
WNK1_chr12_837114_+	0.0187564
FBXL14_chr12_1711161_+	0.0375838
CACNA1C_chr12_2308328_+	0.0187423
CACNA1C_chr12_2756032_+	0.415406	0.136116
CACNA1C_chr12_2756140_+		0.0111872
CACNA1C_chr12_2802200_+	0.0375521
LOC283440_chr12_2842103_-	0.0375536
LOC283440_chr12_2843257_+	0.0187575
FKBP4_chr12_2900661_-	0.0187435
PARP11_chr12_4006283_+	0.0187572
PARP11_chr12_4044064_+	0.0187589
CCND2-AS1_chr12_4228489_-	0.0374956
CCND2-AS1_chr12_4351990_+	0.0187425
TNFRSF1A_chr12_6449460_-	0.0564058	0.0111866
SCNN1A_chr12_6485744_+	0.0187459
COPS7A_chr12_6833772_+	0.0375309
LAG3_chr12_6883279_-	0.0187494
CD4_chr12_6903163_+	0.0937535
ATN1_chr12_7034212_+	0.0938771	0.0224051
PTPN6_chr12_7070803_+	0.0752181
C1RL-AS1_chr12_7261431_+	0.0187582
KLRG1_chr12_9141854_+	0.0187365
CLEC9A_chr12_10206157_-	0.0187389
ETV6_chr12_11992758_+	0.0187381
CDKN1B_chr12_12869360_+	0.0187596
GSG1_chr12_13253031_+	0.0187436
GSG1_chr12_13253117_-	0.0562697
GSG1_chr12_13253749_+	0.0375371
GSG1_chr12_13253962_-	0.0375188
GSG1_chr12_13298488_+	0.0187443
EMP1_chr12_13318160_+	0.0187617
ATF7IP_chr12_14410128_-	0.037496
ATF7IP_chr12_14413445_+	0.0187596
ARHGDIB_chr12_15113131_-	0.0187554
ARHGDIB_chr12_15113259_-	0.0563283
MGST1_chr12_16501249_-	0.0562829
CAPZA3_chr12_18978250_+	0.20677
PDE3A_chr12_20559910_+		0.0111894
LDHB_chr12_21810397_+	0.0187558
CMAS_chr12_22191578_-	0.0187563
ST8SIA1_chr12_22514481_+	0.0187579
BCAT1_chr12_24949987_+	0.0375046
BCAT1_chr12_24953414_-	0.377168
LOC645177_chr12_25204886_-	0.0751871
LMNTD1_chr12_25648853_-	0.0187524
BHLHE41_chr12_26268935_-	0.0187537
SSPN_chr12_26426809_+	0.0374933
SSPN_chr12_26428103_-	0.0187512
SMCO2_chr12_27613155_+	0.0375093
SMCO2_chr12_27617245_-	0.074997
FAR2_chr12_29257776_+	0.0187374
FAR2_chr12_29334489_-	0.0187461
FAR2_chr12_29395807_+	0.0375518
AMN1_chr12_31889837_-	0.0187579
BICD1_chr12_32436518_-		0.0111957
YARS2_chr12_32910159_+	1.35448
SLC38A1_chr12_46663560_+	0.0187579
LOC100288798_chr12_46864275_+	0.0938436
LOC100288798_chr12_46867379_-	0.0187577
LMBR1L_chr12_49504516_-	0.0187448
SPATS2_chr12_49762687_+	0.0187593
RACGAP1_chr12_50411004_-	0.0187443
BIN2_chr12_51717500_+	0.0563008
BIN2_chr12_51719241_+	0.0375534
CELA1_chr12_51721941_-	0.037565
SCN8A_chr12_52207861_-	0.0187525
KRT81_chr12_52682521_-	0.0187491
KRT78_chr12_53261803_-	0.0375651
PCBP2_chr12_53846268_+	0.0375604
ATF7_chr12_54017093_-	0.0375689
NFE2_chr12_54699321_+	0.0187415
ITGA5_chr12_54807703_+	0.0374918
ITGA5_chr12_54811765_-	0.207551
ITGA5_chr12_54812454_+	0.112669
TESPA1_chr12_55381137_+	0.0187484
BLOC1S1_chr12_56110723_-	0.0375194
LOC105369781_chr12_56401773_-	0.0563289
RNF41_chr12_56614926_+	0.150444
CNPY2_chr12_56709376_+	0.0187491
ATP5B_chr12_57040020_+		0.0336469
NACA_chr12_57118698_+	0.0187396
DTX3_chr12_57999171_+	0.0187581
LOC100506844_chr12_58289543_-	0.0375132
TMEM5_chr12_64174665_-	0.075146
XPOT_chr12_64797786_-	0.0187527
MSRB3_chr12_65694283_+		0.0223799
MSRB3_chr12_65694508_+		0.0111811
IRAK3_chr12_66581210_-	0.0187422
LINC01479_chr12_68326535_-		0.0111907
MDM1_chr12_68759633_-	0.037543
FRS2_chr12_69895088_-	0.0187568
GLIPR1_chr12_75850897_+	0.0187559
NAP1L1_chr12_76478226_-	0.0564178
OSBPL8_chr12_76954753_+	0.0187543
OTOGL_chr12_80616032_+	0.0940057
PTPRQ_chr12_80836852_-			2.92688
TMTC2_chr12_83003767_+		0.0111958
LOC728084_chr12_89550802_+	0.0752486	0.0563736
LOC105369891_chr12_90302487_+	0.0187517
SOCS2_chr12_93997283_+	0.226018
CRADD_chr12_94153138_+	0.0187535
LTA4H_chr12_96487853_-	0.0187545
LTA4H_chr12_96501045_+	0.0187404
ELK3_chr12_96581113_+	0.131562
ELK3_chr12_96581219_-	0.018737
ELK3_chr12_96590523_-	0.0374955
CFAP54_chr12_97080911_+		0.0111951
ANKS1B_chr12_100345606_-		0.0111839
DRAM1_chr12_102248448_+	0.0374939
NT5DC3_chr12_104224198_+		0.0111806
CHST11_chr12_105007810_-	0.0187435
CASC18_chr12_105953736_+	0.0187458
POLR3B_chr12_106799127_-	0.0375076
BTBD11_chr12_107704618_-	0.0375195
BTBD11_chr12_107866549_-		0.0448086
PWP1_chr12_108078805_-	0.0375839
CMKLR1_chr12_108708226_-	0.0563252
CMKLR1_chr12_108722162_+		0.0111965
LINC01498_chr12_108858302_-	0.0187572
SELPLG_chr12_109011059_-		0.0111894
SSH1_chr12_109211860_-		0.0111814
SVOP_chr12_109300818_+	0.0751745	0.0791924
FOXN4_chr12_109728413_-	0.0187413
MMAB_chr12_110010363_+	0.0187507
ATP2A2_chr12_110790813_+	0.0750689
RPH3A_chr12_113309005_-	0.0187379
SDSL_chr12_113860783_+	0.0187355
TBX5_chr12_114690895_+	0.0187415
MAP1LC3B2_chr12_116986348_+	0.0187398
MAP1LC3B2_chr12_116994638_-	0.0187459
MAP1LC3B2_chr12_116994943_-	0.0187544
HRK_chr12_117328783_-		0.0111928
WSB2_chr12_118500353_-	0.169018
CAMKK2_chr12_121678307_+	0.018758
PITPNM2_chr12_123514412_+	0.0564237
CDK2AP1_chr12_123757232_+	1.03494
LOC100996671_chr12_127055919_+	0.056471
TMEM132C_chr12_129214779_+	0.0375214
RIMBP2_chr12_131000865_-	0.0563118
LOC107161159_chr12_131783065_+	0.0187601
LINC01072_chr13_20691665_-	0.0187582
TPTE2P6_chr13_25185427_+	0.0187415
GTF3A_chr13_27978711_-	0.0187619
LNX2_chr13_28193886_+	0.0562605
FLT1_chr13_28954291_-	0.0187436
LINC00426_chr13_30968897_-	0.0187349
HMGB1_chr13_31020245_-	0.0374891
MEDAG_chr13_31482524_-	0.45478
N4BP2L1_chr13_33002610_+	0.0187579
LINC00423_chr13_33400790_+		0.0111792
STARD13_chr13_34117286_+	0.207527
LINC01048_chr13_38069798_+		0.0111981
LINC00548_chr13_40780494_-	0.131606
FOXO1_chr13_41183114_+	0.0187581
SLC25A15_chr13_41385079_-		0.0111844
ELF1_chr13_41582768_-	0.0563073
ELF1_chr13_41592727_+	0.0187442
RGCC_chr13_42038509_+	0.0375525
EPSTI1_chr13_43567230_+	0.188479
LOC101929259_chr13_45669804_-	0.0187423
LRRC63_chr13_46775766_+	0.0563415
SETDB2-PHF11_chr13_50104328_+	0.0187528
DIAPH3_chr13_60094642_-	0.0375534
LINC00448_chr13_63365661_-		0.0335842
LINC00364_chr13_68079318_-	0.0187556
DACH1_chr13_72189415_-	0.0753706
DACH1_chr13_72401558_-	0.340006
MZT1_chr13_73078331_-		0.0111812
TBC1D4_chr13_75900603_+	0.0563178
LMO7_chr13_76234771_+			2.93018
MYCBP2_chr13_77902393_-	0.0375664
LINC00382_chr13_80441968_+	0.0562832
LINC00377_chr13_81374040_+		0.0111868
LINC00410_chr13_91452057_-	0.0187459
LINC00379_chr13_91865610_-	0.0187567
DCT_chr13_95133413_+	0.301229
SLC15A1_chr13_99416434_-		0.0111963
SLC15A1_chr13_99416523_-		0.0111951
DOCK9_chr13_99626112_+	0.513583	0.01118
DOCK9_chr13_99631614_-		0.0111939
NALCN-AS1_chr13_101434591_-	0.0187456
TNFSF13B_chr13_109060931_+	0.0187555
TNFSF13B_chr13_109065402_-	0.0187483
MYO16_chr13_109784469_-	0.0187569
COL4A1_chr13_110936263_-		0.0111963
RAB20_chr13_111214403_+	0.037562
LINC00403_chr13_112690198_+		0.0111964
CUL4A_chr13_113863352_+	0.0187514
RASA3_chr13_114910780_+	0.0187576
CDC16_chr13_114988163_+	0.0187558
RNASE4_chr14_21175399_+	0.0187529
RNASE1_chr14_21269261_+	0.0187577
RNASE7_chr14_21512120_-	0.0187466
CHD8_chr14_21853165_+	0.15054
MMP14_chr14_23318814_-	0.0187585
C14orf93_chr14_23476782_+	0.0187389
NYNRIN_chr14_24865178_+	0.018756
LOC101927045_chr14_24945080_-	0.0187601
LOC101927045_chr14_24951892_+	0.0563294
PRKD1_chr14_30689030_+	0.0187491
LOC101927124_chr14_31890259_+	0.0375726
NPAS3_chr14_33953834_+	0.0187417
NPAS3_chr14_34016164_-			2.92643
NPAS3_chr14_34066271_+		0.0111848
CFL2_chr14_35180244_-		0.011192
PSMA6_chr14_35756626_-	0.0187373
PSMA6_chr14_35812955_+	0.0187601
PSMA6_chr14_35821188_-	0.0187543
PSMA6_chr14_35821334_-	0.0939472
NFKBIA_chr14_35875390_+	0.0187428
SSTR1_chr14_38594561_+	0.0187405
MIA2_chr14_39734367_+	0.0187361
FBXO33_chr14_40395818_-	0.0187415
PRPF39_chr14_45553691_-	0.0375632
RPS29_chr14_49971490_-	0.0187408
LINC01588_chr14_50464958_-	0.150611
LINC01599_chr14_50528431_-	0.01874
CDKL1_chr14_50863172_+	0.0187544
ABHD12B_chr14_51320830_+	0.0187564
TRIM9_chr14_51427576_-	0.0375544
GNG2_chr14_52350544_+	0.0187575
SAMD4A_chr14_55158798_+		0.0111921
GCH1_chr14_55349508_-	0.0187375
KTN1_chr14_56169449_-		0.01119
PRKCH_chr14_61774382_+	0.0187416
FLJ22447_chr14_62128872_+	0.0187393
HIF1A-AS1_chr14_62138139_+	0.0751462
LINC00644_chr14_62866114_-	0.0187581
WDR89_chr14_64109632_-	0.0375687
RAD51B_chr14_69074340_+	0.0187406
RAD51B_chr14_69118463_-	0.112697
SUSD6_chr14_70079192_+	0.0187575
SUSD6_chr14_70089781_-		0.0111937
SUSD6_chr14_70181053_-		0.0111963
LOC646548_chr14_70655046_+	0.0563367
LOC646548_chr14_70659539_+	0.0187573
PCNX1_chr14_71356272_-	0.0564337
LINC01220_chr14_75808747_+	0.0187564
BATF_chr14_75964279_-	0.377573
VASH1_chr14_77176924_-	0.0187415	0.0111835
LINC01629_chr14_77427353_+	0.0187512
LOC283575_chr14_77509434_+	0.0187536
SLIRP_chr14_78174595_-	0.0187575
NRXN3_chr14_78618533_-	0.0187509
DIO2_chr14_80545109_-	0.0187564
GTF2A1_chr14_81636069_-	0.0187353
STON2_chr14_81892025_-	0.0187549
TDP1_chr14_90422097_+	0.0187525
ITPK1_chr14_93529318_-	0.018745
ASB2_chr14_94420354_+	0.0563344
ASB2_chr14_94421883_+	0.0187357
SYNE3_chr14_95963050_-	0.169063
SNHG10_chr14_95980468_-	0.0187503
TCL1A_chr14_96214358_-		0.0335647
C14orf132_chr14_96576704_+	0.0187436
LOC101929241_chr14_97924774_-	0.0375102
LOC101929241_chr14_97963340_-	0.0187377
HHIPL1_chr14_100078194_-		0.0111844
YY1_chr14_100689235_-	0.0375509
YY1_chr14_100690429_-	1.17153	0.0224069
MEG3_chr14_101324094_-	0.0187387
LINC00239_chr14_102171023_-	0.056326
DYNC1H1_chr14_102424638_-	0.0375139
GPR132_chr14_105528538_+	0.0187584
GPR132_chr14_105529703_-	0.0187578
MIR4507_chr14_106297353_+	0.0375586
MIR4539_chr14_106351247_+	0.0187501
ATP10A_chr15_26097926_+	0.0375299
OCA2_chr15_28106686_-		0.0111962
KLF13_chr15_31619990_-	0.0187563
KLF13_chr15_31696803_+	0.0187377
SLC12A6_chr15_34621182_-	0.0375688
LOC101928174_chr15_35093318_+		0.0111886
RASGRP1_chr15_38824057_-	0.0187436
C15orf53_chr15_38989770_-		0.0111935
BMF_chr15_40391495_+	0.0187576
INAFM2_chr15_40620462_-	0.0187381
DNAJC17_chr15_41098334_+	0.0187415
TYRO3_chr15_41849656_+	0.0187493
EHD4_chr15_42229508_+	0.0374965
FRMD5_chr15_44173517_-		0.0111933
LOC100419583_chr15_45019865_-	0.0938851
GATM_chr15_45671156_+	0.0187492
SQRDL_chr15_45929333_-	0.225889
SEMA6D_chr15_47957225_+	0.0187399
SLC24A5_chr15_48333813_+		0.0111956
DUT_chr15_48622520_-	0.0187441
FAM227B_chr15_49911974_+	0.0187614
DMXL2_chr15_51915451_+	0.018756
MAPK6_chr15_52377207_-	0.0187574
GNB5_chr15_52428526_+	0.0187461
GNB5_chr15_52429500_+	0.0187451
CERNA1_chr15_52479016_+		0.0111929
MYO5A_chr15_52821815_-	0.112702
DYX1C1-CCPG1_chr15_55664199_+	0.0187555
LINC00926_chr15_57591972_-	0.0187475
ALDH1A2_chr15_58205365_-		0.0111974
LIPC-AS1_chr15_58777409_-	0.0187442
RNF111_chr15_59279423_-	0.075042
BNIP2_chr15_59980779_-	0.0187485
RORA-AS1_chr15_60906168_+	0.0562794
RORA_chr15_61464836_-	0.0375698
TRIP4_chr15_64747901_+	0.037475
RAB11A_chr15_66127655_-	0.0187556
DIS3L_chr15_66585335_-	0.0187579
TIPIN_chr15_66637414_-		0.0111949
TIPIN_chr15_66637573_-		0.0224032
TIPIN_chr15_66637626_-		0.0111873
FEM1B_chr15_68569882_+	0.0374971
TLE3_chr15_70362770_-		0.0111964
LINC02204_chr15_70801294_-	0.0187537
NPTN_chr15_73926598_-	0.0187613
LOXL1_chr15_74246530_+	0.0374969
LOXL1_chr15_74251428_-	0.0187576
CCDC33_chr15_74542464_+		0.0111961
SEMA7A_chr15_74692701_+	0.0187574
SEMA7A_chr15_74696395_-	0.0187577
CSK_chr15_75069945_-	0.0187352
CSK_chr15_75075455_-	0.0187466
PPCDC_chr15_75338373_-	0.0375053
C15orf39_chr15_75444815_+	0.0375601
MAN2C1_chr15_75660684_-	0.0375014
IMP3_chr15_75933274_-	0.0187577
DNM1P35_chr15_76023971_+		0.0224078
PEAK1_chr15_77453979_+	0.0563207
TBC1D2B_chr15_78361953_-	0.0187375
TMED3_chr15_79614101_+	0.0187384
BCL2A1_chr15_80270413_+	0.0187363
MESDC1_chr15_81325220_-	0.0187563
MESDC1_chr15_81345087_+	0.0187546
IL16_chr15_81584685_-	0.018739
TMC3-AS1_chr15_81887849_-	0.0187615
HDGFRP3_chr15_83876171_-	0.0375453
MIR7706_chr15_85872280_-	0.0563767
MIR9-3HG_chr15_89941443_+		0.0111958
CRTC3-AS1_chr15_91196798_+	0.0753559
LINC01585_chr15_91206857_+	0.0939793
CRTC3-AS1_chr15_91230445_+	0.0187581	0.0563315
CRTC3-AS1_chr15_91230656_+	0.0187575
BLM_chr15_91373355_-	0.131723
BLM_chr15_91373670_+	0.0562548
FES_chr15_91441380_+	0.0187494
SV2B_chr15_91912559_-	0.397219
SLCO3A1_chr15_92638809_-	0.0187571
ASB9P1_chr15_93363866_+	0.0187598
LINC01578_chr15_93425167_-	0.0562947
NR2F2-AS1_chr15_96418225_+	0.0564146
IGF1R_chr15_99343984_+	0.0187396
LRRC28_chr15_99992210_+	0.056253
ALDH1A3_chr15_101324265_+		0.0111977
IL32_chr16_3126175_-	0.0187411
ZSCAN10_chr16_3150845_-	0.0187366
NLRC3_chr16_3628893_-	0.0375704
RBFOX1_chr16_5896274_-		0.0111987
CARHSP1_chr16_8963144_+	0.056434
C16orf72_chr16_9275826_+		0.0111907
ATF7IP2_chr16_10437716_-		0.0111963
CIITA_chr16_10943332_-	0.0187569
CIITA_chr16_10965678_+	0.0187402
CIITA_chr16_10971986_-	0.244806
RMI2_chr16_11440086_+	0.0187577
LITAF_chr16_11680150_-	0.0187581
SNX29_chr16_12211379_-	0.0187558
NDE1_chr16_15802181_+		0.0111935
ABCC1_chr16_16175903_-	0.0187435
XYLT1_chr16_17329271_+	0.0187423
XYLT1_chr16_17565082_+	0.0187523
CCP110_chr16_19536356_+	0.0187548
CCP110_chr16_19545083_+		0.0111819
LYRM1_chr16_20919012_-	0.0750961
C16orf52_chr16_22078785_-		0.0336054
HS3ST2_chr16_22783046_-		0.0111958
PRKCB_chr16_23892436_+	0.093825
PRKCB_chr16_23911569_+	0.0939926
ARHGAP17_chr16_24994419_-	0.0187506
NSMCE1_chr16_27246053_+	0.0563033
SPN_chr16_29676219_-	0.0187454
KIF22_chr16_29816292_-	0.075304
YPEL3_chr16_30104380_+	0.0187458
ITGAL_chr16_30470789_+	0.0187478
ITGAL_chr16_30482562_+	0.0187569
ZNF747_chr16_30545654_-	0.0187555
ZNF747_chr16_30546960_+	0.0187536
PYCARD-AS1_chr16_31214490_-	0.169078
ITGAM_chr16_31287182_+		0.0111994
C16orf87_chr16_46824529_+	0.018748
SIAH1_chr16_48418432_+	0.018744
MIR5095_chr16_48629879_-	0.0187572
MIR5095_chr16_48656932_+	0.0187351
ADCY7_chr16_50316487_+	0.0187465
RPGRIP1L_chr16_53592967_+		0.0111963
FTO_chr16_54152145_-	0.0187435
GNAO1_chr16_56313569_+	0.0375673
GNAO1_chr16_56329330_+	0.320432
GNAO1_chr16_56389635_+	0.0187583
CPNE2_chr16_57138484_-		0.0111835
CCDC102A_chr16_57571058_-	0.018745
CCDC102A_chr16_57571654_+	0.0187482
CCDC102A_chr16_57573051_-	0.018762
ADGRG5_chr16_57576656_+	0.0187446
ADGRG5_chr16_57576804_+	0.0375082
ADGRG5_chr16_57613163_+	0.0562199
ADGRG1_chr16_57638471_-	0.0187581
ADGRG1_chr16_57642379_-	0.0187561
ADGRG1_chr16_57663524_+	0.358172
ADGRG3_chr16_57721707_-	0.0187521
ADGRG3_chr16_57725878_-	0.0563002
GOT2_chr16_59223468_+		0.0111959
LINC02141_chr16_60143313_-	0.018735
CDH8_chr16_63006887_+	0.0187443
CDH11_chr16_65140029_+		0.0111963
CDH5_chr16_66240490_-	0.0187551
TK2_chr16_66554928_+	0.0375303
TK2_chr16_66556059_-	0.0187581
CMTM2_chr16_66620505_+	0.0375626
DPEP2_chr16_68027813_+	0.0187578
CDH1_chr16_68797763_+	0.0187572
NOB1_chr16_69788620_+	0.018755
HYDIN_chr16_70928409_+		0.0559551
ZFHX3_chr16_72817524_+	0.0187603
ZFHX3_chr16_72909326_+	0.0562802
ZFHX3_chr16_72909331_-	0.0375096
ZNRF1_chr16_75108320_-	0.018744
NUDT7_chr16_77711880_+	0.0187387
WWOX_chr16_78599448_+		0.0111945
WWOX_chr16_79272116_+	0.0187604
MAF_chr16_79626459_+	0.0187575
LOC102724084_chr16_80200219_-	0.0187605
CMIP_chr16_81480045_+	0.0187489
PLCG2_chr16_81786611_+	0.0375438
PLCG2_chr16_81900641_+		0.0111969
CDH13_chr16_83433128_+		0.0111863
USP10_chr16_84741837_-		0.0111907
KIAA0513_chr16_85060271_+	0.0375625
MIR5093_chr16_85364375_+	0.0187562
MIR5093_chr16_85482082_-	0.0374935
MIR5093_chr16_85483178_+	0.075015
MIR5093_chr16_85483648_-	0.0187448
LOC101928659_chr16_87351335_+	0.169557
LOC101928659_chr16_87351352_+	0.132646
BANP_chr16_87989679_+	0.0187618
BANP_chr16_87995950_+	0.0187448
CBFA2T3_chr16_89042514_+	0.0187538
CBFA2T3_chr16_89044391_-	0.0187457
CBFA2T3_chr16_89070357_+	0.112673
CBFA2T3_chr16_89099116_+	0.0187564
ANKRD11_chr16_89428747_+	0.0187516
ABR_chr17_943838_+	0.0187528
ABR_chr17_1015039_+	0.0187435
ABR_chr17_1015100_-	0.0187563
SCARF1_chr17_1547624_+	0.0187537
SCARF1_chr17_1548896_+	0.0750644
SERPINF1_chr17_1672738_-	0.0562786
SMG6_chr17_1990917_+	0.18812	0.0674184
SMG6_chr17_1994179_-	0.0751082
SMG6_chr17_2026704_+	0.188584
SMG6_chr17_2026853_-	0.112837
ITGAE_chr17_3614606_+	0.0187521
P2RX1_chr17_3818343_-	0.0187617
P2RX1_chr17_3821042_+	0.0187462
PFN1_chr17_4850907_-	0.0375191
LOC339166_chr17_5714554_+	0.0187415
DLG4_chr17_7123004_-	0.0562654
EIF5A_chr17_7208407_-	0.0375172
TP53_chr17_7590486_+	0.0375801
CHD3_chr17_7793935_+	0.0187567
KCNAB3_chr17_7825875_-	0.0562796
BORCS6_chr17_8095995_+		0.0111921
LOC100128288_chr17_8264582_-	0.0187354
CCDC42_chr17_8629721_-	0.037512
PIK3R5_chr17_8803167_-	0.188154
STX8_chr17_9153413_+	0.0375278
STX8_chr17_9159936_+	0.644484
STX8_chr17_9478873_+		0.0111963
HS3ST3A1_chr17_13613084_-	0.018758
UBB_chr17_16299743_+	0.037487
UBB_chr17_16300200_-	0.0187491
LRRC75A-AS1_chr17_16342379_+	0.24532
LRRC75A_chr17_16394242_+	0.169598
NT5M_chr17_17204753_+	0.0375186
NT5M_chr17_17217969_+		0.011196
NT5M_chr17_17300578_+	0.0187582
MED9_chr17_17319894_+	0.0940152
RAI1_chr17_17626714_-		0.0111862
SREBF1_chr17_17740783_-	0.0375191
SLC5A10_chr17_18871103_+	0.568683	0.0224309
SPECC1_chr17_19976423_+	0.0375609
KSR1_chr17_25808450_+	0.0187508
PYY2_chr17_26555102_+	0.0187492
MYO18A_chr17_27464596_-	0.0187571
MYO18A_chr17_27465461_+	0.0187359
MYO18A_chr17_27468072_+	0.131443
SUZ12P1_chr17_29055392_+	0.263339
ADAP2_chr17_29280467_-	0.0374946
EVI2B_chr17_29637617_-	0.112691
C17orf75_chr17_30668888_-	0.0187564
ZNF207_chr17_30677273_+	0.0375243
ASIC2_chr17_32292003_+	0.018748
SLFN12_chr17_33760108_-	0.0187487
SLFN14_chr17_33867694_+	0.0187341
TAF15_chr17_34129592_+	0.0187579
YWHAEP7_chr17_36203958_-	0.0375672
THRA_chr17_38228100_+	0.0187504
SMARCE1_chr17_38804793_-	0.037512
ATP6V0A1_chr17_40660485_+	0.0375849
ATP6V0A1_chr17_40671577_-	0.0187568
ATP6V0A1_chr17_40671647_-	0.0187579
NBR1_chr17_41328062_-	0.0187557
FMNL1_chr17_43305857_+	0.0375218
LOC101927166_chr17_46556329_-	0.0374959
HOXB1_chr17_46589327_-	0.0187506
LOC102724596_chr17_47440090_+	0.0375831
SPOP_chr17_47754050_+	0.037568
SPOP_chr17_47754345_-	0.0187466
PPP1R9B_chr17_48211964_+		0.0111833
MYCBPAP_chr17_48585199_+	0.018762
ABCC3_chr17_48739061_+	0.0187532
ANKRD40_chr17_48786411_+	0.0375476
SPAG9_chr17_49199011_-	0.0187432
STXBP4_chr17_53193532_-	0.0187559
STXBP4_chr17_53253411_-	0.0751675
ANKFN1_chr17_54612857_+		0.0111851
ANKFN1_chr17_54613437_+		0.0111963
MSI2_chr17_55435224_+	0.0187464
CUEDC1_chr17_55952705_+	0.187955
TSPOAP1-AS1_chr17_56411499_+	0.169483
TSPOAP1-AS1_chr17_56415177_+	0.0187376
GDPD1_chr17_57368867_+	0.0187511
YPEL2_chr17_57413868_+		0.0223813
VMP1_chr17_57906598_-	0.0562774
BCAS3_chr17_58896072_+		0.0111964
TANC2_chr17_61498022_+	0.0375647
ICAM2_chr17_62097504_-	0.0938155
AMZ2P1_chr17_62963951_-	0.0375795
AMZ2P1_chr17_62964329_-	0.0187536
AMZ2P1_chr17_62982826_+	0.0187492
CACNG4_chr17_64940276_+	0.0563288
CACNG4_chr17_64940280_-	0.0187404
ABCA8_chr17_66786776_-	0.0187448
ABCA6_chr17_67089359_+	0.0939768
KCNJ16_chr17_68095502_+	0.0187452
KCNJ2_chr17_68554323_-	0.0187496
RPL38_chr17_72028185_+	0.0187616
MGC16275_chr17_72206965_-		0.0111929
DNAI2_chr17_72270851_-	0.056325
CD300A_chr17_72453395_-	0.0187598
RAB37_chr17_72739011_+	0.0187545
SLC16A5_chr17_73073413_-	0.0187364
WBP2_chr17_73852756_+	0.0187603
METTL23_chr17_74725467_+	0.0375774
SNHG20_chr17_75084472_-	0.0187605
SEPT9_chr17_75316012_-	0.0187367
SEPT9_chr17_75447917_+	0.0187515
SEPT9_chr17_75458252_+	0.0375857
LINC01973_chr17_75835723_+	0.0187391
LINC01993_chr17_76259250_-	0.0187461
TBC1D16_chr17_77913120_+	0.0374896
AATK_chr17_79104513_-	0.0187374
BAHCC1_chr17_79419735_-	0.0753475
BAHCC1_chr17_79421705_+	0.0187618
BAHCC1_chr17_79422459_+	0.018758
BAHCC1_chr17_79423288_+	0.0374841
C17orf62_chr17_80407955_+	0.0187363
B3GNTL1_chr17_80982107_-		0.0111912
B3GNTL1_chr17_81006211_+	0.0187561
USP14_chr18_201424_+		0.0111845
CBX3P2_chr18_2642588_+	0.0375634
LPIN2_chr18_3016627_-	0.037523
TGIF1_chr18_3450814_-	0.0375817
DLGAP1_chr18_3593741_-	0.0375251
DLGAP1-AS2_chr18_3605262_-	0.0187571
LAMA1_chr18_7172133_-		0.0111969
LRRC30_chr18_7371616_+	0.0374948
LRRC30_chr18_7378102_+	0.0375116
PTPRM_chr18_7491600_-		0.0111859
PTPRM_chr18_7491674_-		0.011193
RAB12_chr18_8609112_+	0.0187573
NDUFV2_chr18_9090181_+	0.282939
NAPG_chr18_10557973_+		0.0111844
ROCK1_chr18_18692471_+	0.0187355
RIOK3_chr18_21032873_-	0.0187416
RIOK3_chr18_21068692_-	0.0187382
LAMA3_chr18_21443784_+	0.188085
LAMA3_chr18_21445643_-	0.0187582
ZNF521_chr18_22868762_+	0.188614
LOC105372038_chr18_25077816_-		0.0111945
CDH2_chr18_26681417_-	0.0187603
MAPRE2_chr18_32523440_-		0.0224263
MAPRE2_chr18_32620784_+	0.0187403
ZNF24_chr18_32935426_+	0.0187508
MIR3975_chr18_33197601_-	0.0187426
GALNT1_chr18_33224625_-	0.0187617
CELF4_chr18_34883371_-		0.0111783
MIR924HG_chr18_36588196_-	0.0187415
KC6_chr18_38969570_-	0.0375104
PIK3C3_chr18_39578565_-	0.037543
LINC01478_chr18_42087501_-	0.0940281	0.0111877
SETBP1_chr18_42407080_+	0.187984
SETBP1_chr18_42684416_+	0.0187581
C18orf25_chr18_43752867_+	0.0187386
SMAD7_chr18_46448571_+	0.0563431
DYM_chr18_46550764_+	0.0564358
MAPK4_chr18_48212386_-		0.011187
POLI_chr18_51796508_-	0.0187584
RAB27B_chr18_52495220_+	0.09389
TCF4_chr18_53208909_+	0.018744
ATP8B1_chr18_55497988_-	0.0187357
PIGN_chr18_59656316_+	0.0187436
PHLPP1_chr18_60407817_+	0.037555
BCL2_chr18_60766433_+	0.0751994
BCL2_chr18_60987057_-	0.0187612
CDH19_chr18_64350960_+	0.0375105
GTSCR1_chr18_68307650_+	0.0187358
LINC01927_chr18_74346818_+		0.0111955
MBP_chr18_74826065_-	0.0187525
GALR1_chr18_75112652_+	0.0187436
RBFA_chr18_77809753_+		0.0336734
RBFA_chr18_77809864_+		0.0111963
PRSS57_chr19_695362_+	0.0187413
GPX4_chr19_1101758_-	0.0187531
SBNO2_chr19_1133302_+	0.0563808
SBNO2_chr19_1173704_+	0.01876
MOB3A_chr19_2084157_-	0.0187513
LINGO3_chr19_2289191_-	0.0187426
GNG7_chr19_2695316_-	0.0187416
GNG7_chr19_2701255_+	0.0187617
TLE2_chr19_3043169_-	0.0375453
NFIC_chr19_3339257_-	0.0374906
FZR1_chr19_3505173_-	0.018758
MIR1268A_chr19_3986238_+	0.018762
ZBTB7A_chr19_4077926_-	0.0187496
PLIN3_chr19_4878526_+	0.0187577
TINCR_chr19_5557592_+		0.011189
MLLT1_chr19_6287703_+		0.0111871
C3_chr19_6722524_+	0.112879
ADGRE1_chr19_6892485_+	0.0375513
FCER2_chr19_7780307_+	0.0187441
CLEC4M_chr19_7827955_-		0.0111808
HNRNPM_chr19_8553947_+	0.0564321
ZNF414_chr19_8579239_+	0.0939067
MYO1F_chr19_8592147_-		0.0336047
MYO1F_chr19_8642194_+	0.0375611
ACTL9_chr19_8814453_+	0.0187504
ZNF121_chr19_9695693_-	0.0187396
KEAP1_chr19_10614250_-	0.0187435
LOC105372273_chr19_11316642_-	0.0751712	0.0111933
TSPAN16_chr19_11434789_+	0.0375164
ASNA1_chr19_12855822_+		0.0111967
MIR5684_chr19_12898883_+	0.0375552
NFIX_chr19_13188300_-	0.0375193
CACNA1A_chr19_13318775_+	0.0375702
CCDC130_chr19_13840704_-	0.0753546
MIR23A_chr19_13951022_-	0.0187347
ADGRL1_chr19_14359232_+	0.0563386
ADGRE2_chr19_14893838_+	0.0187579
OR7A17_chr19_15001425_-	0.131423
TPM4_chr19_16190044_+	0.0187456
HSH2D_chr19_16251693_-	0.018757
CIB3_chr19_16279480_-	0.0562886
CPAMD8_chr19_17006593_+	0.208029
PLVAP_chr19_17464376_+		0.0111819
FAM129C_chr19_17633466_-	0.0375638
SLC5A5_chr19_17983182_-	0.0563802
CCDC124_chr19_18043689_+	0.0187571
ARRDC2_chr19_18132154_-	0.0564343
ARRDC2_chr19_18133902_-	0.0563018
ARRDC2_chr19_18134050_+	0.0187478
ARRDC2_chr19_18134149_+	0.0187394
IL12RB1_chr19_18197206_+	0.0187366
IL12RB1_chr19_18202526_+	0.0375644
PGPEP1_chr19_18476947_-	0.0375676
GATAD2A_chr19_19571852_+	0.0187393
ZNF737_chr19_20760101_+	0.0187399
ZNF708_chr19_21511445_+	0.0187617
DPY19L3_chr19_32896715_-	0.0187566
THAP8_chr19_36528003_+	0.018762
ZFP30_chr19_38145945_+	0.0187529
SERTAD1_chr19_40926612_-	0.0187365
TMEM91_chr19_41870285_+	0.0375701
TMEM91_chr19_41870567_-	0.0187558
BCKDHA_chr19_41925817_+	0.0375597
LINC01480_chr19_42039538_-		0.0111907
CEACAM21_chr19_42054507_+	0.0187436
CEACAM21_chr19_42057520_+	0.0187572
CEACAM21_chr19_42065246_-	0.454708
ZNF574_chr19_42573574_+	0.0564094
LIPE_chr19_42906346_+	0.0187376
ETHE1_chr19_44030589_+	0.0375024
KCNN4_chr19_44284373_-	0.0751003
CEACAM19_chr19_45194480_+	0.30178
BCL3_chr19_45243969_-		0.022391
NECTIN2_chr19_45349702_-	0.0187603
FOXA3_chr19_46378971_+	0.0563845
FOXA3_chr19_46379396_+	0.0187385
PTGIR_chr19_47127754_-	0.01876
NAPA-AS1_chr19_47990810_+	0.0375679
EHD2_chr19_48233033_+	0.0375156
TMEM143_chr19_48867031_-	0.0187412
GRIN2D_chr19_48928313_-	0.0187526
BAX_chr19_49464817_-	0.018743
FTL_chr19_49467863_+	0.0375162
ATF5_chr19_50441556_+		0.0111906
CLDND2_chr19_51870633_-	0.0187581
ZNF836_chr19_52675306_+	0.0375129
ZNF765_chr19_53898487_-	0.0375515
DPRX_chr19_54125441_+	0.0375037
LAIR1_chr19_54894268_-	0.0374964
LILRB1_chr19_55135010_+	0.0187566
PPP6R1_chr19_55765882_-	0.0375698
TMEM238_chr19_55896133_-	0.113075
SBK3_chr19_56056705_+	0.0187582
RPS7_chr2_3623788_+	0.0187592
LINC01248_chr2_5469034_-		0.0111957
LINC01248_chr2_5469178_-	0.112838	0.755096
RNF144A_chr2_7071603_+	0.0187452
RNF144A_chr2_7075244_+	0.0563631
RNF144A_chr2_7075248_-	0.0753525
LOC101929452_chr2_7290585_+	0.0187431
LINC00299_chr2_8442915_-	0.0749825
LINC01814_chr2_8596826_-	0.0374806
LINC01814_chr2_8654882_-	0.131717
LINC01814_chr2_8662154_-		0.0792503
LINC01814_chr2_8679863_-	0.0375142
TRIB2_chr2_12984229_-		0.0111976
GACAT3_chr2_16464233_-	0.0187548
FAM49A_chr2_16619565_+	0.0375152
FAM49A_chr2_16621120_+	0.0562914
FAM49A_chr2_16622412_-	0.0187492
HS1BP3_chr2_20840510_-		0.0111853
LINC01381_chr2_25428051_-	0.0187539
DTNB_chr2_25585519_-	0.0375725
EMILIN1_chr2_27304733_+	0.0187617
BRE_chr2_28581416_+	0.0187615
FLJ31356_chr2_28602425_+	0.0187468
FLJ31356_chr2_28604030_+	0.0562766
PPP1CB_chr2_28973979_+	0.0187546
CAPN13_chr2_30969725_+		0.0111962
GALNT14_chr2_31307557_+	0.0187549
CDC42EP3_chr2_37868172_+	0.0562542
CDC42EP3_chr2_37882155_-	0.0187348
LINC00211_chr2_38044441_-	0.112744
CYP1B1_chr2_38319012_+	0.0187473
CYP1B1_chr2_38320087_-	0.0187567
HNRNPLL_chr2_38829401_-	0.0187562
THUMPD2_chr2_40006705_+	0.131318
HAAO_chr2_43106967_+	0.0562461
LINC01819_chr2_43152159_-	0.0187615
LINC01819_chr2_43159111_+	0.0187442
LINC01819_chr2_43172059_-	0.0187386
LINC01819_chr2_43174713_-	0.0187509
LINC01819_chr2_43186690_-	0.0187612
LINC01819_chr2_43190477_-	0.0187577
LINC01819_chr2_43234548_-	0.018762
LINC01819_chr2_43274052_+	0.0187609
LINC01819_chr2_43333607_+	0.0562501
PREPL_chr2_44588792_+	0.0187457
SOCS5_chr2_46925464_+	0.0750336
MSH6_chr2_48005147_+		0.0224032
STON1_chr2_48799762_+	0.0375014
SPTBN1_chr2_54804490_+	0.0187409
RTN4_chr2_55279040_-	0.0187347
LINC01813_chr2_56313995_-		0.0447559
LINC01122_chr2_59273501_-	0.0187443
SERTAD2_chr2_64885411_-	0.0375611
SERTAD2_chr2_64885973_-	0.0938818
LOC400958_chr2_65173985_-	0.0187577
CEP68_chr2_65284532_+	0.018757
LINC01799_chr2_67114364_-		0.0111965
ETAA1_chr2_67624991_-	0.0375325
ARHGAP25_chr2_68964161_+	0.0187565
ARHGAP25_chr2_68967001_+	0.0187384
ARHGAP25_chr2_68998117_+	0.0374917
ARHGAP25_chr2_69061516_-	0.0187608
AAK1_chr2_69845148_+	0.0375616
LINC01816_chr2_70352400_-	0.245346
M1AP_chr2_74813013_-	0.0562542
DHFRP3_chr2_82798560_-		0.0335716
TRABD2A_chr2_85116558_+	0.0187615
PARTICL_chr2_85727050_+	0.0563297
VAMP8_chr2_85804888_-	0.0187488
VAMP8_chr2_85805270_-	0.0187578
VAMP8_chr2_85805553_+	0.018754
VAMP5_chr2_85813378_-	0.0187581
MIR4436A_chr2_90035170_+	0.0187543
KCNIP3_chr2_96046528_+	0.0563307
FER1L5_chr2_97351938_-		0.0111807
TMEM182_chr2_103397692_+		0.0111865
LINC01114_chr2_105272911_+	0.0187583
C2orf40_chr2_106671118_-	0.018761
FLJ42351_chr2_113382441_+	0.264397	0.0900726
FLJ42351_chr2_113385215_-	0.0375688
CKAP2L_chr2_113462191_+	0.0375311
CKAP2L_chr2_113463168_-	0.0751
IL1B_chr2_113591524_+	0.0187525
PSD4_chr2_113914412_+	0.0374999
PAX8_chr2_113974727_-	0.0187548
LOC101060091_chr2_114614689_+	0.0375842	0.0111923
DDX18_chr2_118376191_+		0.01118
TFCP2L1_chr2_121932496_+		0.0111937
CNTNAP5_chr2_124456421_-	0.225751
GYPC_chr2_127413673_-	0.0187505
HS6ST1_chr2_129230544_-	0.018758
HS6ST1_chr2_129246652_-	0.0941852
CYP4F30P_chr2_131427736_+		0.0111835
CXCR4_chr2_136891911_-	0.0375434
CXCR4_chr2_136893799_+	0.0187423
LINC01931_chr2_150858045_+		0.0223771
ARL6IP6_chr2_153920703_+	0.0187426
RBMS1_chr2_161605081_-		0.0111796
TANK_chr2_161993595_-	0.0375368
KCNH7_chr2_163909959_-		0.0111955
SLC38A11_chr2_165831308_+	0.0187573
LOC105616981_chr2_168438980_+		0.0111836
STK39_chr2_169003037_-		0.0111868
CCDC173_chr2_170515717_+	0.0749756
MYO3B_chr2_171219187_+	0.0187576
CYBRD1_chr2_172378628_-	0.0187403
DLX2-AS1_chr2_173094663_-	0.0187454
RAPGEF4-AS1_chr2_173586725_-	0.018752
WIPF1_chr2_175458235_+	0.0375231
WIPF1_chr2_175532960_-	0.0187507
DFNB59_chr2_179316231_-	0.0187494
LINC01934_chr2_182172035_-	0.0375497
CALCRL_chr2_188111901_-	0.0375118
NAB1_chr2_191464691_+	0.113352
SPATS2L_chr2_201245451_-	0.131948
AOX3P-AOX2P_chr2_201561665_-	0.0375154
CLK1_chr2_201729323_+	0.0187377
CASP8_chr2_202119552_+	0.0187535
ALS2_chr2_202650805_-	0.0187547
CARF_chr2_203829913_-	0.0187616
PARD3B_chr2_206067379_-			2.92711
CPO_chr2_207836329_+		0.0111877
MAP2_chr2_210282096_-		0.0111898
CTDSP1_chr2_219265592_+	0.0375675
OBSL1_chr2_220428709_-		0.011198
MIR4268_chr2_221358086_-		0.0111963
MIR4268_chr2_221358117_-		0.0111862
SGPP2_chr2_223365479_+		0.0111963
MIR5702_chr2_227343447_-		0.0111981
SP100_chr2_231281242_+	0.0375786
PSMD1_chr2_232047675_+	0.0187571
PTMA_chr2_232528075_-	0.169894
HJURP_chr2_234751758_-		0.0111961
SH3BP4_chr2_235866454_-		0.0111943
LOC93463_chr2_237771043_-		0.0111889
UBE2F-SCLY_chr2_238850487_+	0.0187441
UBE2F-SCLY_chr2_238851754_-	0.0187436
LOC150935_chr2_240613223_+	0.0187443
NDUFA10_chr2_240884623_-	0.263227
RNPEPL1_chr2_241506377_-	0.150484
GPR35_chr2_241545168_+	0.0187582	0.0563194
GPR35_chr2_241545278_+	0.0187381
GPR35_chr2_241566122_-	0.0187604
THAP4_chr2_242569234_-		0.0111962
THAP4_chr2_242569640_-	0.018744	0.0111932
THAP4_chr2_242569690_-		0.0111844
THAP4_chr2_242569708_-		0.0111958
DEFB129_chr20_209000_-	0.0939122	0.0224102
TRIB3_chr20_361678_+	0.0187567
SLC52A3_chr20_742425_-		0.0224325
OXT_chr20_3054423_-	0.056303
AVP_chr20_3062505_-	0.0187579
AVP_chr20_3069495_-	0.0187408
AVP_chr20_3071792_+	0.0375025
AVP_chr20_3072521_-	0.0187359
UBOX5-AS1_chr20_3083987_+	0.0375683
RNF24_chr20_4041256_+	0.301528
TMEM230_chr20_5059725_-	0.0187431
TMEM230_chr20_5060550_+	0.0563189
PLCB1_chr20_8382669_-	0.0187577
PLCB4_chr20_9051021_+	0.018756
SLX4IP_chr20_10485271_-	0.0752305
RRBP1_chr20_17630876_-	0.0187511
SLC24A3_chr20_19432072_-	0.0374957
SLC24A3_chr20_19433267_+	0.0187526
CD93_chr20_23067061_-	0.0187382
LINC00656_chr20_23094946_+	0.018757
LINC00656_chr20_23137021_+	0.0187481
NAPB_chr20_23400516_-	0.0375094
LINC01721_chr20_24271606_-	0.018758
HM13-AS1_chr20_30160866_+	0.0187568
BCL2L1_chr20_30265769_-	0.0187577
C20orf203_chr20_31263053_+	0.0187578
COMMD7_chr20_31267118_+	0.131404
COMMD7_chr20_31272498_+	0.0187432
SUN5_chr20_31561929_-	0.0375685
PHF20_chr20_34355443_+	0.0563081
RBL1_chr20_35612053_-	0.0187424
SRC_chr20_36061666_-		0.0111961
TOX2_chr20_42659983_+		0.0111863
ADA_chr20_43272936_-	0.0187549
LINC01260_chr20_43292664_+	0.0187466
TOMM34_chr20_43589476_-	0.0187388
STK4-AS1_chr20_43594439_-	0.094003
NCOA5_chr20_44718385_-	0.0187617
ELMO2_chr20_45035571_-	0.0187528
ZMYND8_chr20_45987207_+	0.0187513
ZMYND8_chr20_45987320_-	0.0940022
ZMYND8_chr20_45989016_-	0.0187515
PREX1_chr20_47490568_+	0.0187537
SLC9A8_chr20_48402982_-	0.131484
UBE2V1_chr20_48731792_+	0.112745
LINC01524_chr20_51408034_+		0.0111921
LOC105372672_chr20_52239258_+	0.0187548
LOC105372672_chr20_52240396_-	0.0187407
LOC105372672_chr20_52278427_-	0.0375697
LOC105372672_chr20_52352464_-	0.0187384
LOC105372672_chr20_52358385_-	0.0187561
CTCFL_chr20_56049022_+	0.0187571
PRELID3B_chr20_57608291_+	0.0187432
ZNF831_chr20_57726515_+	0.0187619
ZNF831_chr20_57833855_-	0.207372
CDH26_chr20_58560974_-	0.150385	0.0449324
CDH26_chr20_58567003_-	0.0187406
C20orf197_chr20_58651016_+	0.0375243
MIR1-1HG_chr20_61200991_-	0.0187513
ABHD16B_chr20_62479600_+	0.0187392
UCKL1_chr20_62582588_+		0.0335731
OPRL1_chr20_62714295_-	0.0751439
SAMSN1_chr21_15854077_+	0.0187376
LOC388813_chr21_15975344_-	0.018736
USP25_chr21_16814300_-	0.0187572
USP25_chr21_16862137_-	0.131733	0.0112052
USP25_chr21_17055249_+	0.0187532
C21orf91_chr21_19161961_+	0.207173
C21orf91_chr21_19163366_+	0.0187579
LINC00320_chr21_21621690_-	0.0753548
NCAM2_chr21_22573123_-	0.113209
NCAM2_chr21_22574380_+	0.0187401
MIR155HG_chr21_26934301_-	0.0562388
GABPA_chr21_27108880_+	0.0187565
TIAM1_chr21_32641199_-	0.0187573
TIAM1_chr21_32766469_+	0.0375274
LINC00649_chr21_35319455_+	0.0938981
LINC00649_chr21_35320866_-	0.0187439
LOC101928126_chr21_35347679_-	0.0187362
KCNE2_chr21_35703585_+		0.0111815
RUNX1_chr21_36262938_-	0.0187577
LOC100506403_chr21_36930194_-		0.0111951
CBR3-AS1_chr21_37522261_-	0.0187585	0.0337022
PIGP_chr21_38444624_+	0.0187582
DSCR3_chr21_38629856_-	0.0187368
DYRK1A_chr21_38737448_-	0.0187465
KCNJ15_chr21_39618110_-	0.0187582
LINC01423_chr21_39694592_-	0.0187426
ERG_chr21_39751946_-	0.0187414
LINC01700_chr21_40362959_-	0.0564151
PSMG1_chr21_40476709_+	0.112591
MX2_chr21_42740894_+	0.0187593
MX2_chr21_42742437_+	0.0187573
RIPK4_chr21_43191347_+		0.022385
C2CD2_chr21_43342566_+	0.0187421
C2CD2_chr21_43343896_-	0.0187451
C2CD2_chr21_43347123_+	0.0750697
UMODL1_chr21_43481148_-	0.0187564
UMODL1_chr21_43540366_-	0.131505
UMODL1_chr21_43540469_-	0.0187582
UMODL1_chr21_43542918_-	0.151201
RSPH1_chr21_43885512_+	0.0375171
RSPH1_chr21_43886129_+	0.0750649
RSPH1_chr21_43908948_+	0.0187569
SLC37A1_chr21_44010521_-	0.0563987
HSF2BP_chr21_45075226_-		0.0336043
HSF2BP_chr21_45075242_-		0.0111974
TRAPPC10_chr21_45491848_+		0.0111919
ICOSLG_chr21_45628591_+	0.0187575
SLC19A1_chr21_46937163_-		0.0224371
SLC19A1_chr21_46937196_-		0.0336336
SLC19A1_chr21_46937266_-		0.0111963
SLC19A1_chr21_46963579_+	0.0562731
SLC19A1_chr21_46970306_+	0.0187537
SLC19A1_chr21_46971746_+	0.112586
MCM3AP-AS1_chr21_47649929_-	0.0187387
S100B_chr21_48025463_-	0.0187612
CECR3_chr22_17741452_+	0.0187579
BCL2L13_chr22_18121082_-	0.0375076
LINC00528_chr22_18260321_+	0.0187554
MICAL3_chr22_18266809_-	0.0562745
PRODH_chr22_18921897_-	0.018754
LINC00895_chr22_19564965_-	0.0187619
LINC00895_chr22_19565145_+	0.0187549
TXNRD2_chr22_19879468_+	0.0187475
THAP7-AS1_chr22_21356894_-	0.0187581
PPM1F_chr22_22295644_+	0.0187568
PPM1F_chr22_22296095_+	0.056436
GGTLC2_chr22_22997690_+	0.0375028
IGLL1_chr22_23920053_+	0.0187375
VPREB3_chr22_24094119_-	0.0187619
PIWIL3_chr22_25092920_+	0.0187544
TPST2_chr22_26969187_+	0.0187503
CRYBB1_chr22_27014695_+	0.0187572
HSCB_chr22_29138212_-	0.0187595
KREMEN1_chr22_29474927_+		0.0111812
EMID1_chr22_29601601_+	0.0187582
OSM_chr22_30667875_-	0.0187493
GATSL3_chr22_30682343_+	0.0187537
GATSL3_chr22_30683728_+		0.0111927
SYN3_chr22_33120407_-	0.0187421
LARGE1_chr22_33968447_+	0.0375385	0.0111915
ISX-AS1_chr22_34766472_-		0.0111982
ISX-AS1_chr22_35367875_+	0.037563
RBFOX2_chr22_36460613_-	0.018753
APOL3_chr22_36552877_+	0.0375771
MYH9_chr22_36801505_+	0.0187536
MYH9_chr22_36802842_+	0.0187389
TXN2_chr22_36838909_+		0.011196
NCF4_chr22_37257310_-	0.0187579
NCF4_chr22_37257535_-	0.0187488
NCF4_chr22_37257927_-	0.0187533
CYTH4_chr22_37679549_-	0.0375091
GGA1_chr22_38006818_+	0.0187579
GGA1_chr22_38030841_-	0.0187358
GCAT_chr22_38214217_-	0.0187463
TOMM22_chr22_39077584_+	0.01874
JOSD1_chr22_39096343_+	0.037564
DNAL4_chr22_39179005_-	0.0375511
APOBEC3C_chr22_39410942_+	0.0374924
GRAP2_chr22_40336026_+	0.0187431
MKL1_chr22_40860390_+	0.018761
SNORD140_chr22_41465713_-	0.0187559
EP300_chr22_41488983_+	0.0187558
MEI1_chr22_42178661_+	0.282881	0.0224072
FAM109B_chr22_42469258_+	0.0751893
LINC01315_chr22_42720448_+	0.0187357
PACSIN2_chr22_43330140_-	0.0562754
PACSIN2_chr22_43398871_-	0.018762
SCUBE1_chr22_43659286_+	0.0375062
SCUBE1_chr22_43661940_+	0.0187343
PARVG_chr22_44568889_-	0.018761
LINC01656_chr22_44847167_-		0.0111959
PRR5_chr22_45059806_-	0.0187385
PPARA_chr22_46576694_+	0.037484	0.0223813
LOC339685_chr22_47669267_-		0.0111853
MIR3201_chr22_48492425_-	0.018744
MIR3201_chr22_48493485_-	0.0375024
CRELD2_chr22_50331093_-	0.0375304
TRABD_chr22_50630659_-	0.0187388
SHANK3_chr22_51109605_-	0.0375508
CNTN4_chr3_1888053_-		0.0111835
CRBN_chr3_3349547_+	0.0187576
CRBN_chr3_3351194_+	0.0187393
ITPR1_chr3_4895480_-	0.0187607
ITPR1_chr3_4908922_+	0.0187602
MIR4790_chr3_5506701_+	0.0187522
GRM7_chr3_7246934_+	0.0375388
LMCD1-AS1_chr3_8399608_+	0.0563976
SRGAP3_chr3_9192997_+		0.0111835
IRAK2_chr3_10229365_-	0.0564148
IRAK2_chr3_10231179_-	0.339812	0	33.8898
SEC13_chr3_10342107_-		0.0560167
CCDC174_chr3_14690645_+	0.0375536
COLQ_chr3_15563261_+	0.0938876
RFTN1_chr3_16557574_+	0.0750388
DAZL_chr3_16697151_-		0.0111963
LOC339862_chr3_18248974_-	0.0375136
VENTXP7_chr3_21273165_-	0.0187426
MIR4792_chr3_24680839_-	0.0187484
MIR466_chr3_31268358_-	0.0375315
STT3B_chr3_31523342_+		0.011196
GLB1_chr3_33139043_+		0.0111939
UBP1_chr3_33483034_+	0.188106
CLASP2_chr3_33763205_-	0.0752716
SCN5A_chr3_38649662_+		0.0111996
CX3CR1_chr3_39291270_+	0.0187511
CX3CR1_chr3_39292459_+	0.018756
SLC25A38_chr3_39402207_+	0.339958
ULK4_chr3_41298021_+	0.0187356
TRAK1_chr3_42108492_+	0.037567
POMGNT2_chr3_43222467_+	0.0564312
POMGNT2_chr3_43222722_+	0.0187562
ANO10_chr3_43429999_+	0.018755
LIMD1-AS1_chr3_45730396_-	0.0938068
CCR1_chr3_46255121_-	0.0375149
CCDC12_chr3_47009120_-	0.0751039
KLHL18_chr3_47324872_-	0.0187591
P4HTM_chr3_49028543_+	0.0940546
USP4_chr3_49378807_-	0.0187525
DAG1_chr3_49535564_+		0.0111844
UBA7_chr3_49845582_-	0.0187494
RASSF1_chr3_50376243_+	0.0187579
RASSF1_chr3_50376604_+	0.0563996
TEX264_chr3_51705651_+	0.0187601
DUSP7_chr3_52072089_+	0.0375144	0.0111998
LINC00696_chr3_52103270_-		0.0111942
STAB1_chr3_52528519_+	0.0375703
NEK4_chr3_52805507_-	0.0187532
RFT1_chr3_53113320_-		0.0111964
FHIT_chr3_59804696_+	0.018745
FHIT_chr3_61159157_+	0.056445
MAGI1_chr3_65463344_-		0.0111971
PDZRN3-AS1_chr3_73862674_+	0.0187593
HTR1F_chr3_87844726_-	0.13179	0.0224141
DHFR2_chr3_93781070_+	0.0564039
MIR8060_chr3_95752611_+			2.92989
ST3GAL6_chr3_98479014_-	0.0187393
ABI3BP_chr3_100617846_+	0.0187342
TRMT10C_chr3_101279528_+	0.0187396
ALCAM_chr3_105086232_-		0.0111952
LINC01215_chr3_107840853_+	0.0187578
PVRL3-AS1_chr3_110621753_-		0.0111948
NECTIN3_chr3_111002570_+		0.0111895
ZBTB20_chr3_114865367_-	0.0187358
LOC105374060_chr3_118573183_-		0.0111865
PLA1A_chr3_119347024_-	0.0750679
CHST13_chr3_126250047_+	0.0562719
MGLL_chr3_127517895_+	0.0187618
GATA2_chr3_128202555_+	0.0374904
EFCC1_chr3_128733714_-	0.0941611
EFCC1_chr3_128734532_-	0.0187493
PLXND1_chr3_129335574_+	0.0753602
PLXND1_chr3_129337732_+	0.0187613
TRH_chr3_129668889_+	0.131723
TRH_chr3_129674150_+	0.0187493
PIK3R4_chr3_130466964_+	0.018738
BFSP2_chr3_133160485_+	0.0374849
SLCO2A1_chr3_133663891_-	0.0374948
MSL2_chr3_135916554_-	0.377449
NME9_chr3_138048746_+	0.018745
CLSTN2_chr3_140136553_-		0.0111958
TRIM42_chr3_140425504_+		0.0111879
TRIM42_chr3_140484339_-	0.0187577	0.078816
TM4SF18_chr3_149010770_-	0.0375696
TM4SF1_chr3_149095197_-	0.0187484
ANKUB1_chr3_149499566_-	0.0187441
MED12L_chr3_150803148_-	0.0187609
MED12L_chr3_151040592_+		0.0111898
LOC101928166_chr3_151915471_-	0.0187478
LOC101928166_chr3_151936477_+	0.0187418
LOC101928166_chr3_151937213_+	0.0187497
LOC100507537_chr3_155053491_+	0.131671	0.0111888
C3orf33_chr3_155523889_-	0.0187343
C3orf33_chr3_155524314_-		0.0111934
SSR3_chr3_156324172_+	0.0187425
TIPARP-AS1_chr3_156363277_+	0.150225
C3orf80_chr3_159941766_-	0.0374928
WDR49_chr3_167368800_+	0.075086
EGFEM1P_chr3_168300447_-	0.0187617
MECOM_chr3_168955290_-	0.857695	0.472193
MECOM_chr3_168958598_-	0.0187367
MECOM_chr3_168978918_-	0.0751707
MECOM_chr3_169029730_+	0.0187442
MECOM_chr3_169067682_-	0.0187542
MECOM_chr3_169074053_-	0.018759
MECOM_chr3_169083021_+	0.418688
MECOM_chr3_169386645_-	0.0375702
LOC100128164_chr3_169683879_-	0.018737
LINC00501_chr3_177049130_+	0.225977	0.0111971
LINC00501_chr3_177061968_+	0.0375627
LINC00501_chr3_177070165_+	0.0187564
DNAJC19_chr3_180709128_-	0.0563722
LINC02054_chr3_184190474_+	0.0187595
VPS8_chr3_184656545_-		0.0111969
TP63_chr3_189614504_+		0.0111963
ATP13A5_chr3_193060469_-	0.0187561
ATP13A5_chr3_193060488_-		0.0111941
OPA1_chr3_193310712_+	0.0187559
HES1_chr3_193826643_+	0.0187563
LINC02037_chr3_193972246_+	0.0375156
LINC02037_chr3_193973638_+	0.13151
LINC02037_chr3_193988845_+	0.0563604
LINC02037_chr3_193988849_-	0.0375271
LINC00885_chr3_195846523_+	0.0187454
RUBCN_chr3_197417748_-		0.0111863
RNF212_chr4_1049822_-	0.0938876
POLN_chr4_2093332_-	0.0187436
GRK4_chr4_3048300_-	0.0187514
RGS12_chr4_3390108_-	0.0187607
CYTL1_chr4_5036418_+	0.0187566
SH3TC1_chr4_8201209_-	0.0375691
SLC2A9_chr4_10023294_-	0.0187525
HS3ST1_chr4_11478540_+	0.0187578
LINC01182_chr4_13984933_+	0.0187573
C1QTNF7_chr4_15413056_+	0.0374927
CD38_chr4_15764141_-	0.0187564
KCNIP4_chr4_21630209_+		0.0111919
SEL1L3_chr4_25789440_+	0.0187561
SEL1L3_chr4_25861678_+	0.0564361
SMIM20_chr4_25914427_-		0.0111882
SMIM20_chr4_25916812_-	0.0750808
STIM2_chr4_26882136_-	0.0187446
LOC101928622_chr4_33739291_-	0.0187581
DTHD1_chr4_36323403_+	0.018751
TMEM156_chr4_39033282_-	0.0187339
WDR19_chr4_39182810_-	0.0187573
LOC344967_chr4_40057507_-	0.0938446
LOC344967_chr4_40058364_-	0.0187482
RHOH_chr4_40194385_-	0.0375688
LOC101060498_chr4_40315563_-	0.0187558
GNPDA2_chr4_44993619_-		0.0111886
TEC_chr4_48213612_+	0.0187584
OCIAD2_chr4_48908494_-	0.0187457
CHIC2_chr4_54931926_+	0.0187569
KIT_chr4_55683949_-	0.018736
KDR_chr4_55808571_+	0.0187378
SRD5A3_chr4_56214228_-	0.0187471
PAICS_chr4_57302814_+	0.0187579
SPINK2_chr4_57623484_-	0.0375334
POLR2B_chr4_57844764_-	0.075214
LOC101928851_chr4_58357079_+		0.0111875
DCK_chr4_71860008_+	0.018758
EPGN_chr4_75197112_-	0.0187561
CCNG2_chr4_78076570_+	0.0563111
CCNG2_chr4_78076733_-	0.0187581
LINC01094_chr4_79643499_+	0.0187615
LINC01094_chr4_79644071_+	0.0187465
BMP2K_chr4_79696257_+	0.0562675
BMP2K_chr4_79696664_+	0.0187391
PCAT4_chr4_80781165_+		0.0111908
RASGEF1B_chr4_82402981_-	0.150371
COQ2_chr4_84139282_-	0.0187432
MAPK10_chr4_87349658_+		0.0111861
GPRIN3_chr4_90410041_+	0.0375702
CCSER1_chr4_91754600_-		0.0111843
HPGDS_chr4_95266808_+	0.187889
EMCN_chr4_101467557_-	0.0187443	0.0671519
UBE2D3_chr4_103788959_-	0.0187347
ALPK1_chr4_113267871_+		0.0111788
NDST4_chr4_116197006_+	0.0375775
NDST4_chr4_116244138_-	0.0187546
NDST4_chr4_116247196_-	0.0187415
MIR1973_chr4_116773559_-		0.0224293
LINC01378_chr4_118404469_+		0.0111964
NDST3_chr4_119095893_+	0.0187576
SNHG8_chr4_119200433_-	0.018736
EXOSC9_chr4_122720822_-	0.0751531
SPRY1_chr4_124337950_+	0.0374981
SPRY1_chr4_124365333_-		0.0111864
LINC01091_chr4_124542404_-	0.0375668
FAT4_chr4_126274267_-	0.0187578
MIR2054_chr4_126632700_+	0.0187435
INTU_chr4_127703107_+	0.0187436
LINC00499_chr4_139418352_+		0.0111898
SETD7_chr4_140479099_-	0.0187404
MAML3_chr4_140896577_-	0.0563849
MAML3_chr4_140940799_-	0.0187516
SCOC_chr4_141157104_-	0.0375072
SCOC-AS1_chr4_141265414_-	0.0187575
INPP4B_chr4_143463268_-	0.0750817
ANAPC10_chr4_145861724_-	0.0187446
ABCE1_chr4_146019878_-	0.0187593
LOC101927849_chr4_149983621_+		0.0111949
LRBA_chr4_151936263_-		0.0111819
LOC100996286_chr4_153029470_-	0.0187537
MAP9_chr4_156368499_-	0.0187581
FNIP2_chr4_159728606_+	0.0187581
C4orf45_chr4_159971342_+	0.0187577
RAPGEF2_chr4_160125303_-	0.0187528
MARCH1_chr4_164897087_-		0.0111895
MSMO1_chr4_166249353_+	0.0187617
LOC100506122_chr4_171948913_+	0.0187595
SAP30_chr4_174291220_+	0.207068	0.0560186
SAP30_chr4_174291342_+	0.0187376
STOX2_chr4_184790939_-		0.0111898
IRF2_chr4_185308455_-	0.0187428
IRF2_chr4_185338700_-	0.0187522
ACSL1_chr4_185667834_+	0.0187443
LINC01093_chr4_185805929_+	0.0187585
SORBS2_chr4_186718113_+		0.0111939
LINC01262_chr4_190434239_-		0.0111987
LOC100506858_chr5_2390157_-		0.0111953
LINC01019_chr5_3353277_+		0.0111861
LINC01020_chr5_4941809_-	0.0187574
PAPD7_chr5_6790015_+	0.0187581
ANKRD33B_chr5_10590156_+	0.0751248
ANKRD33B_chr5_10608949_-	0.0187581
ANKRD33B_chr5_10634725_-	0.0187467
TRIO_chr5_14357271_+	0.018752
TRIO_chr5_14464417_-	0.018745
LINC02064_chr5_29547098_+	0.0187369
PDZD2_chr5_31614093_-	0.037492
MTMR12_chr5_32209955_+	0.0187611
TARS_chr5_33239096_+	0.0187528
RAD1_chr5_34915489_+	0.0187406
LINC02104_chr5_39518095_-		0.0223863
GHR_chr5_42720238_+	0.0187539
FLJ32255_chr5_42994214_-	0.018736
ITGA2_chr5_52320403_-		0.0111951
GZMK_chr5_54325874_+	0.0375714
FLJ31104_chr5_55346315_-	0.0374864
SMIM15-AS1_chr5_60560221_+	0.0187473
SV2C_chr5_75590026_+	0.0750605
IQGAP2_chr5_75688598_-	0.0187436
S100Z_chr5_76152668_+	0.0187603
PDE8B_chr5_76659749_-	0.0187456
SCAMP1-AS1_chr5_77655248_-	0.037555
LHFPL2_chr5_77779009_-	0.0375305
LHFPL2_chr5_77780999_+	0.0187571
SSBP2_chr5_81150650_-	0.01875
ATG10_chr5_81521315_+	0.0187435
TMEM167A_chr5_82293164_+	0.0375613
LYSMD3_chr5_89826295_-	0.037563
ADGRV1_chr5_90068475_-		0.0111874
MCTP1_chr5_94495857_+	0.0187581
SPATA9_chr5_95002107_+	0.0187565
RHOBTB3_chr5_95066124_+	0.0375685
LNPEP_chr5_96265997_-	0.0187555
ST8SIA4_chr5_100787273_+		0.0111996
LINC01950_chr5_106264188_-		0.0111862
PJA2_chr5_108746675_-	0.0187489
STARD4-AS1_chr5_110866015_-	0.0374986
NREP-AS1_chr5_111291800_-		0.0673114
YTHDC2_chr5_112931599_+	0.018745
COMMD10_chr5_115421399_+	0.0187578
CEP120_chr5_122759471_-	0.150276
LOC101927421_chr5_124745200_+	0.0187596
ISOC1_chr5_128430524_+	0.0187524
LYRM7_chr5_130544627_-	0.018758
RAPGEF6_chr5_130972615_+	0.0187364
C5orf56_chr5_131793915_+	0.0187579
PPP2CA_chr5_133566173_+	0.0187443
JADE2_chr5_133906870_+		0.0111969
SPOCK1_chr5_136522980_+		0.0111962
MATR3_chr5_138607542_-	0.0374888
MZB1_chr5_138721199_+	0.0187581
MZB1_chr5_138724765_+	0.0187569
TMEM173_chr5_138850539_+	0.0187473
TMEM173_chr5_138850939_+	0.0375837
CXXC5_chr5_139018118_-	0.112639
CXXC5_chr5_139029161_+	0.150293
CXXC5_chr5_139086072_+	0.0374944
LOC101929719_chr5_139547048_+		0.0111905
TMCO6_chr5_140019570_+	0.0939317
DIAPH1_chr5_140986332_+	0.0562922
DIAPH1_chr5_140997222_+	0.018762
ARHGAP26_chr5_142601732_+	0.0375162
SH3TC2_chr5_148441704_+	0.0187364
PDGFRB_chr5_149534412_-		0.0223844
SMIM3_chr5_150158043_-	0.0187561
TNIP1_chr5_150439148_-	0.0187597
TNIP1_chr5_150445956_+		0.0111844
GRIA1_chr5_153136361_-		0.0335522
FAM114A2_chr5_153373544_-		0.0111853
HAVCR2_chr5_156533815_-	0.0187373
EBF1_chr5_158102006_+		0.0111932
RNF145_chr5_158634686_-	0.0374891
ATP10B_chr5_160225633_+	0.0375519
ATP10B_chr5_160227549_+	0.0187525
MAT2B_chr5_162932252_-	0.0564683
LINC01947_chr5_165712561_+			2.92872
LCP2_chr5_169728214_-	0.0375704
LCP2_chr5_169728676_-	0.0187435
FBXW11_chr5_171296872_-	0.0375569	0.11349
STK10_chr5_171540549_-	0.018758
ATP6V0E1_chr5_172462013_+	0.0564193
STC2_chr5_172704290_+	0.0187415	0.0111835
LOC285593_chr5_172978025_+		0.0111963
LINC01411_chr5_173961491_-	0.0187528
HIGD2A_chr5_175816687_-	0.0187549
RGS14_chr5_176786192_+	0.07533
PDLIM7_chr5_176906650_+	0.0562589
COL23A1_chr5_177665367_+	0.0187487
GRM6_chr5_178414455_+			2.9313
LTC4S_chr5_179220427_-	0.0187443
LTC4S_chr5_179221188_-	0.0187545
SQSTM1_chr5_179246820_-	0.0375343
MGAT1_chr5_180213932_-	0.0375538
EXOC2_chr6_451550_+		0.0111945
GMDS_chr6_2118135_+		0.0111905
SERPINB9P1_chr6_2854794_+	0.0187478
SERPINB9P1_chr6_2856648_-	0.0375819
SERPINB9_chr6_2916700_-	0.0375141
LY86_chr6_6659618_+	0.0187452
LY86_chr6_6661173_-	0.0375095
LY86_chr6_6710663_+	0.0187364
LY86_chr6_6713556_+	0.0187608
LY86_chr6_6725557_+	0.0374859
LY86_chr6_6841575_-	0.0564283
BLOC1S5-TXNDC5_chr6_7998791_+		0.0111883
EEF1E1-BLOC1S5_chr6_8064961_-	0.0187369
SLC35B3_chr6_8435514_-	0.0187404
NEDD9_chr6_11382990_+	0.0751478
PHACTR1_chr6_12652618_-		0.0111813
RANBP9_chr6_13712587_+	0.0187456
JARID2_chr6_15267516_-	0.0374907
JARID2_chr6_15413065_+	0.018744
ATXN1_chr6_16701245_-	0.0187482
RNF144B_chr6_18338103_-	0.0941048
MBOAT1_chr6_20206789_-	0.037484
E2F3_chr6_20407522_+	0.0187553
CASC15_chr6_21665282_-	0.0187461
CASC15_chr6_22065730_+	0.0563304
NRSN1_chr6_24127358_+		0.0111975
FAM65B_chr6_25054728_-	0.0187573
CARMIL1_chr6_25498318_+		0.0111829
HIST1H3C_chr6_26044930_-	0.225835
HIST1H3E_chr6_26223959_-	0.0187578
LOC285819_chr6_26484969_+	0.0187573
HMGN4_chr6_26538317_+	0.0187581
GABBR1_chr6_29595246_+	0.0187572
HLA-E_chr6_30477824_+	0.0187436
TNXB_chr6_32035201_-		0.0111939
LOC100507547_chr6_32120430_-	0.0563036
GPSM3_chr6_32160057_+	0.0187366
HLA-DRB1_chr6_32571912_-	0.207146
LOC100294145_chr6_32858826_-	0.0187499
HLA-DOA_chr6_32996514_+	0.0187557
HLA-DOA_chr6_32997655_+	0.0374929
HLA-DPA1_chr6_33043135_+	0.0187522
MIR219A1_chr6_33175743_-	0.0375008
MIR7159_chr6_33873622_+	0.0187597
ANKS1A_chr6_34856486_-	0.0187566
ANKS1A_chr6_35016506_+	0.0187423
ANKS1A_chr6_35017381_+	0.0375297
FKBP5_chr6_35686248_-	0.150158
FKBP5_chr6_35687644_-	0.0187572
C6orf89_chr6_36881333_-	0.018754
TMEM217_chr6_37171993_+	0.0187408
TREML2_chr6_41169978_-	0.0375684
NCR2_chr6_41363149_-	0.0187531
MDFI_chr6_41608601_-	0.0187436
CCND3_chr6_41998298_-	0.018754
CCND3_chr6_41998377_+	0.0563283
TAF8_chr6_42017949_-	0.0187546
ZNF318_chr6_43338139_-		0.0111912
TJAP1_chr6_43436311_+		0.0111897
VEGFA_chr6_43766056_-	0.0187561
ADGRF1_chr6_47003431_-	0.01875
ADGRF1_chr6_47007089_-	0.0187612
ADGRF1_chr6_47010294_+	0.0187527
CD2AP_chr6_47444473_-	0.0375546
MCM3_chr6_52150460_-	0.0375684
ELOVL5_chr6_53178108_-	0.0187545
KLHL31_chr6_53587665_-	0.0187611
FAM83B_chr6_54824629_+	0.0187516
HCRTR2_chr6_54897034_-	0.0187442
HCRTR2_chr6_54897771_-	0.0187381
KCNQ5_chr6_73333441_+	0.0375666
MB21D1_chr6_74161021_+	0.0187523
MB21D1_chr6_74161487_+	0.0187488
MB21D1_chr6_74165180_-	0.0187564
SLC17A5_chr6_74290297_+	0.0187534
BCKDHB_chr6_80813995_-	0.0187435
BCKDHB_chr6_80815796_+	0.0187578
TBX18_chr6_85677810_-	0.0937803	0.0559756
SNHG5_chr6_86746013_+	0.0187443
PNRC1_chr6_89790522_-	0.0374992
ANKRD6_chr6_90298255_-		0.0111835
BACH2_chr6_91007370_+	0.0374996
TSG1_chr6_95165710_-	0.0187443
POU3F2_chr6_98914212_+		0.0111859
LOC100996634_chr6_109560436_-	0.0562625
CCDC162P_chr6_109619987_-	0.0564136
CCDC162P_chr6_109624673_+	0.0187534
GPR6_chr6_110267189_+		0.0111996
WISP3_chr6_112329764_+	0.0187475
WISP3_chr6_112364244_-	0.0187461
FAM26F_chr6_116796895_-	0.0187359
GJA1_chr6_121760935_-		0.0111924
GJA1_chr6_121968879_-	0.0187562
SMPDL3A_chr6_123177055_+		0.0224242
NCOA7_chr6_126264413_+	0.0187354
HINT3_chr6_126277525_+	0.0375627
TRMT11_chr6_126307021_-	0.0375102
PTPRK_chr6_128292966_-		0.0111881
LAMA2_chr6_129298928_-	0.0187431
TMEM200A_chr6_130822392_+	0.0187408
ARG1_chr6_131755022_-		0.0111915
ECT2L_chr6_139173754_-		0.011183
TXLNB_chr6_139612563_+	0.0187527
TXLNB_chr6_139647607_+	0.018742
STX11_chr6_144445861_-	0.0187479
EPM2A_chr6_146056836_+	0.187917
SAMD5_chr6_147790775_+	0.0375609
SAMD5_chr6_147863468_-	0.0187443	0.0559476
TAB2_chr6_149577512_+		0.0675761
PNLDC1_chr6_160251436_-	0.0187392
LPAL2_chr6_160882575_-	0.0187618
PARK2_chr6_162250917_-	0.0187385
PACRG_chr6_163213470_-		0.0111896
LOC101929523_chr6_169613319_+	0.0375682
DNAAF5_chr7_834276_-		0.0111853
ADAP1_chr7_988676_-		0.0111963
SNX8_chr7_2364401_+	0.0187564
LFNG_chr7_2549572_-	0.0750957
LFNG_chr7_2558159_-	0.877274
AMZ1_chr7_2758344_+	0.0562999
AP5Z1_chr7_4820648_-		0.0111941
FBXL18_chr7_5495722_+	0.0375283
FBXL18_chr7_5496485_+	0.0187383
FBXL18_chr7_5500384_+	0.0187341
FBXL18_chr7_5519206_+	0.0187466
ZNF815P_chr7_5861146_+	0.112713
LOC100505938_chr7_8302344_+		0.0111882
PHF14_chr7_11075117_+	0.0375232
AGR3_chr7_17097617_+	0.0187513
AHR_chr7_17222338_+	0.0187566
AHR_chr7_17336389_-	0.0187438
HDAC9_chr7_18591638_+		0.0111801
TWISTNB_chr7_19739261_-	0.0187567
SP4_chr7_21300660_-	0.0187465
FAM126A_chr7_23053022_-	0.0187568
TRA2A_chr7_23571513_+	0.0187488
NPY_chr7_24216225_+	0.018736
LOC441204_chr7_26553617_+	0.3023
KIAA0087_chr7_26583120_-	0.0375689
KIAA0087_chr7_26589915_-	0.0939389
KIAA0087_chr7_26595164_+	0.0939694
SKAP2_chr7_26903519_-	0.0187579
HOTAIRM1_chr7_27137263_+	0.0187578
JAZF1_chr7_28112699_+		0.0223687
CHN2_chr7_29440825_+			2.927
PLEKHA8_chr7_30114177_-		0.0111798
MTURN_chr7_30175843_-	0.0187376
MTURN_chr7_30183276_-		0.0111796
ADCYAP1R1_chr7_31209308_+		0.0111823
PDE1C_chr7_31852337_+	0.0187478
BBS9_chr7_33169328_-	0.018759
EEPD1_chr7_36305125_+	0.0187595
ANLN_chr7_36514653_-	0.0563187
ANLN_chr7_36515209_+	0.0187378
ELMO1_chr7_37144140_-		0.0111976
GPR141_chr7_37724351_-	0.037513
TRG-AS1_chr7_38400287_+	0.0187566
[truncated: 320 more rows]

## Sheet: Plasma_PB
Figure 2e
N iS	313	22	547
ID	PLASMA_PB_0031	PLASMA_PB_0036	PLASMA_PB_0057
LMO2_chr11_33952739_+	3.68281	33.461	90.1256
MECOM_chr3_168955290_-	4.7159	0	0.90171
LINC01168_chr10_134800542_+	3.73324	0	0.744607
LINC01248_chr2_5469178_-	5.76774	2.14035	0.678248
SEC13_chr3_10342107_-			0.252005
LINC01813_chr2_56313995_-			0.227246
EMCN_chr4_101467557_-	0.0474198	0	0.227245
HYDIN_chr16_70928409_+			0.219128
LINC01031_chr1_193679965_+			0.186568
DHFRP3_chr2_82798560_-			0.178558
PPARA_chr22_46576694_+	0.047294	0	0.154075
C1orf87_chr1_60478577_+	2.41611	2.13742	0.13835
SAMD5_chr6_147863468_-	0.047294	0	0.137886
TBX18_chr6_85677810_-	0.0947262	0	0.129649
CHRNA2_chr8_27326770_+	0.190306	0	0.113819
TCL1A_chr14_96214358_-			0.105218
GRIA1_chr5_153136361_-			0.105184
LINC00448_chr13_63365661_-	0.0474337	0	0.0972226
UCKL1_chr20_62582588_+			0.0648116
UVRAG_chr11_75865062_-			0.0566595
BMPR2_chr2_203212049_-			0.0490841
MYO1F_chr19_8592147_-			0.048723
LINC01931_chr2_150858045_+			0.0486356
IER5L_chr9_131948648_+			0.0485688
SMPDL3A_chr6_123177055_+	0.239561	0	0.0405038
DUSP7_chr3_52072089_+	0.0474038	0	0.0324243
GON4L_chr1_155742424_+	0.239773	0	0.0324026
WNT11_chr11_75946631_-	0	0	0.032382
POLN_chr4_2093332_-	0.0473362	0	0.0323791
JAZF1_chr7_28112699_+			0.0323755
XCR1_chr3_46140431_-			0.032373
SLC15A1_chr13_99416543_-			0.0323483
LINC02082_chr3_168692691_-			0.0243633
HORMAD1_chr1_150689857_+			0.0243356
LINC00535_chr8_94698664_+			0.024335
LINC01317_chr2_33969731_+			0.0243313
NOTCH4_chr6_32182806_+			0.0243219
RUBCN_chr3_197417748_-			0.0243011
CDH19_chr18_64255717_+			0.0242786
ASTN2_chr9_120090981_-			0.0242708
TMEM167A_chr5_82271412_-			0.0242687
SMG6_chr17_1990917_+	0.0472678	0	0.024266
TRIP13_chr5_911783_-			0.024257
GJA1_chr6_121968879_-			0.0163512
SMARCA2_chr9_2170826_+			0.0162554
FHIT_chr3_59523611_+	0	0	0.0162432
TTC28_chr22_28526270_-			0.0162336
LOC101928847_chr11_112662164_-			0.0162253
TMEM132D_chr12_129824534_+			0.0162215
LOC101928137_chr12_73462714_+			0.0162195
SLC22A4_chr5_131653452_+			0.0162162
ARHGEF33_chr2_39135715_+			0.0162158
RPLP0P2_chr11_61399659_+			0.0162153
SAP30_chr4_174291220_+			0.0162152
PPP1R13B_chr14_104211508_-			0.0162069
USP31_chr16_23135511_-			0.016205
MC4R_chr18_58417739_-			0.0162047
GIN1_chr5_102454750_-			0.0162041
MAST2_chr1_46255238_-			0.0162016
PRDM16_chr1_3227235_+			0.0162006
VTI1A_chr10_114432027_+			0.0161993
NEBL_chr10_20981568_+			0.0161987
THAP4_chr2_242569690_-	0.0949773	0	0.0161986
ZNF536_chr19_31057106_-			0.0161983
ZNF330_chr4_142156428_+			0.0161977
NREP-AS1_chr5_111291800_-			0.0161972
LINC01781_chr1_81366297_-			0.0161971
CD27-AS1_chr12_6551856_-			0.0161958
MIR4289_chr9_91432301_-			0.0161952
MLLT1_chr19_6287703_+			0.0161947
SMARCA5_chr4_144451573_+			0.0161921
PDE4B_chr1_66912183_-	0.189675	0	0.0161886
ATG16L2_chr11_72535657_+			0.0161878
TES_chr7_115786749_-			0.0161878
SFTPA1_chr10_81366352_+			0.016187
FOXI2_chr10_129536560_+			0.0161855
DCDC1_chr11_31196899_-			0.0161852
XKR6_chr8_10877469_-	0.191031	0	0.0161839
LOC105370802_chr15_46149141_-			0.0161835
IL2RA_chr10_6103867_-			0.0161815
NAPG_chr18_10557973_+			0.016181
YARS2_chr12_32910159_+	0.429143	0	0.0161801
TRIM42_chr3_140484339_-	0.676448	0	0.0161797
THAP4_chr2_242569640_-			0.0161775
DEFB129_chr20_209000_-	1.33243	0	0.0161726
YY1_chr14_100690429_-	1.60328	0	0.0161631
LOC105375075_chr6_44527702_-			0.00812376
HTR1F_chr3_87844726_-			0.00812344
EVPL_chr17_74003329_+			0.00812279
ANKFN1_chr17_54612857_+			0.00812015
CES4A_chr16_67021110_-			0.00811828
TRHDE_chr12_72796270_+			0.00811805
SPTLC3_chr20_12988290_-			0.00811797
SMTNL2_chr17_4506884_+	0	0	0.00811753
LINC00378_chr13_61235446_+			0.00811698
SNX29_chr16_12460080_-			0.00811629
SLC22A2_chr6_160689262_-			0.00811629
LOC101929528_chr8_59125133_-			0.00811629
WFS1_chr4_6280354_+			0.00811565
MGAT4C_chr12_86426929_+			0.00811527
RASAL1_chr12_113566124_-			0.00811417
DKK3_chr11_12002499_-			0.00811266
GRK5_chr10_121096364_+			0.00811185
SGCD_chr5_155314337_+			0.00811185
GRM8_chr7_126658397_-			0.00811085
NPVF_chr7_25625689_+			0.00810983
ITGA6_chr2_173328804_+			0.00810882
PIK3R1_chr5_67737174_+			0.00810882
LOC105378470_chr10_108027718_+			0.00810871
STEAP4_chr7_87916694_-			0.00810871
HRASLS_chr3_192812805_+			0.00810818
MIR99AHG_chr21_17449592_+			0.00810782
TBX1_chr22_19737145_-			0.00810782
CFAP45_chr1_159858544_-			0.00810684
GTF2F2_chr13_45729192_+			0.00810684
DNAH9_chr17_11871284_-			0.0081054
PRICKLE2-AS1_chr3_64047991_+			0.00810499
PLXNA4_chr7_131729422_-			0.00810499
DACH1_chr13_72401558_-	0.333193	0	0.00810457
NTNG1_chr1_107785247_+			0.0081038
LINC00898_chr22_47970603_+			0.0081035
LINC01179_chr4_166695705_+			0.00810339
LYPLAL1-AS1_chr1_219322561_+			0.00810327
OR2L13_chr1_248274748_+			0.00810327
SOX5_chr12_24649701_-			0.00810327
LOC101928227_chr15_38311285_-			0.00810327
CASP16P_chr16_3210483_-			0.00810327
APOOP5_chr16_59569256_-			0.00810327
TNRC6B_chr22_40678485_+			0.00810327
LOC257396_chr5_52527012_+			0.00810327
STN1_chr10_105669844_-			0.00810244
LRBA_chr4_151371597_+			0.00810206
CEP350_chr1_179969646_+			0.00810187
ADAMTS2_chr5_178698686_-			0.00810122
SLC26A8_chr6_35913774_+			0.00810099
PRKCE_chr2_45895670_+			0.00810005
NTSR1_chr20_61397100_-			0.00810005
TACC2_chr10_123959540_-			0.0081
GPR107_chr9_132864693_-			0.00809964
UNC5B_chr10_72919787_-			0.00809954
SLC37A2_chr11_124941762_+			0.00809954
MMP24_chr20_33829024_-			0.00809954
HSF2BP_chr21_45075226_-			0.00809954
WDR49_chr3_167201359_+			0.00809952
RIMS2_chr8_105044098_+			0.00809937
LOC105378470_chr10_108013872_-			0.00809903
DRGX_chr10_50574221_+			0.00809859
STON1_chr2_48799762_+			0.00809829
STK17B_chr2_196997154_-			0.0080982
TIMELESS_chr12_56803592_-	0.047307	0	0.00809773
ITGAD_chr16_31411356_-			0.00809741
TRIM42_chr3_140437203_-			0.00809741
KCNQ2_chr20_62047744_+			0.00809712
PIWIL1_chr12_130861906_+			0.00809708
IZUMO1R_chr11_94004434_-			0.00809692
HHIPL1_chr14_100078194_-			0.00809692
DGCR8_chr22_20069080_+			0.00809648
WWOX_chr16_78770088_+			0.00809604
LOC101928847_chr11_112707016_-			0.00809602
CCSER2_chr10_86443190_+			0.00809597
BARX1_chr9_96703358_-			0.00809597
TMEM230_chr20_5059725_-			0.00809559
PSMA5_chr1_109944561_-			0.00809554
ABCA13_chr7_48739510_+			0.00809549
CACNB2_chr10_18536446_-			0.00809543
UBE2G2_chr21_46171365_-			0.00809543
SRGAP3_chr3_9192997_+			0.00809543
PXDC1_chr6_3679125_-			0.00809543
ATF6B_chr6_32094583_+			0.00809543
HTR1B_chr6_77698890_+			0.00809543
ATP2B3_chrX_152819408_+			0.00809543
ZFR2_chr19_3819305_+			0.00809535
AFAP1L2_chr10_116147371_-			0.00809519
LOC105377162_chr3_72720132_-			0.00809519
NR2F1-AS1_chr5_92224689_-			0.00809501
SPTLC2_chr14_78034881_-			0.00809489
EDEM3_chr1_184740233_-			0.0080948
CDH9_chr5_27030297_+			0.0080948
OR13C2_chr9_107372855_-			0.0080948
IL6R_chr1_154431501_-			0.00809473
TOX_chr8_60021461_-			0.0080947
CHRM3_chr1_239467918_-			0.0080946
GPR6_chr6_110260598_-			0.00809438
AKR1B1_chr7_134172408_-	0.047299	0	0.00809437
CRNDE_chr16_54931163_-			0.00809437
CSF3R_chr1_37025933_+			0.00809429
MEG9_chr14_101664361_-			0.00809429
CCND1_chr11_69462535_+			0.0080942
CAPZB_chr1_19696121_+			0.00809414
TRMU_chr22_46742179_+	0.0473475	0	0.00809413
LOC285593_chr5_172930675_+			0.00809413
SAMD4A_chr14_55158798_+	0.385127	0	0.00809399
COL11A1_chr1_102926098_+			0.00809399
HSPG2_chr1_22258323_-			0.00809386
MSX2_chr5_174133750_+			0.00809381
DKK2_chr4_107813063_-			0.00809366
MYOM2_chr8_2166778_+			0.00809356
SIKE1_chr1_115357268_-			0.00809355
SPTSSB_chr3_161031259_-			0.00809355
RGL1_chr1_183786223_-			0.00809354
UMODL1_chr21_43545568_-			0.00809348
MIR548A1_chr6_18646832_+			0.00809348
TMC2_chr20_2582145_+			0.00809335
B3GALT5-AS1_chr21_40936076_+			0.00809334
TTC33_chr5_40733708_+			0.00809334
LYRM1_chr16_20919012_-			0.00809316
LINC01186_chrX_45996017_+			0.00809316
EFEMP1_chr2_56092810_+			0.00809314
SAMD11_chr1_878275_-			0.00809305
CHID1_chr11_874999_-			0.00809298
MIR4436A_chr2_89246034_+			0.00809294
PCMTD1_chr8_52875408_-			0.00809285
MIR1268A_chr8_37088981_-			0.00809268
LOC100131047_chr6_38892652_+			0.00809264
TXNDC5_chr6_7884900_-			0.00809257
NEUROG3_chr10_71335428_-			0.00809254
GPC3_chrX_132952635_-			0.00809254
LOC90768_chr4_183024645_-			0.00809253
CHRNA2_chr8_27326850_+			0.00809251
CABP4_chr11_67224297_+			0.00809242
OTOP3_chr17_72935410_-			0.00809242
LINC00581_chr6_21416846_-			0.00809242
ASAP1_chr8_131533239_-			0.00809242
GAP43_chr3_115322023_+			0.00809235
LOC101927421_chr5_124245722_+			0.00809235
LOC643623_chr6_125812791_+			0.00809235
ROBO2_chr3_78103925_-			0.00809225
NPTX2_chr7_98258300_+			0.00809217
CMIP_chr16_81477100_+			0.00809217
NXPE2_chr11_114642239_-			0.00809212
ATP5D_chr19_1240245_+			0.00809212
HLA-DPB2_chr6_33092145_-			0.0080921
TMEM74_chr8_109673966_-			0.00809207
CYP26B1_chr2_72147004_+			0.00809205
STXBP4_chr17_53134519_+	0.238458	0	0.0080919
TM4SF20_chr2_228265066_+			0.00809188
PCDH9-AS2_chr13_67426786_-			0.00809188
YPEL2_chr17_57413868_+			0.00809188
GCA_chr2_163185026_-			0.00809188
LOC105377143_chr3_66783611_-			0.00809188
VCX3A_chrX_6589057_+			0.00809188
IGSF11_chr3_118612537_-			0.00809187
NOL11_chr17_65775465_-			0.00809186
LOC105375075_chr6_44647026_-			0.00809178
LINC01029_chr18_76195188_-			0.00809177
GRHL2_chr8_102454641_+			0.00809174
PHOSPHO1_chr17_47300821_+			0.00809171
BTBD11_chr12_107866794_-			0.00809167
KIRREL3_chr11_126646566_-			0.00809167
TGDS_chr13_95219417_+			0.00809155
MIR8081_chr9_109051841_-			0.00809155
DLGAP1_chr18_4142025_+			0.00809138
SLC35F3_chr1_234069976_-			0.00809132
CHST14_chr15_40771632_-			0.00809122
SHANK2_chr11_70654713_+			0.0080912
POLA2_chr11_65058273_-			0.0080912
ABCC6_chr16_16298639_+			0.00809108
ASTN2_chr9_119751726_-			0.00809108
WNT6_chr2_219725080_-			0.00809083
LINC00550_chr13_68763222_-			0.0080908
CTNND2_chr5_10908006_+			0.0080908
GJB2_chr13_20777482_-			0.00809066
ZMYND11_chr10_299815_-			0.00809052
KCNV2_chr9_2742925_+			0.00809037
SLC16A7_chr12_60631416_-			0.0080903
PIR-FIGF_chrX_15488064_-			0.00809022
NEK9_chr14_75572206_-			0.00809003
DLG2_chr11_84571340_-			0.00809
STXBP5L_chr3_120737883_-			0.00808999
MIR2052HG_chr8_75501655_-			0.00808999
XIAP_chrX_123016880_+			0.00808999
CYP4F29P_chr21_15167114_+			0.00808998
FBN2_chr5_127966702_-			0.00808997
C3orf49_chr3_63764225_-			0.00808996
PLXNA4_chr7_131862690_-			0.00808991
TARID_chr6_133899359_+			0.0080899
ZNF207_chr17_30723113_+			0.00808983
NFASC_chr1_204880184_-			0.00808982
LINC01247_chr2_6619650_-			0.00808982
PTPRD_chr9_10204252_-			0.00808979
ADPGK-AS1_chr15_73111545_-			0.00808978
SPATA8_chr15_97393539_+			0.00808977
KIAA1211L_chr2_99440151_+			0.00808977
SMARCC2_chr12_56566870_+			0.00808973
MEF2C-AS1_chr5_88948099_-			0.00808973
PRRX1_chr1_170583716_+			0.00808972
KNDC1_chr10_134980686_-			0.00808972
SCAF11_chr12_46346229_+			0.00808972
L3MBTL3_chr6_130463873_-			0.00808972
KCNE4_chr2_224142879_-			0.00808971
LOC729296_chr20_58688376_-			0.0080897
ZNF318_chr6_43293566_-			0.00808969
RBMS1_chr2_161387646_-			0.00808969
LINCR-0003_chr5_56921339_+			0.00808965
KNTC1_chr12_123123728_-			0.00808964
HAND2-AS1_chr4_174725240_+			0.00808962
SPOCK1_chr5_136808950_-			0.00808962
EFHC2_chrX_44058356_-			0.00808962
CFAP54_chr12_97282993_-			0.0080896
HS3ST1_chr4_11472477_-			0.00808959
TH2LCRR_chr5_131992339_+			0.00808959
NSMCE4A_chr10_123733076_-			0.00808958
LOC101927691_chr6_817947_-			0.00808958
CSF1R_chr5_149488833_+			0.00808954
ATP11AUN_chr13_113311692_+			0.00808954
BCL9_chr1_147030304_-			0.00808952
ZFAT_chr8_135697840_-	0.0473628	0	0.00808951
C1orf94_chr1_34644586_-			0.00808951
LOC339978_chr4_55370316_-			0.00808949
LINC00485_chr12_103181025_+			0.00808948
EPHB1_chr3_135127883_+			0.00808947
LINC01028_chr17_68036773_+			0.00808946
LOC283856_chr16_56185374_-			0.00808945
NRSN1_chr6_23843611_-			0.00808944
PSMD6-AS2_chr3_63995629_-			0.00808943
MACF1_chr1_39588403_-			0.0080894
LOC101929123_chr4_17066441_+			0.0080894
LOC102724874_chr8_78658158_+			0.00808937
CLSTN2_chr3_139636128_+			0.00808937
SMURF2_chr17_62559070_+	0	0	0.00808936
ADGRF5_chr6_46907106_-			0.00808935
NYAP2_chr2_226198102_-			0.00808933
USP12-AS2_chr13_27766877_+			0.00808932
GUCY1A2_chr11_106765455_-			0.00808931
SPATA9_chr5_95010268_-			0.00808929
RXFP1_chr4_159530173_-			0.00808925
STAP1_chr4_68424574_+			0.00808925
CDRT15L2_chr17_20495262_-			0.00808924
TNFRSF8_chr1_12194163_-			0.00808924
LOC101927087_chr4_125488730_-			0.00808924
PAK5_chr20_9590470_-			0.00808922
SLC10A7_chr4_147432085_-			0.00808921
RUNX2_chr6_45516552_+			0.00808921
SEC24C_chr10_75519036_+			0.0080892
RAB6A_chr11_73469945_-			0.00808915
DCTD_chr4_183837118_-			0.00808913
CHD4_chr12_6712838_-			0.0080891
LOC339593_chr20_11122559_-			0.00808907
LINC01243_chr9_31872114_-			0.00808904
LOC101927849_chr4_150234621_-			0.00808902
FAM161A_chr2_62030890_+			0.008089
LOC101929448_chr4_104257465_-			0.00808899
EPC1_chr10_32501773_-			0.00808897
ADCY7_chr16_50319358_+			0.00808897
SPON1_chr11_14023541_-			0.00808895
LOC100505921_chr7_7969111_+			0.00808894
LINC00380_chr13_91673687_+			0.00808892
DEFB116_chr20_29920155_-			0.00808891
KCNAB1_chr3_156063667_+			0.0080889
UBXN7_chr3_196088427_-			0.00808886
RERE_chr1_8455942_-			0.00808885
CTNNA2_chr2_81123838_-			0.00808884
MAP4K1_chr19_39098986_+			0.00808882
LRRC75A_chr17_16394242_+			0.00808881
STK32B_chr4_5271662_-			0.00808879
HTR4_chr5_147942414_-			0.00808877
FAM49A_chr2_16621120_+			0.00808877
DPRX_chr19_54125441_+	0.143101	0	0.00808877
NUDCD1_chr8_110219745_-			0.00808877
BCAT1_chr12_24954112_-			0.00808874
HIF3A_chr19_46838136_+			0.0080887
MED30_chr8_118674887_+			0.00808865
DACH1_chr13_72359115_-			0.00808863
RBFOX1_chr16_6001689_-			0.00808862
CASZ1_chr1_10880609_-			0.00808861
PGPEP1_chr19_18476947_-			0.00808859
KLF2_chr19_16451697_-			0.00808854
CTNNB1_chr3_40934566_+			0.00808854
CNTNAP2_chr7_146551313_+			0.00808854
LOC101928273_chr2_138652397_+			0.00808853
FAM53A_chr4_1631779_+			0.00808846
ZSWIM6_chr5_60804134_-			0.00808846
MECOM_chr3_169083021_+	1.73314	0	0.00808846
AACS_chr12_125649052_+			0.00808844
LDB2_chr4_16523306_+			0.00808844
GRM7-AS3_chr3_6352177_+			0.00808843
MALRD1_chr10_19506125_+			0.00808834
RARRES2_chr7_150041924_+			0.00808833
MXI1_chr10_111985213_+			0.00808829
THAP12_chr11_76070657_-			0.00808825
MIR4500HG_chr13_88190708_-			0.00808825
LINC00645_chr14_28008485_+			0.00808825
LOC100190940_chr12_130512100_-			0.00808823
CCSER1_chr4_91006108_+			0.00808821
PIK3R1_chr5_67762610_-			0.00808821
SNX16_chr8_82721709_-			0.00808821
TM4SF1_chr3_149095197_-	0.0473516	0	0.00808818
CASP9_chr1_15844069_+			0.00808814
STARD7-AS1_chr2_96875635_+			0.00808813
TMEM132B_chr12_125831744_+			0.00808812
LOC283177_chr11_134345217_+			0.00808803
ZCCHC6_chr9_89174659_-			0.00808803
MIR4422_chr1_56317064_-			0.00808798
FAM50B_chr6_3906587_+			0.00808794
YEATS4_chr12_69804269_+			0.00808792
LINC00440_chr13_90016610_-			0.00808792
SLC24A5_chr15_48367019_+			0.00808788
ANO6_chr12_45890035_+			0.00808788
FAM47B_chrX_35056938_+			0.00808784
PREX1_chr20_47400258_-			0.00808781
MIR4422_chr1_56317141_-			0.00808765
SSH2_chr17_28228659_+			0.0080876
FAM161A_chr2_61916620_+			0.00808754
MMD_chr17_53468633_-			0.00808751
TRAK1_chr3_42188399_+			0.00808745
LINC01205_chr3_109172733_+			0.00808733
GRM8_chr7_126117356_+			0.00808727
GNAL_chr18_11829018_-			0.00808714
LINC00567_chr13_111430473_-			0.00808709
LINC00279_chrY_8439908_+			0.00808709
CUX1_chr7_101398259_+			0.00808703
NUP210L_chr1_154090908_-			0.00808703
MIR8081_chr9_109083578_+			0.00808697
SLC25A15_chr13_41385054_-			0.00808697
LRRC7_chr1_70500236_+			0.00808694
SLC1A2_chr11_35344944_-			0.0080869
GLI2_chr2_121579610_+			0.0080869
C10orf71-AS1_chr10_50492067_-	0.0474303	0	0.00808687
PARD3_chr10_34605385_-			0.0080868
C2orf71_chr2_29297964_-			0.00808678
TSG1_chr6_94451240_+			0.00808673
AP3S2_chr15_90429366_-			0.00808671
MIR5095_chr16_48390818_+			0.00808671
MIR1202_chr6_156430149_+			0.00808668
MTMR14_chr3_9648524_-			0.00808667
LOC102723727_chr1_212048395_+			0.00808656
CCDC149_chr4_24886266_-			0.00808656
GRIP1_chr12_67271918_-			0.00808653
PARP11_chr12_4096905_-			0.00808644
LOC101927709_chr2_119195354_-			0.00808644
RUNX3_chr1_25247215_+			0.00808635
ACVR2A_chr2_148378062_+			0.00808633
GRM8_chr7_126161319_-			0.00808633
CRP_chr1_159717344_+			0.00808624
GAS2L1P2_chr9_99834733_-			0.00808616
LOC344967_chr4_40057507_-			0.00808613
MIR99AHG_chr21_18031896_+			0.00808611
RARRES1_chr3_158422615_+			0.00808611
GFPT1_chr2_69522383_+			0.00808596
TSPOAP1-AS1_chr17_56411499_+	0.0473052	0	0.00808588
C7orf69_chr7_47855655_-			0.00808588
ACKR3_chr2_237620250_-			0.00808587
NT5M_chr17_17217969_+			0.00808584
LOC100507205_chr11_42599462_-			0.00808583
NIPAL2_chr8_99251445_+			0.00808575
LOC338797_chr12_131958229_-			0.00808569
LRRC30_chr18_7267653_+			0.00808563
LINC02200_chr5_111917971_+			0.00808563
LMTK2_chr7_97715466_+			0.00808557
EGFEM1P_chr3_167940895_+			0.00808555
DIP2C_chr10_636358_+			0.00808551
SMG6_chr17_2026704_+			0.00808551
MBIP_chr14_36802066_-			0.00808548
RASSF2_chr20_4777921_-			0.00808545
USP25_chr21_16862137_-			0.00808544
LOC101927815_chr8_2393290_+			0.00808544
NAF1_chr4_164034772_+			0.00808538
ENOPH1_chr4_83388062_-			0.00808537
PELO_chr5_51483366_+			0.00808528
USP37_chr2_219381477_+			0.0080852
RMDN3_chr15_41050831_-			0.00808508
KLHL8_chr4_88161730_+			0.00808508
SQRDL_chr15_45929333_-	0.431607	0	0.00808505
PITPNM2_chr12_123514412_+			0.00808505
MIR588_chr6_127065607_-			0.00808505
DEFA11P_chr8_6893406_+			0.00808502
C1orf87_chr1_60535675_-			0.00808495
FOXCUT_chr6_1527093_-			0.00808474
LOC284898_chr22_27506292_+			0.00808463
MIR466_chr3_31298107_+			0.00808463
THRAP3_chr1_36671478_+			0.00808463
SLCO4A1_chr20_61303702_+			0.00808463
NCAM2_chr21_22456346_+			0.00808458
SPOCK3_chr4_168546565_+			0.00808456
ODF3L1_chr15_76016023_-			0.0080845
MIR4472-2_chr12_116842425_-			0.00808434
PRDM5_chr4_121368575_+			0.00808431
EXOSC10_chr1_11134747_+			0.00808426
CASC15_chr6_22081674_-			0.0080842
WDR72_chr15_54092145_+			0.00808419
SRPK2_chr7_104947949_+			0.00808419
PCBP3_chr21_47226652_-			0.00808418
MIR5197_chr5_142975541_+			0.00808411
MRPL49_chr11_64892277_-			0.00808408
OMA1_chr1_58856344_+			0.00808405
GPC6_chr13_94409076_-			0.00808403
LOC440982_chr3_147188983_-			0.00808398
NT5C1B-RDH14_chr2_18608793_-			0.00808394
LINC01551_chr14_29390073_-			0.00808388
RERE_chr1_8482640_+			0.00808388
LOC729307_chr4_137750038_-			0.00808387
VLDLR-AS1_chr9_2501357_-			0.00808387
NT5M_chr17_17300578_+			0.00808386
XIRP2_chr2_168381247_-			0.00808385
ABCA13_chr7_48428198_+			0.00808385
PLCB4_chr20_9267549_+			0.00808381
LOC105377143_chr3_66880021_+			0.00808365
LGR6_chr1_202171504_-			0.00808361
KCNH7_chr2_163910213_-			0.00808361
PDE6B_chr4_646459_+			0.00808359
FAM19A1_chr3_68516750_-			0.0080835
C8orf59_chr8_86134242_-			0.00808343
POU1F1_chr3_87554961_+			0.00808315
FAM150B_chr2_374479_-			0.00808315
GADD45B_chr19_2483271_+			0.008083
ERICH3_chr1_75022228_+			0.008083
DAB1_chr1_57693149_-			0.00808262
ANK2_chr4_113695858_-			0.00808259
D2HGDH_chr2_242679243_-			0.00808256
TUG1_chr22_31398481_-			0.00808254
CKAP4_chr12_106621345_-			0.00808249
PKD1L1_chr7_47921217_-			0.00808249
ITGBL1_chr13_102143029_-			0.0080824
TOM1L2_chr17_17753117_+			0.00808228
LINC00293_chr8_47312865_+	0.142509	0	0.00808211
FYN_chr6_112080518_-			0.00808198
ECEL1_chr2_233340496_+			0.00808192
NRG3_chr10_83798009_+			0.00808178
LINC01080_chr13_80599476_-			0.00808174
ZC3H12C_chr11_109777567_-			0.00808154
ACOT11_chr1_54951577_+			0.00808128
OBSCN_chr1_228463517_+			0.00808126
LINC01288_chr8_34161747_-			0.00808118
LOC100506272_chr4_188653799_-			0.00808102
CCDC167_chr6_37457877_-			0.00808086
PDZD2_chr5_31894639_-			0.0080808
CD47_chr3_107784441_-			0.00808071
OR4C46_chr11_51579675_-			0.00808069
RXRA_chr9_137132326_+			0.00808042
FAR2_chr12_29058234_-			0.0080802
MPHOSPH9_chr12_123655487_-			0.0080799
SPIN3_chrX_56990997_-			0.00807974
LINC01822_chr2_21852161_-			0.00807954
STPG2-AS1_chr4_97859987_+			0.00807954
PTPRD_chr9_8468027_-			0.00807891
SLC44A2_chr19_10731600_+			0.00807849
NDUFA10_chr2_240955880_-			0.00807839
IRAK2_chr3_10229365_-			0.0080783
CLASP2_chr3_33577838_-			0.00807787
PVRL3-AS1_chr3_110725860_+			0.00807782
GAS7_chr17_9999410_-			0.00807684
DRAM1_chr12_102248448_+	0.0473778	0	0.00807604
BTBD1_chr15_83735675_+			0.00807567
SEMA4D_chr9_92086108_-			0.00807444
MYOM2_chr8_2170467_+			0.00807442
HSPB1_chr7_75925292_-			0.0080717
HTR3E-AS1_chr3_183800491_-			0.00807127
RFX3_chr9_3527751_+	0.864984	8.63299
TESC_chr12_117507445_+		8.63263
LMO2_chr11_33915955_+		6.44495
CXXC5_chr5_139018118_-	0	4.28521
GNG4_chr1_235806517_+		4.28199
GNA15_chr19_3136305_-		2.1457
DR1_chr1_93812268_-		2.14362
CLINT1_chr5_157469855_-		2.14362
RREB1_chr6_6981335_+		2.14362
CHST13_chr3_126250047_+		2.14312
KNL1_chr15_40944434_+		2.14258
TGFA_chr2_70735931_+		2.14258
CDK2AP1_chr12_123757232_+		2.14248
TANGO6_chr16_69120550_-		2.14199
PREX2_chr8_68868400_+		2.1408
PIK3C3_chr18_39578565_-		2.14074
NCAM2_chr21_22574380_+	0.839622	2.13996
TCF4_chr18_53026485_+		2.13718
ADGRG1_chr16_57663524_+		2.13547
SIGLEC12_chr19_52005870_-	2.63885
STXBP4_chr17_53253411_-	2.13536
SSBP4_chr19_18529155_-	2.05498
CELA1_chr12_51720492_-	1.92647
HLA-DOA_chr6_32996514_+	1.85896
STX8_chr17_9159936_+	1.84595
EXT1_chr8_119101668_-	1.83006
GLIPR2_chr9_36153526_+	1.78353
NDUFV2_chr18_9090181_+	1.72704
WSB2_chr12_118500353_-	1.60479
SRRT_chr7_100484679_-	1.57721
ITGAX_chr16_31366634_-	1.45881
LRRC30_chr18_7371616_+	1.32847
CTSS_chr1_150737854_-	1.30608
NBPF20_chr1_145451882_-	1.26518
RASGEF1B_chr4_82402981_-	1.22653
CARHSP1_chr16_8963144_+	1.17537
TRRAP_chr7_98477407_-	1.06051
LPXN_chr11_58342496_+	1.00279
IFFO2_chr1_19276854_+	0.918798
MAPRE2_chr18_32620784_+	0.911228
GNAQ_chr9_80325525_-	0.860672
SLC9A3R1_chr17_72755916_+	0.840886
PIK3CA_chr3_178870397_+	0.836574
COQ2_chr4_84139282_-	0.7831
ARID1B_chr6_157353997_-	0.777891
C10orf105_chr10_73497206_+	0.776985
TRH_chr3_129668889_+	0.738198
LOC101927166_chr17_46556329_-	0.734063
TMEM5_chr12_64174665_-	0.731114
NLK_chr17_26501832_+	0.675594
SV2B_chr15_91912559_-	0.666462
LRRC75A-AS1_chr17_16342379_+	0.632052
GSN_chr9_124032488_+	0.6319
MFHAS1_chr8_8638285_-	0.582364
OSBP_chr11_59336803_+	0.581598
CIB3_chr19_16280146_-	0.579906
ABI3BP_chr3_100617846_+	0.579056
GHR_chr5_42720328_+	0.57148
PLA2G4A_chr1_186811437_+	0.533305
FLJ42351_chr2_113382441_+	0.531546
SAMSN1_chr21_15854077_+	0.520268
CIITA_chr16_10971986_-	0.487037
SLC25A38_chr3_39402207_+	0.485042
SETBP1_chr18_42407080_+	0.477451
LMO2_chr11_33918022_-	0.473683
AMZ2P1_chr17_62982026_+	0.437106
VMP1_chr17_57920676_+	0.435195
MYSM1_chr1_59184323_-	0.4335
MIR5188_chr12_125401499_+	0.433196
MIA2_chr14_39734367_+	0.430954
TARS_chr5_33239096_+	0.383484
ELK3_chr12_96581113_+	0.338322
UTP11_chr1_38475633_+	0.335455
LMO2_chr11_33956526_+	0.334896
WNK1_chr12_837114_+	0.334894
WDR49_chr3_167368800_+	0.334342
ADD3_chr10_111844148_-	0.334143
SAMD13_chr1_84767734_-	0.33261
SOCS2_chr12_93997283_+	0.331419
MYO5A_chr15_52821815_-	0.288937
TSPOAP1-AS1_chr17_56415177_+	0.288878
ZNF384_chr12_6780274_-	0.288131
FYB_chr5_39180758_-	0.238967
TMEM201_chr1_9690086_-	0.238833
MCFD2_chr2_47146880_-	0.237813
CDKAL1_chr6_20956085_-	0.237167
LOC101927124_chr14_31890259_+	0.236806
LAIR1_chr19_54890967_-	0.191521
CUX1_chr7_101383716_-	0.19138
LINC01819_chr2_43274052_+	0.191365
MFHAS1_chr8_8655901_-	0.191171
GTF2H1_chr11_18389267_-	0.190757
PRDM16_chr1_2993575_+	0.190441
BATF_chr14_75964279_-	0.190341
FMNL1_chr17_43305857_+	0.190044
TMEM91_chr19_41873188_+	0.189918
ERLIN2_chr8_37595607_+	0.14305
TP53_chr17_7590486_+	0.142999
LINC00607_chr2_216653383_+	0.142941
TENM4_chr11_79305424_+	0.142931
ATG16L2_chr11_72535642_+	0.142628
KLF6_chr10_3844985_-	0.142571
GRAMD1B_chr11_123431589_-	0.142556
MIR5093_chr16_85483178_+	0.142441
IGLL1_chr22_23922908_+	0.141985
SLC37A3_chr7_140079417_+	0.0952275
MTRNR2L6_chr7_142334509_+	0.0950504
TNXB_chr6_32035201_-	0.095031
NOTCH2NL_chr1_145266619_+	0.0949964
TLE3_chr15_70362863_-	0.0949405
LOC339685_chr22_47669332_-	0.0949404
C1orf87_chr1_60535684_-	0.0949272
ARHGAP10_chr4_148649240_+	0.0948918
RNPEPL1_chr2_241506377_-	0.0947868
KCNH7_chr2_163910198_-	0.0947098
AKR1C3_chr10_5159847_-	0.0946871
RAD51B_chr14_69118463_-	0.0946822
RAPGEF4_chr2_173706118_+	0.0946557
CASK_chrX_41564532_-	0.094599
SLC39A10_chr2_196418141_+	0.0945677
SEL1L3_chr4_25789440_+	0.04745
RHOG_chr11_3861565_-	0.0474391
PMFBP1_chr16_72202127_+	0.0474337
KDM5B_chr1_202773528_-	0.0474272
NAV3_chr12_78094365_-	0.0474272
SALL1_chr16_51301336_+	0.0474272
METTL4_chr18_2418609_+	0.0474272
SH3BP4_chr2_236116286_-	0.0474272
ETV7_chr6_36328768_+	0.0474272
EZH2_chr7_148537606_+	0.0474272
TMC1_chr9_75194499_+	0.0474272
BRINP1_chr9_121969310_-	0.0474272
HCCS_chrX_11085286_+	0.0474272
NT5M_chr17_17204753_+	0.0474232
RBM39_chr20_34330053_-	0.047422
LINC00382_chr13_80441968_+	0.0474206
PTBP2_chr1_97289039_-	0.0474198
CADM1_chr11_115348665_+	0.0474198
RORA_chr15_61174068_-	0.0474198
LOC101927915_chr8_138037334_+	0.0474198
ERI3_chr1_44812772_+	0.0474117
TBX15_chr1_119204687_-	0.0474117
SLC22A12_chr11_64359909_-	0.0474117
LINC00648_chr14_48861523_+	0.0474117
HEXA-AS1_chr15_72669950_+	0.0474117
PPP3R1_chr2_68409632_+	0.0474117
ALS2CR11_chr2_202404221_+	0.0474117
ISM1_chr20_13206310_-	0.0474117
VGLL4_chr3_11613626_+	0.0474117
VGLL3_chr3_86994609_-	0.0474117
ZBTB20_chr3_114938410_-	0.0474117
C3orf58_chr3_144649603_-	0.0474117
NLGN1_chr3_174078622_-	0.0474117
LINC00290_chr4_181750829_+	0.0474117
NPR3_chr5_32801560_+	0.0474117
PCDHB5_chr5_140517372_-	0.0474117
LY86_chr6_6661173_-	0.0474117
HTR1E_chr6_87081648_-	0.0474117
MAP3K7_chr6_91460458_+	0.0474117
LINC00473_chr6_166347998_+	0.0474117
DACH2_chrX_85706754_+	0.0474117
MIR548M_chrX_94034302_-	0.0474117
RD3_chr1_211660448_+	0.0474059
PROX1_chr1_214240928_+	0.0474058
MYSM1_chr1_59113443_+	0.0474057
LINC00395_chr13_64087762_-	0.0474054
ZNF621_chr3_40610135_-	0.0474054
GTF2E2_chr8_30511502_-	0.0474053
MIR1202_chr6_156639815_-	0.0474052
FAF1_chr1_51310479_-	0.047405
MSH5-SAPCD1_chr6_31712631_-	0.047405
ST3GAL2_chr16_70465447_-	0.0474047
LINC01221_chr1_199425488_+	0.0474046
NCR2_chr6_41363312_-	0.0474046
DYSF_chr2_71793345_+	0.0474028
STXBP5-AS1_chr6_147246454_+	0.0474027
C6orf223_chr6_43971802_+	0.0474014
GNG7_chr19_2676420_-	0.0474013
RGS1_chr1_192490131_-	0.0474003
AMBRA1_chr11_46535998_-	0.0473997
IL20RB_chr3_137048302_+	0.0473992
LINC01656_chr22_44847191_-	0.0473986
COL16A1_chr1_32122590_-	0.0473985
PRDM11_chr11_45170073_-	0.0473985
CAPN13_chr2_30965094_+	0.0473971
PRELID2_chr5_144511744_-	0.0473966
GALNT18_chr11_11422040_+	0.047396
LRRC8D_chr1_90371676_+	0.0473958
SNHG20_chr17_75084472_-	0.0473952
ARHGAP26_chr5_142236639_+	0.0473927
RBFA_chr18_77809753_+	0.0473914
ZNF815P_chr7_5861146_+	0.0473906
SLC52A3_chr20_742346_-	0.0473897
ANKS1B_chr12_100345606_-	0.0473888
EDIL3_chr5_83379809_+	0.0473868
LINC01522_chr20_46775989_+	0.0473863
CCDC85A_chr2_56676915_-	0.0473858
CTNNA2_chr2_79967304_-	0.0473858
PGBD1_chr6_28251829_-	0.0473851
TOX2_chr20_42659903_+	0.0473838
RAB11FIP5_chr2_73310140_+	0.0473828
XKR6_chr8_10877536_-	0.0473817
TSPAN2_chr1_115679526_+	0.0473795
TMTC2_chr12_83003573_+	0.0473795
DNER_chr2_230405344_-	0.0473795
MSRB3_chr12_65694283_+	0.0473727
LINC01029_chr18_75470921_-	0.0473725
KCNH7_chr2_163910227_-	0.0473714
LINC00992_chr5_116812430_-	0.0473714
ANLN_chr7_36514653_-	0.047371
LPP_chr3_188035572_+	0.0473707
SORBS2_chr4_186718064_+	0.0473707
LOC101929544_chr5_17428761_-	0.0473665
MED10_chr5_6385231_+	0.0473654
LOC728613_chr5_1634291_-	0.0473654
THAP4_chr2_242569629_-	0.047364
LOC101929470_chr8_29673839_-	0.0473622
DUSP7_chr3_52071998_+	0.0473615
MIR8065_chr16_5742055_-	0.0473602
MSL3_chrX_11778112_+	0.0473602
NOSTRIN_chr2_169693018_+	0.0473589
LSAMP_chr3_116147249_+	0.0473537
LINC00354_chr13_112573679_+	0.0473532
C5_chr9_123703883_+	0.0473532
KDM4C_chr9_6960705_-	0.0473516
SFRP1_chr8_41002133_-	0.0473515
ASTN2_chr9_120278998_-	0.0473503
ALS2CL_chr3_46714969_+	0.04735
UTRN_chr6_145270079_+	0.04735
PTPRT_chr20_41381813_-	0.0473495
RAI14_chr5_34725011_+	0.0473482
SPOP_chr17_47754050_+	0.0473464
NPAS3_chr14_34016164_-	0.0473458
AMER2_chr13_25744530_+	0.0473451
TYROBP_chr19_36401316_+	0.0473447
ITPKB_chr1_226984659_-	0.0473445
LINC01535_chr19_37742169_-	0.0473425
CDH13_chr16_82672613_-	0.0473362
TMX3_chr18_66240811_-	0.0473362
ROBO1_chr3_79790209_-	0.0473362
RPGR_chrX_38186730_-	0.0473362
COLQ_chr3_15563261_+	0.0473305
RPN2_chr20_35859182_+	0.0473304
SLC15A2_chr3_121658043_-	0.0473304
LOC101927815_chr8_2376831_-	0.0473304
CCNE2_chr8_95898515_+	0.0473304
CASR_chr3_122014263_+	0.0473303
LINC01447_chr7_47658848_+	0.0473303
H2AFV_chr7_44883835_-	0.0473282
TTI1_chr20_36638023_+	0.0473274
DIDO1_chr20_61548901_-	0.047326
PTPRD_chr9_8661520_-	0.0473234
LOC102723778_chr4_31170671_-	0.047317
DENND1A_chr9_126147635_-	0.0473137
RNF219_chr13_79234374_-	0.0473122
PCAT4_chr4_80789545_+	0.047307
LOC101927686_chr6_113491897_+	0.047307
FBXL18_chr7_5502478_-	0.0473063
SLC37A4_chr11_118901769_+	0.047305
PSMA6_chr14_35821334_-	0.0473046
BRINP3_chr1_189305737_-	0.0473043
FLJ42969_chr8_102138732_-	0.0473043
LINC01756_chr1_29774381_-	0.0473016
SLC29A3_chr10_73138314_+	0.0473016
LINC01692_chr21_26486915_-	0.0473016
CNTN1_chr12_41289352_+	0.0472964
SFSWAP_chr12_132226241_-	0.0472964
GRIN2A_chr16_10160053_-	0.0472964
MON1B_chr16_77117571_+	0.0472964
LOC105374820_chr2_78716473_+	0.0472964
OPA1_chr3_193535461_+	0.0472964
FSTL4_chr5_132530902_+	0.0472964
GABBR2_chr9_101050935_+	0.0472964
SSBP3_chr1_54863830_-	0.047294
LINC01350_chr1_185459589_+	0.047294
LOC100130331_chr1_238167753_+	0.047294
KIF26B_chr1_245715571_+	0.047294
TJP1_chr15_30315851_+	0.047294
PTPN9_chr15_75771056_+	0.047294
CEP112_chr17_63908118_-	0.047294
MIR4318_chr18_35698216_-	0.047294
ANXA4_chr2_70025962_-	0.047294
KIAA1549_chr7_138560853_-	0.047294
GEM_chr8_95264643_-	0.047294
ZNF674_chrX_46366336_-	0.047294
COL4A5_chrX_107777328_+	0.047294
TRAPPC9_chr8_140907341_+	0.0472931
GGTLC2_chr22_22997690_+	0.0472882
FUS_chr16_31191823_+	0.0472793
TTC26_chr7_138825280_-	0.0472793
TUBGCP2_chr10_135091278_-	0.047274
FHL3_chr1_38473131_-	0.047267

## Sheet: dDigital PCR data
Figure 2f															Figure 2h
%LMO2_IS	Wh/MNC			CD3											Gex LMO2/GAPDH	LMO2
Months	Average	SD	replicate	Average	SD	replicate									PatientID
18	0.438	0.158	3	0.058	0.051	3									BM_CD34+A	1.59735	1.60847	1.66516	1.71144
36	0.5	0.1	3	4.1	0.6	3									BM_CD34+ B	1.88626	1.92342	1.86017	1.89167
57	95.975	2.989	11	9.7	3.253	2									PBMC C	0.622222	0.333333
58	2.5	0.3	3	4.4	0.1	2									PBMC D	0.806897	0.77931
59	1.602	0.124	3	8.488	0.828	2									CD4+ F	0.07081	0.07475
60	1.277	0.444	3
62	0.735	0.163	2	4.2	0.283	2									ADA_P21_57mo	4.32432	4.20779	4.23	4.34
64	0	0	2			2									SCIDX1_P9	3.19767	2.86458
66	0	0	2
70	0	0	2
Figure 2g															Figure 2i
%MECOM_IS	BM CD15			BM Whole			PB CD15			PB Whole					Gex MECOM/GAPDH	MECOM
Months	Average	SD	replicate	Average	SD	replicate	Average	SD	replicate	Average	SD	replicate			PatientID
18	0.013	0.022	3	0	0	2				0.019	0.027	2			BM_CD34+A	0.292	0.23	0.241	0.218	0.233
36	2.272	0.263	3	2.191	0.219	2				0.017	0.023	2			BM_CD34+ B	0.258	0.255	0.259	0.252
57										0.289	0.126	8			PBMC_C	0	0.001	0	0
58				4.4	0.794	3	4.533	0.874	3	2.777	0.404	2			PBMC_D	0.002	0.002	0.002	0.001
59							1.06	0.51	3	2.52	0.49	3
60	9.54	1.48	2	3.57	0.41	3	5.02	0.38	3	4.03	1	3			ADA_P21_57mo	0.006	0.003
62				25.8	0.14	2	34.35	0.49	2	19.67	2.39	3			ADA_P21_60mo	0.192	0.184	0.152	0.179
64	0		2	0	0	2	0.01	0.01	3	0.03	0.04	3			ADA_P21_62mo	1.29	1.3	1.45	1.41
66	0		2	0	0	2				0	0	3
70	0		2	0	0	2				0	0	3
