# Supplementary material for: A case of T-cell acute lymphoblastic leukemia in retroviral gene therapy for ADA-SCID
Source: Nat Commun. 2024 Apr 30;15:3662. doi: 10.1038/s41467-024-47866-5 (PMC11061298; doi:10.1038/s41467-024-47866-5)
Supplement: Supplementary file 5 — Source data [file 41467_2024_47866_MOESM5_ESM.zip › Source_data/Source_Data_Figure5.xlsx]

## Sheet: Sheet1
MECOM N IS	IS in Gene	IS not in Gene	Tot IS	%Gene frequency
SR-Tiget P21	15	10317	10332	0.14518
US_cohort_ADA	42	5108	5150	0.815534
SR-Tiget all ADA	125	52191	52316	0.238933
LMO2 N IS	IS in Gene	IS not in Gene	Tot IS	%Gene frequency
SR-Tiget P21	52	10280	10332	0.503291
US_cohort_ADA	24	5126	5150	0.466019
SR-Tiget all ADA	152	52165	52317	0.290537
